# Supplementary material for: Global and regional ecological boundaries explain abrupt spatial discontinuities in avian frugivory interactions
Source: Nat Commun. 2022 Nov 14;13:6943. doi: 10.1038/s41467-022-34355-w (PMC9663448; doi:10.1038/s41467-022-34355-w)
Supplement: Supplementary file 4 — Dataset 1 [file 41467_2022_34355_MOESM4_ESM.xlsx]

## Sheet: Supplementary Data 1
net_id	lon	lat	sampling_focus	sampling_hours	samplig_months	sampling_years	altitude_m_asl	design	interaction_frequency	coverage	non_birds	local_footprint	ecoregion_id	ecoregion_name	biome_id	biome_name	realm	locality	study_id	reference	additional_information
net_001	-74.6667	40.3319	plants	384	6	1974_1975	36	transect	visits	complete	0	34.8521	339	Northeast US Coastal forests	4	Temperate Broadleaf & Mixed Forests	Nearctic	Princeton, New Jersey, USA	1	Baird, J. W. The selection and use of fruit by birds in an eastern forest. Wilson Bull. 92, 63–73 (1980).	Sampling hours estimated from number of trips per week/ altitude obtained from Google earth
net_002	-66.7819	18.2969	frugivores	240	8	1998	430	plot	fruits_consumed	complete	0	16.2641	495	Puerto Rican moist forests	1	Tropical & Subtropical Moist Broadleaf Forests	Neotropic	Caguana, Puerto Rico	2	Carlo, T. A., Collazo, J. A. & Groom, M. J. Avian fruit preferences across a Puerto Rican forested landscape: pattern consistency and implications for seed removal. Oecologia 134, 119–131 (2003).	Altitude obtained from the source paper
net_003	-66.5356	18.2583	frugivores	240	8	1998	650	plot	fruits_consumed	complete	0	12.9406	495	Puerto Rican moist forests	1	Tropical & Subtropical Moist Broadleaf Forests	Neotropic	Cialitos, Puerto Rico	2	Carlo, T. A., Collazo, J. A. & Groom, M. J. Avian fruit preferences across a Puerto Rican forested landscape: pattern consistency and implications for seed removal. Oecologia 134, 119–131 (2003).	Altitude obtained from the source paper
net_004	-66.5919	18.1725	frugivores	240	8	1998	250	plot	fruits_consumed	complete	0	14.8928	495	Puerto Rican moist forests	1	Tropical & Subtropical Moist Broadleaf Forests	Neotropic	Cordillera, Puerto Rico	2	Carlo, T. A., Collazo, J. A. & Groom, M. J. Avian fruit preferences across a Puerto Rican forested landscape: pattern consistency and implications for seed removal. Oecologia 134, 119–131 (2003).	Altitude obtained from the source paper
net_005	-66.5586	18.3083	frugivores	240	8	1998	300	plot	fruits_consumed	complete	0	15.7702	495	Puerto Rican moist forests	1	Tropical & Subtropical Moist Broadleaf Forests	Neotropic	Fronton, Puerto Rico	2	Carlo, T. A., Collazo, J. A. & Groom, M. J. Avian fruit preferences across a Puerto Rican forested landscape: pattern consistency and implications for seed removal. Oecologia 134, 119–131 (2003).	Altitude obtained from the source paper
net_006	31.75	-28.95	plants	482	12	1977_1978	52	focal	visits	partial	0	24.0269	16	Kwazulu Natal-Cape coastal forests	1	Tropical & Subtropical Moist Broadleaf Forests	Afrotropic	Mtunzini, South Africa	3	Frost, P. G. H. Fruit-frugivore interactions in a South African coastal dune forest. Acta XVII Congressus Internationalis Ornithologici 2, 1179–1184 (1980).	Altitude obtained from Google earth
net_007	-47.1138	-22.8181	plants	36	45	1988_1991	640	focal	visits	partial	0	35.2705	439	Alto Paraná Atlantic forests	1	Tropical & Subtropical Moist Broadleaf Forests	Neotropic	Mata Santa Genebra, São Paulo, Brazil	4	Galetti, M. & Pizo, M. A. Fruit eating by birds in a forest fragment in southeastern Brazil. Ararajuba 4, 71–79 (1996).	Altitude obtained from the source paper
net_008	-47.1138	-22.8181	plants_frugivores	2520	45	1988_1991	640	transect	visits	complete	0	35.2705	439	Alto Paraná Atlantic forests	1	Tropical & Subtropical Moist Broadleaf Forests	Neotropic	Mata Santa Genebra, São Paulo, Brazil	4	Galetti, M. & Pizo, M. A. Fruit eating by birds in a forest fragment in southeastern Brazil. Ararajuba 4, 71–79 (1996).	Sampling hours estimated from sampling days per week/ altitude obtained from the source paper
net_009	-89.4862	18.507	plants	320	3	1975	284	focal	visits	partial	0	7.10091	519	Yucatán moist forests	1	Tropical & Subtropical Moist Broadleaf Forests	Neotropic	Campeche state, Mexico	5	Kantak, G. E. Observations on some fruit-eating birds in Mexico. Auk 96, 183–186 (1979).	Altitude obtained from Google earth
net_010	-1.33333	51.7667	plants	137	9	1979_1980	142	transect	fruits_consumed	complete	0	31.2408	663	English Lowlands beech forests	4	Temperate Broadleaf & Mixed Forests	Palearctic	Wytham Woods, Oxford, UK	6	Sorensen, A. E. Interactions between birds and fruit in a temperate woodland. Oecologia 50, 242–249 (1981).	Altitude obtained from Google earth
net_011	-48.3872	-24.317	plants_frugivores	8096	14	1999_2000	900	focal_transect_net	visits	complete	0	2.29437	439	Alto Paraná Atlantic forests	1	Tropical & Subtropical Moist Broadleaf Forests	Neotropic	Parque Intervales, São Paulo, Brazil	7	W. R. Silva, Patterns of Fruit-frugivores Interactions in two Atlantic Forest Bird Communities of South-eastern Brazil: Implications for Conservation in Seed Dispersal and Frugivory: Ecology, Evolution, and Conservation (eds. Levey, D. J., Silva, W. R., Galetti, M.) 423–435 (CAB International, 2002).	896 hours of direct observation and 7200 net-hours/ Data provided by Carine Emer
net_012	-47.9492	-24.1314	plants_frugivores	34120	12	2013_2014	615	focal_transect_camera	visits	complete	0	5.70589	500	Serra do Mar coastal forests	1	Tropical & Subtropical Moist Broadleaf Forests	Neotropic	Parque Estadual Carlos Botelho, São Paulo, Brazil	8	Rodrigues, S. L. M. Rede de Interações entre aves frugívoras e plantas em uma área de Mata Atlântica no Sudeste do Brasil, thesis, Universidade Federal de São Carlos, Sorocaba, SP (2015).	135 hours of transect observation, 510 hours of focal observation and 33475 hours of camera trap/ altitude obtained from google earth/ Data provided by Carine Emer
net_013	-47.9575	-25.1278	plants	175	36	2001_2004	150	transect	visits	partial	0	3.5355	500	Serra do Mar coastal forests	1	Tropical & Subtropical Moist Broadleaf Forests	Neotropic	Ilha do Cardoso, São Paulo, Brazil	9	Castro, E. R. Fenologia reprodutiva do palmito Euterpe edulis (Arecaceae) e sua influência na abundância de aves frugívoras na floresta Atlântica, thesis, UNESP, Rio Claro, SP (2007).	Data provided by Carine Emer
net_014	-42.2805	-22.5532	plants	150	24	1995_1996	85	transect	visits	complete	0	10.11	500	Serra do Mar coastal forests	1	Tropical & Subtropical Moist Broadleaf Forests	Neotropic	Reserva Biológica de Poços das Antas, Rio de Janeiro, Brazil	10	Correia, J. M. S. Utilização de espécies frutíferas da Mata Atlântica na alimentação da avifauna da Reserva Biológica de Poços das Antas, thesis, UNDB, Brasília, DF (1997).	Data provided by Carine Emer
net_015	-45.0625	-23.5484	plants	304	12	2005_2007	170	focal	visits	complete	0	10.6229	500	Serra do Mar coastal forests	1	Tropical & Subtropical Moist Broadleaf Forests	Neotropic	Parque Estadual da Ilha Anchieta, São Paulo, Brazil	11	Alves, K. J. F. Composição da avifauna e frugivoria por aves em um mosaico sucessional na Mata Atlântica, thesis, UNESP, Rio Claro, SP (2008).	Data provided by Carine Emer
net_016	-42.8587	-20.8026	plants	250	27	2000_2002	650	transect	visits	complete	0	22.3675	443	Bahia interior forests	1	Tropical & Subtropical Moist Broadleaf Forests	Neotropic	Viçosa, Minas Gerais, Brazil	12	Fadini, R. F.& de Marco Jr, P. Interações entre aves frugívoras e plantas em um fragmento de mata atlântica de Minas Gerais. Ararajuba 12, 97–103 (2004).	Data provided by Carine Emer
net_017	-51.1669	-28.2231	plants	464	12	1996	900	focal_transect	visits	complete	0	7.85716	440	Araucaria moist forests	1	Tropical & Subtropical Moist Broadleaf Forests	Neotropic	Estação Ecológica de Aracuri, Rio Grande do Sul, Brazil	13	Kindel, A. Interações entre plantas ornitocóricas e aves frugívoras na Estação Ecológica de Aracuri, Muitos Capões, RS, thesis, UFRGS, Porto Alegre, RS (1996).	Sampling hours estimated from sampling days (58 days)/ Data provided by Carine Emer
net_018	-46.7499	-22.9433	plants	308.3	12	2002_2003	800	focal	visits	complete	0	18.4899	500	Serra do Mar coastal forests	1	Tropical & Subtropical Moist Broadleaf Forests	Neotropic	Itatiba, São Paulo, Brazil	14	Pizo, M. A. Frugivory and habitat use by fruit-eating birds in a fragmented landscape of southeast Brazil. Ornitol. Neotrop. 15, 117–126 (2004).	Data provided by Carine Emer
net_019	-47.5923	-22.481	plants	242	12	2008_2009	700	focal	visits	complete	0	21.6519	439	Alto Paraná Atlantic forests	1	Tropical & Subtropical Moist Broadleaf Forests	Neotropic	Rio Claro, São Paulo, Brazil	15	Athiê, S. Composição da avifauna e frugivoria por aves em um mosaico de vegetação secundária em Rio Claro, região centro-leste do estado de São Paulo, thesis, UFSCAR, São Carlos, SP (2009).	Data provided by Carine Emer
net_020	-47.4278	-22.8252	plants_frugivores	702	24	2012_2013	550	focal	visits	complete	0	17.9232	439	Alto Paraná Atlantic forests	1	Tropical & Subtropical Moist Broadleaf Forests	Neotropic	Santa Barbara do Oeste, São Paulo, Brazil	16	Ribeiro da Silva, F. et al. The restoration of tropical seed dispersal networks. Restor. Ecol. 23, 852–860 (2015).	Data provided by Carine Emer and Fernanda Ribeiro da Silva
net_021	-47.2046	-22.6716	plants_frugivores	766	24	2012_2013	610	focal	visits	complete	0	24.625	567	Cerrado	7	Tropical & Subtropical Grasslands, Savannas & Shrublands	Neotropic	Cosmopolis, São Paulo, Brazil	16	Ribeiro da Silva, F. et al. The restoration of tropical seed dispersal networks. Restor. Ecol. 23, 852–860 (2015).	Data provided by Carine Emer and Fernanda Ribeiro da Silva
net_022	-47.505	-22.5683	plants_frugivores	685	24	2012_2013	570	focal	visits	complete	0	24.6131	439	Alto Paraná Atlantic forests	1	Tropical & Subtropical Moist Broadleaf Forests	Neotropic	Iracemapolis, São Paulo, Brazil	16	Ribeiro da Silva, F. et al. The restoration of tropical seed dispersal networks. Restor. Ecol. 23, 852–860 (2015).	Data provided by Carine Emer and Fernanda Ribeiro da Silva
net_023	-46.7212	-23.5459	plants	64	12	1994	750	focal	visits	complete	0	37.1425	500	Serra do Mar coastal forests	1	Tropical & Subtropical Moist Broadleaf Forests	Neotropic	São Paulo, Brazil	17	Hasui, E. O papel das aves frugívoras na dispersão de sementes em um fragmento de floresta semidecídua secundária em São Paulo, thesis, USP, São Paulo, SP (1994).	Data provided by Carine Emer
net_024	-47.6102	-22.7087	plants	60	15	2013_2014	650	focal	visits	complete	0	35.3404	439	Alto Paraná Atlantic forests	1	Tropical & Subtropical Moist Broadleaf Forests	Neotropic	Piracicaba, São Paulo, Brazil	18	Robinson, V. Índice de importância de diferentes espécies de plantas na atração de aves para uma área reflorestada em Piracicaba, thesis, UNESP, Rio Claro, SP (2015).	Data provided by Carine Emer
net_025	-43.6944	-22.7674	plants	103	11	2010_2011	30	focal	visits	complete	0	33.3726	500	Serra do Mar coastal forests	1	Tropical & Subtropical Moist Broadleaf Forests	Neotropic	Rio de Janeiro, Brazil	19	Silva, R. F. M. Interações entre plantas e aves frugívoras no campus da Universidade Federal do Rio de Janeiro, thesis, UFRJ, Rio de Janeiro, RJ (2011).	Data provided by Carine Emer
net_026	-25.18	37.79	frugivores	160	12	2005_2007	700	net	droppings	complete	0	9.10314	645	Azores temperate mixed forests	4	Temperate Broadleaf & Mixed Forests	Palearctic	Miradouro, Azores, Portugal	20	Heleno, R. H., Ramos, J. A. & Memmott, J. Integration of exotic seeds into an Azorean seed dispersal network. Biol. Invasions 15, 1143–1154 (2013).	Data provided by Ruben Heleno
net_027	34.7861	0.295833	plants	924	4	2007_2008	1600	focal	visits	complete	1	17.849	8	East African montane forests	1	Tropical & Subtropical Moist Broadleaf Forests	Afrotropic	Kakamega Forest, Kenya	21	Schleuning, M., Blüthgen, N., Flörchinger, M., Braun, J., Schaefer, M. H. & Böhning-gaese, K. Specialization and interaction strength in a tropical plant-frugivore network differ among forest strata. Ecology 92, 26–36 (2011).	Altitude obtained from the source paper/ Data provided by Matthias Schleuning
net_028	-49.2618	-25.4894	plants	27	7	2015_2016	910	focal_transect	visits	complete	0	37.481	440	Araucaria moist forests	1	Tropical & Subtropical Moist Broadleaf Forests	Neotropic	Bosque Reinhard Maack, Curitiba, Parana, Brazil	22	Schneiberg, I. et al. Urbanization homogenizes the interactions of plant-frugivore bird networks. Urban Ecosyst. 23, 457–470 (2020).	Coordinates and altitude obtained using Google earth
net_029	-49.2372	-25.4424	plants	20	7	2015_2016	940	focal_transect	visits	complete	0	39.4785	440	Araucaria moist forests	1	Tropical & Subtropical Moist Broadleaf Forests	Neotropic	Jardim Botânico, Curitiba, Parana, Brazil	22	Schneiberg, I. et al. Urbanization homogenizes the interactions of plant-frugivore bird networks. Urban Ecosyst. 23, 457–470 (2020).	Coordinates and altitude obtained using Google earth
net_030	-49.2197	-25.4361	plants	67	7	2015_2016	921	focal_transect	visits	complete	0	37.4423	440	Araucaria moist forests	1	Tropical & Subtropical Moist Broadleaf Forests	Neotropic	Museu Capão da Imbuia, Curitiba, Parana, Brazil	22	Schneiberg, I. et al. Urbanization homogenizes the interactions of plant-frugivore bird networks. Urban Ecosyst. 23, 457–470 (2020).	Coordinates and altitude obtained using Google earth
net_031	-49.37	-25.42	plants	27	7	2015_2016	955	focal_transect	visits	complete	0	31.7414	440	Araucaria moist forests	1	Tropical & Subtropical Moist Broadleaf Forests	Neotropic	Reserva Marco Mazarotto, Curitiba, Parana, Brazil	22	Schneiberg, I. et al. Urbanization homogenizes the interactions of plant-frugivore bird networks. Urban Ecosyst. 23, 457–470 (2020).	Coordinates and altitude obtained using Google earth
net_032	-49.2696	-25.409	plants	47	7	2015_2016	930	focal_transect	visits	complete	0	34.9766	440	Araucaria moist forests	1	Tropical & Subtropical Moist Broadleaf Forests	Neotropic	Bosque João Paulo II, Curitiba, Parana, Brazil	22	Schneiberg, I. et al. Urbanization homogenizes the interactions of plant-frugivore bird networks. Urban Ecosyst. 23, 457–470 (2020).	Coordinates and altitude obtained using Google earth
net_033	-49.262	-25.3616	plants	54	7	2015_2016	988	focal_transect	visits	complete	0	33.3187	440	Araucaria moist forests	1	Tropical & Subtropical Moist Broadleaf Forests	Neotropic	Parque Barreirinha, Curitiba, Parana, Brazil	22	Schneiberg, I. et al. Urbanization homogenizes the interactions of plant-frugivore bird networks. Urban Ecosyst. 23, 457–470 (2020).	Coordinates and altitude obtained using Google earth
net_034	-49.318	-25.38	plants	34	7	2015_2016	950	focal_transect	visits	complete	0	31.3041	440	Araucaria moist forests	1	Tropical & Subtropical Moist Broadleaf Forests	Neotropic	Reserva Airumã, Curitiba, Parana, Brazil	22	Schneiberg, I. et al. Urbanization homogenizes the interactions of plant-frugivore bird networks. Urban Ecosyst. 23, 457–470 (2020).	Coordinates and altitude obtained using Google earth
net_035	-48.4105	-25.1664	plants	1289	18	2011_2012	145	plot	visits	complete	0	6.46307	500	Serra do Mar coastal forests	1	Tropical & Subtropical Moist Broadleaf Forests	Neotropic	Papagaio-de-cara-roxa and Salto Morato, Parana, Brazil	23	Machado-de-Souza, T., Campos, R. P., Devoto, M. & Varassin, I. G. Local predictors of the structure of a tropical bird-seed dispersal network. Oecologia 189, 421–433 (2019).	Mean coordinates for the study area (two parks)/ altitude obtained from the source paper
net_036	-15.4562	28.0307	frugivores	576	12	2010_2011	240	net	fruits_consumed	complete	0	35.72	787	Canary Islands dry woodlands and forests	12	Mediterranean Forests, Woodlands & Scrub	Palearctic	Bandama, Gran Canaria, Spain	24	González-Castro, A., Traveset, A. & Nogales, M. Seed dispersal interactions in the Mediterranean Region: contrasting patterns between islands and mainland. J. Biogeogr. 39, 1938–1947 (2012).	Sampling hours estimated from sampling days x sampling months x number of localities/ altitude obtained from the source paper
net_037	-15.4634	28.0658	frugivores	576	12	2010_2011	250	net	fruits_consumed	complete	0	35.7374	787	Canary Islands dry woodlands and forests	12	Mediterranean Forests, Woodlands & Scrub	Palearctic	El Palomar, Gran Canaria, Spain	24	González-Castro, A., Traveset, A. & Nogales, M. Seed dispersal interactions in the Mediterranean Region: contrasting patterns between islands and mainland. J. Biogeogr. 39, 1938–1947 (2012).	Sampling hours estimated from sampling days x sampling months x number of localities/ altitude obtained from the source paper
net_038	-41.34	-12.988	plants	193	12	2002_2003	950	focal_transect	visits	complete	0	7.81606	525	Caatinga	2	Tropical & Subtropical Dry Broadleaf Forests	Neotropic	Chapada Diamantina, Bahia, Brazil	25	Faustino, T. C. & Machado, C. G. Frugivoria por aves em uma área de campo rupestre na Chapada Diamantina, BA. Rev. Bras. Ornitol. 14, 137–143 (2006).	Altitude obtained from the source paper
net_039	-6.32404	37.1804	frugivores	9984	26	1980_1983	12	net	fruits_consumed	complete	0	14.7585	805	Southwest Iberian Mediterranean sclerophyllous and mixed forests	12	Mediterranean Forests, Woodlands & Scrub	Palearctic	Hato Ratón, Sevilla, Spain	26	Jordano, P. El ciclo anual de los paseriformes frugívoros en el matorral mediterráneo del sur de España: importancia de su invernada y variaciones interanuales. Ardeola 32, 69–94 (1985).	NA
net_040	-67.5	-16.4	plants	768	21	2010_2012	2500	plot	visits	complete	0	7.60366	444	Bolivian Yungas	1	Tropical & Subtropical Moist Broadleaf Forests	Neotropic	Chulumani, Bolivia	27	Saavedra, F. et al. Functional importance of avian seed dispersers changes in response to human-induced forest edges in tropical seed-dispersal networks. Oecologia 176, 837–848 (2014).	Data provided by Matthias Dehling and Francisco Saavedra
net_041	130.5	30.3333	plants	51	17	1988_1989	1323	plot	visits	complete	1	4.61161	251	Nansei Islands subtropical evergreen forests	1	Tropical & Subtropical Moist Broadleaf Forests	Indomalayan	Yakushima Island, Japan	28	Noma, N. & Yumoto, T. Fruiting phenology of animal-dispersed plants in response to winter migration of frugivores in a warm temperate forest on Yakushima Island, Japan. Ecol. Res. 12, 119–129 (1997).	Sampling hours estimated from sampling minutes per day and intervals between sampling periods/ altitude obtained from the source paper
net_042	-48.2	-18.95	frugivores	196	12	2000_2001	918	transect	visits	complete	0	35.358	567	Cerrado	7	Tropical & Subtropical Grasslands, Savannas & Shrublands	Neotropic	Uberlandia, Minas Gerais, Brazil	29	Silva, G. B. M. & Pedroni, F. Frugivoria por aves em área de cerrado no município de Uberlândia, Minas Gerais. Rev. Árvore 38, 433–442 (2014).	Altitude obtained from Google earth
net_043	-158.085	21.4433	frugivores	980	36	2014_2017	467	net	droppings	complete	0	13.1988	623	Hawai'i tropical moist forests	1	Tropical & Subtropical Moist Broadleaf Forests	Oceania	?kahanui, Hawaii, USA	30	Vizentin-Bugoni, J. et al. Structure, spatial dynamics, and stability of novel seed dispersal mutualistic networks in Hawai‘i. Science 364, 78–82 (2019).	Altitude obtained from the source paper
net_044	-158.193	21.5368	frugivores	980	36	2014_2017	667	net	droppings	complete	0	7.03005	623	Hawai'i tropical moist forests	1	Tropical & Subtropical Moist Broadleaf Forests	Oceania	Kahanahiki, Hawaii, USA	30	Vizentin-Bugoni, J. et al. Structure, spatial dynamics, and stability of novel seed dispersal mutualistic networks in Hawai‘i. Science 364, 78–82 (2019).	Altitude obtained from the source paper
net_045	-157.873	21.376	frugivores	980	36	2014_2017	108	net	droppings	complete	0	30.2902	623	Hawai'i tropical moist forests	1	Tropical & Subtropical Moist Broadleaf Forests	Oceania	Moanalua, Hawaii, USA	30	Vizentin-Bugoni, J. et al. Structure, spatial dynamics, and stability of novel seed dispersal mutualistic networks in Hawai‘i. Science 364, 78–82 (2019).	Altitude obtained from the source paper
net_046	-158.145	21.5068	frugivores	980	36	2014_2017	1206	net	droppings	complete	0	7.73097	623	Hawai'i tropical moist forests	1	Tropical & Subtropical Moist Broadleaf Forests	Oceania	Mount Kaala, Hawaii, USA	30	Vizentin-Bugoni, J. et al. Structure, spatial dynamics, and stability of novel seed dispersal mutualistic networks in Hawai‘i. Science 364, 78–82 (2019).	Altitude obtained from the source paper
net_047	-158.18	21.5365	frugivores	980	36	2014_2017	594	net	droppings	complete	0	6.69235	623	Hawai'i tropical moist forests	1	Tropical & Subtropical Moist Broadleaf Forests	Oceania	Pahole, Hawaii, USA	30	Vizentin-Bugoni, J. et al. Structure, spatial dynamics, and stability of novel seed dispersal mutualistic networks in Hawai‘i. Science 364, 78–82 (2019).	Altitude obtained from the source paper
net_048	-157.811	21.3384	frugivores	980	36	2014_2017	549	net	droppings	complete	0	29.6835	623	Hawai'i tropical moist forests	1	Tropical & Subtropical Moist Broadleaf Forests	Oceania	Tantalus, Hawaii, USA	30	Vizentin-Bugoni, J. et al. Structure, spatial dynamics, and stability of novel seed dispersal mutualistic networks in Hawai‘i. Science 364, 78–82 (2019).	Altitude obtained from the source paper
net_049	-158.041	21.6321	frugivores	980	36	2014_2017	190	net	droppings	complete	0	8.69627	623	Hawai'i tropical moist forests	1	Tropical & Subtropical Moist Broadleaf Forests	Oceania	Waimea Valley, Hawaii, USA	30	Vizentin-Bugoni, J. et al. Structure, spatial dynamics, and stability of novel seed dispersal mutualistic networks in Hawai‘i. Science 364, 78–82 (2019).	Altitude obtained from the source paper
net_050	-0.9078	37.5669	frugivores	48	3	2016	147	transect	droppings	complete	1	30.9766	803	Southeast Iberian shrubs and woodlands	12	Mediterranean Forests, Woodlands & Scrub	Palearctic	Sierra de la Fausilla, Murcia, Spain	31	Acosta-Rojas, D. C., Jiménez-Franco, M. V., Zapata-Pérez, V. M., De La Rúa, P. & Martínez-López, V. An integrative approach to discern the seed dispersal role of frugivorous guilds in a Mediterranean semiarid priority habitat. PeerJ 7, e7609 (2019).	Mean coordinates for the study area/ altitude obtained from Google earth
net_051	92.94	26.99	plants	2065	6	2015_2016	975	focal	visits	complete	0	4.51011	306	Eastern Himalayan broadleaf forests	4	Temperate Broadleaf & Mixed Forests	Indomalayan	Pakke Tiger Reserve, India	32	Naniwadekar, R., Chaplod, S., Datta, A., Rathore, A. & Sridhar, H. Large frugivores matter: insights from network and seed dispersal effectiveness approaches. J. Anim. Ecol. 88, 1250–1262 (2019).	Coordinates estimated for the region (south, southeastern part of Pakke Tiger reserve)/ altitude obtained from the source paper
net_052	-76.6718	7.77318	plants_frugivores	990	12	2016_2017	60	plot_focal_transect	visits	complete	0	22.1243	454	Chocó-Darién moist forests	1	Tropical & Subtropical Moist Broadleaf Forests	Neotropic	Tulenapa, Antioquia, Colombia	33	Montoya-Arango, S., Acevedo-Quintero, J. F. & Parra, J. L. Abundance and size of birds determine the position of the species in plant-frugivore interaction networks in fragmented forests. Community Ecol. 20, 75–82 (2019).	Sampling hours estimated from number of field trips, number of collectors and sampling hours per day/ altitude obtained from the source paper
net_053	-5.5	43.28	plants	238	10	2012_2014	1194	plot	fruits_consumed	complete	0	8.75212	648	Cantabrian mixed forests	4	Temperate Broadleaf & Mixed Forests	Palearctic	Cantabrian Range, Spain	34	García, D., Donoso, I. & Rodríguez-Pérez, J. Frugivore biodiversity and complementarity in interaction networks enhance landscape-scale seed dispersal function. Funct. Ecol. 32, 2742–2752 (2018).	Mean coordinates for the study site/ altitude obtained from Google earth
net_054	-50.07	-29.06	frugivores	215	9	2012_2013	1100	net	visits	complete	0	2.35562	440	Araucaria moist forests	1	Tropical & Subtropical Moist Broadleaf Forests	Neotropic	Campos de Cima da Serra, Rio Grande do Sul, Brazil	35	Casas, G., Bastazini, V. A. G., Debastiani, V. J. & Pillar, V. D. Assessing sampling sufficiency of network metrics using bootstrap. Ecol. Complex. 36, 268–275 (2018).	Mean coordinates for the study site/ altitude obtained from Google earth
net_055	-53.25	-31.67	frugivores	215	9	2012_2013	295	net	visits	complete	0	3.79977	574	Uruguayan savanna	7	Tropical & Subtropical Grasslands, Savannas & Shrublands	Neotropic	Serra do Sudeste, Rio Grande do Sul, Brazil	35	Casas, G., Bastazini, V. A. G., Debastiani, V. J. & Pillar, V. D. Assessing sampling sufficiency of network metrics using bootstrap. Ecol. Complex. 36, 268–275 (2018).	Mean coordinates for the study site/ altitude obtained from Google earth
net_056	145.767	15.1742	plants	1312	6	2013_2014	80	focal	seeds	partial	1	24.1532	637	Marianas tropical dry forests	2	Tropical & Subtropical Dry Broadleaf Forests	Oceania	Saipan, Mariana Islands	36	Fricke, E. C., Tewksbury, J. J. & Rogers, H. S. Defaunation leads to interaction deficits, not interaction compensation, in an island seed dispersal network. Glob. Chang. Biol. 24, e190–e200 (2018).	Mean coordinates for the study site/ altitude obtained from Google earth
net_057	145.21	14.14	plants	1060	6	2013_2014	344	focal	seeds	partial	0	14.746	637	Marianas tropical dry forests	2	Tropical & Subtropical Dry Broadleaf Forests	Oceania	Rota, Mariana Islands	36	Fricke, E. C., Tewksbury, J. J. & Rogers, H. S. Defaunation leads to interaction deficits, not interaction compensation, in an island seed dispersal network. Glob. Chang. Biol. 24, e190–e200 (2018).	Mean coordinates for the study site/ altitude obtained from Google earth
net_058	-90.32	-0.75	frugivores	180	12	2010_2011	20	net	seeds	complete	1	14.6126	601	Galápagos Islands xeric scrub	13	Deserts & Xeric Shrublands	Neotropic	Santa Cruz, Galapagos Islands	37	Rumeu, B. et al. Predicting the consequences of disperser extinction: richness matters the most when abundance is low. Funct. Ecol. 31, 1910–1920 (2017).	Data provided by Ruben Heleno
net_059	23.78	52.74	plants	2268	8	2011_2012	179	focal	visits	partial	1	7.54228	654	Central European mixed forests	4	Temperate Broadleaf & Mixed Forests	Palearctic	Bia?owie?a Forest, Poland	38	Farwig, N., Schabo, D. G. & Albrecht, J. Trait-associated loss of frugivores in fragmented forest does not affect seed removal rates. J. Ecol. 105, 20–28 (2017).	Mean coordinates for the study site/ altitude obtained from Google earth
net_060	-73.75	-4.916	frugivores	17350	18	1989_1991	130	net	seeds	complete	0	4.02142	505	Southwest Amazon moist forests	1	Tropical & Subtropical Moist Broadleaf Forests	Neotropic	Jenaro Herrera, Peru	39	Gorchov, D. L., Cornejo, F., Ascorra, C. F. & Jaramillo, M. Dietary overlap between frugivorous birds and bats in the Peruvian Amazon. Oikos 74, 235–250 (1995).	Sampling hours estimated from samping months and net-hours per month in each habitat/ altitude obtained from the source paper
net_061	-67.113	18.4675	plants_frugivores	36	12	2013_2014	119	transect	visits	complete	0	37.6002	495	Puerto Rican moist forests	1	Tropical & Subtropical Moist Broadleaf Forests	Neotropic	Finca Montaña, Aguadilla, Puerto Rico	40	Carlo, T. A. & Morales, J. M. Generalist birds promote tropical forest regeneration and increase plant diversity via rare-biased seed dispersal. Ecology 97, 1819–1831 (2016).	Altitude obtained from Google earth
net_062	-96.3802	19.5902	plants_frugivores	2200	10	2013_2014	25	transect_net	fruits_consumed	complete	0	12.7164	613	Mesoamerican Gulf-Caribbean mangroves	14	Mangroves	Neotropic	Veracruz, Mexico	41	Ramos-Robles, M., Andresen, E. & Díaz-Castelazo, C. Temporal changes in the structure of a plant-frugivore network are influenced by bird migration and fruit availability. PeerJ 4, e2048 (2016).	Altitude obtained from the source paper
net_063	-36.05	-8.966	frugivores	552	18	2007_2008	550	net	seeds	complete	0	15.2823	492	Pernambuco interior forests	1	Tropical & Subtropical Moist Broadleaf Forests	Neotropic	Coimbra Forest, Alagoas, Brazil	42	García, D., Martínez, D., Stouffer, D. B. & Tylianakis, J. M. Exotic birds increase generalization and compensate for native bird decline in plant-frugivore assemblages. J. Anim. Ecol. 83, 1441–1450 (2014).	Sampling hours estimated from number of stations, working days and months/ altitude obtained from the source paper
net_064	174.727	-41.2956	plants_frugivores	17.5	4	2012	230	transect	visits	complete	0	27.5079	171	New Zealand North Island temperate forests	4	Temperate Broadleaf & Mixed Forests	Australasia	Wrights Hill Reserve, Wellington, New Zealand	43	García, D., Martínez, D., Stouffer, D. B. & Tylianakis, J. M. Exotic birds increase generalization and compensate for native bird decline in plant-frugivore assemblages. J. Anim. Ecol. 83, 1441–1450 (2014).	Sampling hours estimated from number of field trips and time walking the transect/ altitude obtained from the source paper
net_065	174.747	-41.2944	plants_frugivores	17.5	4	2012	153	transect	visits	complete	0	33.9519	171	New Zealand North Island temperate forests	4	Temperate Broadleaf & Mixed Forests	Australasia	Zealandia, Wellington, New Zealand	43	García, D., Martínez, D., Stouffer, D. B. & Tylianakis, J. M. Exotic birds increase generalization and compensate for native bird decline in plant-frugivore assemblages. J. Anim. Ecol. 83, 1441–1450 (2014).	Sampling hours estimated from number of field trips and time walking the transect/ altitude obtained from the source paper
net_066	174.752	-41.3033	plants_frugivores	17.5	4	2012	238	transect	visits	complete	0	35.1099	171	New Zealand North Island temperate forests	4	Temperate Broadleaf & Mixed Forests	Australasia	George Denson Park, New Zealand	43	García, D., Martínez, D., Stouffer, D. B. & Tylianakis, J. M. Exotic birds increase generalization and compensate for native bird decline in plant-frugivore assemblages. J. Anim. Ecol. 83, 1441–1450 (2014).	Sampling hours estimated from number of field trips and time walking the transect/ altitude obtained from the source paper
net_067	174.798	-41.2925	plants_frugivores	17.5	4	2012	82	transect	visits	complete	0	37.3661	171	New Zealand North Island temperate forests	4	Temperate Broadleaf & Mixed Forests	Australasia	Charles Plimmer Park, New Zealand	43	García, D., Martínez, D., Stouffer, D. B. & Tylianakis, J. M. Exotic birds increase generalization and compensate for native bird decline in plant-frugivore assemblages. J. Anim. Ecol. 83, 1441–1450 (2014).	Sampling hours estimated from number of field trips and time walking the transect/ altitude obtained from the source paper
net_068	174.774	-41.2783	plants_frugivores	17.5	4	2012	155	transect	visits	complete	0	36.0323	171	New Zealand North Island temperate forests	4	Temperate Broadleaf & Mixed Forests	Australasia	Northern Town Belt, Wellington, New Zealand	43	García, D., Martínez, D., Stouffer, D. B. & Tylianakis, J. M. Exotic birds increase generalization and compensate for native bird decline in plant-frugivore assemblages. J. Anim. Ecol. 83, 1441–1450 (2014).	Sampling hours estimated from number of field trips and time walking the transect/ altitude obtained from the source paper
net_069	173.567	-42.3483	plants_frugivores	17.5	4	2012	237	transect	visits	complete	0	5.14891	175	Richmond temperate forests	4	Temperate Broadleaf & Mixed Forests	Australasia	Hinau Reserve, New Zealand	43	García, D., Martínez, D., Stouffer, D. B. & Tylianakis, J. M. Exotic birds increase generalization and compensate for native bird decline in plant-frugivore assemblages. J. Anim. Ecol. 83, 1441–1450 (2014).	Sampling hours estimated from number of field trips and time walking the transect/ altitude obtained from the source paper
net_070	173.634	-42.3292	plants_frugivores	17.5	4	2012	405	transect	visits	complete	0	8.03722	190	Canterbury-Otago tussock grasslands	8	Temperate Grasslands, Savannas & Shrublands	Australasia	Mount Fyfee Reserve, New Zealand	43	García, D., Martínez, D., Stouffer, D. B. & Tylianakis, J. M. Exotic birds increase generalization and compensate for native bird decline in plant-frugivore assemblages. J. Anim. Ecol. 83, 1441–1450 (2014).	Sampling hours estimated from number of field trips and time walking the transect/ altitude obtained from the source paper
net_071	173.738	-42.2758	plants_frugivores	17.5	4	2012	177	transect	visits	complete	0	11.7008	175	Richmond temperate forests	4	Temperate Broadleaf & Mixed Forests	Australasia	Puhi-Puhi River, New Zealand	43	García, D., Martínez, D., Stouffer, D. B. & Tylianakis, J. M. Exotic birds increase generalization and compensate for native bird decline in plant-frugivore assemblages. J. Anim. Ecol. 83, 1441–1450 (2014).	Sampling hours estimated from number of field trips and time walking the transect/ altitude obtained from the source paper
net_072	173.786	-42.2361	plants_frugivores	17.5	4	2012	390	transect	visits	complete	0	10.8734	175	Richmond temperate forests	4	Temperate Broadleaf & Mixed Forests	Australasia	Blue Duck Reserve, New Zealand	43	García, D., Martínez, D., Stouffer, D. B. & Tylianakis, J. M. Exotic birds increase generalization and compensate for native bird decline in plant-frugivore assemblages. J. Anim. Ecol. 83, 1441–1450 (2014).	Sampling hours estimated from number of field trips and time walking the transect/ altitude obtained from the source paper
net_073	-8.46472	40.2233	frugivores	140	8	2012	30	net	droppings	complete	0	36.3544	805	Southwest Iberian Mediterranean sclerophyllous and mixed forests	12	Mediterranean Forests, Woodlands & Scrub	Palearctic	Mata Nacional do Choupal, Coimbra, Portugal	44	Cruz, J. C., Ramos, J. A., da Silva, L. P., Tenreiro, P. Q. & Heleno, R. H. Seed dispersal networks in an urban novel ecosystem. Eur. J. For. Res. 132, 887–897 (2013).	Data provided by Ruben Heleno
net_074	174.747	-41.305	plants_frugivores	432	72	2006_2011	212	transect	visits	complete	0	33.5698	171	New Zealand North Island temperate forests	4	Temperate Broadleaf & Mixed Forests	Australasia	Zealandia, Wellington, New Zealand	45	Burns, K. C. What causes size coupling in fruit–frugivore interaction webs? Ecology 94, 295–300 (2013).	Sampling hours estimated from sampling days and observation time per day/ altitude obtained from google earth
net_075	-38.4	-12.9333	plants	245	12	2009_2010	24	focal_transect	visits	complete	0	34.7214	442	Bahia coastal forests	1	Tropical & Subtropical Moist Broadleaf Forests	Neotropic	Parque Pituaçu, Salvador, Bahia, Brazil	46	Andrade, P. C., Mota, J. V. L. & de Carvalho, A. A. F. Interações mutualísticas entre aves frugívoras e plantas em um fragmento urbano de Mata Atlântica, Salvador, BA. Rev. Bras. Ornitol. 19, 63–73 (2011).	Altitude obtained from Google earth
net_076	92.9667	26.9333	plants	270	4	2009	850	focal	visits	partial	0	12.0289	222	Brahmaputra Valley semi-evergreen forests	1	Tropical & Subtropical Moist Broadleaf Forests	Indomalayan	Seijosa Range, Pakke Tiger Reserve, India	47	Velho, N., Ratnam, J., Srinivasan, U. & Sankaran, M. Shifts in community structure of tropical trees and avian frugivores in forests recovering from past logging. Biol. Conserv. 153, 32–40 (2012).	Sampling hours calulated using number of trees and sampling hours per tree/ altitude obtained from the source paper
net_077	92.95	27.0167	plants	270	4	2009	850	focal	visits	partial	0	2.66697	306	Eastern Himalayan broadleaf forests	4	Temperate Broadleaf & Mixed Forests	Indomalayan	Papum Reserve Forest, India	47	Velho, N., Ratnam, J., Srinivasan, U. & Sankaran, M. Shifts in community structure of tropical trees and avian frugivores in forests recovering from past logging. Biol. Conserv. 153, 32–40 (2012).	Sampling hours calulated using number of trees and sampling hours per tree/ altitude obtained from the source paper
net_078	169.4	-43.75	frugivores	1040	26	1983_1985	562	transect	visits	complete	0	4.96269	180	Westland temperate forests	4	Temperate Broadleaf & Mixed Forests	Australasia	Windbag Valley, South Westland, New Zealand	48	O’Donnell, C. F. & Dilks, P. J. Foods and foraging of forest birds in temperate rainforest, South Westland, New Zealand. N. Z. J. Ecol. 18, 87–107 (1994).	Sampling hours estimated from sampling days and months/ altitude obtained from the source paper
net_079	-25.15	37.78	frugivores	100	7	2005	200	net	droppings	complete	0	14.0475	645	Azores temperate mixed forests	4	Temperate Broadleaf & Mixed Forests	Palearctic	Lombogordo, Azores, Portugal	20	Heleno, R. H., Ramos, J. A. & Memmott, J. Integration of exotic seeds into an Azorean seed dispersal network. Biol. Invasions 15, 1143–1154 (2013).	Data provided by Ruben Heleno
net_080	-25.16	37.8	frugivores	110	9	2005	350	net	droppings	complete	0	12.761	645	Azores temperate mixed forests	4	Temperate Broadleaf & Mixed Forests	Palearctic	Landslide, Azores, Portugal	20	Heleno, R. H., Ramos, J. A. & Memmott, J. Integration of exotic seeds into an Azorean seed dispersal network. Biol. Invasions 15, 1143–1154 (2013).	Data provided by Ruben Heleno
net_081	-25.16	37.79	frugivores	310	23	2005_2007	500	net	droppings	complete	0	12.6063	645	Azores temperate mixed forests	4	Temperate Broadleaf & Mixed Forests	Palearctic	Garden, Azores, Portugal	20	Heleno, R. H., Ramos, J. A. & Memmott, J. Integration of exotic seeds into an Azorean seed dispersal network. Biol. Invasions 15, 1143–1154 (2013).	Data provided by Ruben Heleno
net_082	-8.4	40.3	frugivores	995	59	2012_2018	100	net	droppings	complete	0	25.585	805	Southwest Iberian Mediterranean sclerophyllous and mixed forests	12	Mediterranean Forests, Woodlands & Scrub	Palearctic	Coimbra surroundings, Portugal	49	Costa, J. M., da Silva, L. P., Ramos, J. A. & Heleno, R. H. Sampling completeness in seed dispersal networks: when enough is enough. Basic Appl. Ecol. 17, 155–164 (2016).	Data provided by Ruben Heleno
net_083	-8.5	40.3	frugivores	120	12	2013_2014	93	net	droppings	complete	0	20.1379	805	Southwest Iberian Mediterranean sclerophyllous and mixed forests	12	Mediterranean Forests, Woodlands & Scrub	Palearctic	Coimbra surroundings, Portugal	92	Unpublished data provided by Ruben Heleno.	Data provided by Ruben Heleno
net_084	-90.32	-0.66	frugivores	180	12	2010_2011	550	net	seeds	complete	1	5.59658	601	Galápagos Islands xeric scrub	13	Deserts & Xeric Shrublands	Neotropic	Santa Cruz, Galapagos Islands	37	Rumeu, B. et al. Predicting the consequences of disperser extinction: richness matters the most when abundance is low. Funct. Ecol. 31, 1910–1920 (2017).	Data provided by Ruben Heleno
net_085	-89.43	-0.91	frugivores	180	12	2010_2011	100	net	seeds	complete	1	5.09569	601	Galápagos Islands xeric scrub	13	Deserts & Xeric Shrublands	Neotropic	San Cristóbal, Galapagos Islands	37	Rumeu, B. et al. Predicting the consequences of disperser extinction: richness matters the most when abundance is low. Funct. Ecol. 31, 1910–1920 (2017).	Data provided by Ruben Heleno
net_086	-89.49	-0.89	frugivores	180	12	2010_2011	600	net	seeds	complete	1	5.09569	601	Galápagos Islands xeric scrub	13	Deserts & Xeric Shrublands	Neotropic	San Cristóbal, Galapagos Islands	37	Rumeu, B. et al. Predicting the consequences of disperser extinction: richness matters the most when abundance is low. Funct. Ecol. 31, 1910–1920 (2017).	Data provided by Ruben Heleno
net_087	34.37	-19.95	frugivores	140	8	2014	30	net	droppings	complete	1	6.6012	42	Dry miombo woodlands	7	Tropical & Subtropical Grasslands, Savannas & Shrublands	Afrotropic	Gorongosa National Park, Mozambique	50	Timóteo, S., Correia, M., Rodríguez-Echeverría, S., Freitas, H. & Heleno, R. Multilayer networks reveal the spatial structure of seed-dispersal interactions across the Great Rift landscapes. Nat. Commun. 9, 140 (2018).	Data provided by Ruben Heleno
net_088	80.194	13.704	plants	242	36	2005_2008	4	focal	visits	partial	0	13.5902	316	Godavari-Krishna mangroves	13	Deserts & Xeric Shrublands	Indomalayan	Sriharikota Island, India	51	David, J. P., Murugan, B. S. & Manakadan, R. Frugivory by birds and mammals in Sriharikota Island, southern India. J. Bombay Nat. Hist. Soc. 108, 24–40 (2011).	Adjusted coordinates to study location (coordinates provided in the study were located at the sea)/ altitude obtained from google earth
net_089	-37.5167	-5.05	plants_frugivores	528	42	2013_2018	13	transect	visits	complete	0	6.52646	525	Caatinga	2	Tropical & Subtropical Dry Broadleaf Forests	Neotropic	Furna Feia National Park, Rio Grande do Norte, Brazil	52	Medeiros e Silva, É. E., Paixão, V. H. F., Torquato, J. L., Lunardi, D. G. & Lunardi, V. de O. Fruiting phenology and consumption of zoochoric fruits by wild vertebrates in a seasonally dry tropical forest in the Brazilian Caatinga. Acta Oecologica 105, 103553 (2020).	Altitude obtained from Google earth
net_090	146.808	-7.22	plants	276	33	1977_1980	1600	focal	visits	partial	0	4.21778	153	Southeast Papuan rain forests	1	Tropical & Subtropical Moist Broadleaf Forests	Australasia	Mount Missim, Papua New Guinea	53	Pratt, T. K. & Stiles, E. W. The Influence of fruit size and structure on composition of frugivore assemblages in New Guinea. Biotropica 17, 314–321 (1985).	Coordinates estimated for the study site (Mount Missim)/ Sampling hours estimated from sampling hours per plant/ altitude obtained from the source paper
net_091	147.35	-9.45	plants	1500	24	1990_1992	840	focal	visits	partial	0	7.0161	153	Southeast Papuan rain forests	1	Tropical & Subtropical Moist Broadleaf Forests	Australasia	Varirata National Park, Papua New Guinea	54	Brown, E. D. & Hopkins, M. J. G. Tests of disperser specificity between frugivorous birds and rainforest fruits in New Guinea. Emu 102, 137–146 (2002).	Sampling hours calculated from sampling days x sampling hours pers day/ altitude obtained from the source paper
net_092	26.1667	-29.1167	plants	50	4	1998	1422	focal	visits	partial	0	36.4942	81	Highveld grasslands	10	Montane Grasslands & Shrublands	Afrotropic	Bloemfontein, South Africa	55	Kopij, G. Winter diet of frugivorous birds in the suburbs of Bloemfontein, South Africa. African J. Wildl. Res. 30, 163–165 (2000).	Altitude obtained from Google earth
net_093	144.417	-37.6167	frugivores	780	7	1997_1998	140	net	droppings	complete	0	5.46098	176	Southeast Australia temperate forests	4	Temperate Broadleaf & Mixed Forests	Australasia	Lerderderg Park, Victoria, Australia	56	Stanley, M. C. & Lill, A. Avian fruit consumption and seed dispersal in a temperate Australian woodland. Austral Ecol. 27, 137–148 (2002).	Altitude obtained from the source paper
net_094	145.567	-37.7167	frugivores	766	6	1987_1988	665	net	droppings	complete	0	5.51649	168	Eastern Australian temperate forests	4	Temperate Broadleaf & Mixed Forests	Australasia	Mt Healesville and Donna Buang, Victoria, Australia	57	French, K. Evidence for frugivory by birds in montane and lowland forests in south-east Australia. Emu 90, 185–189 (1990).	Altitude obtained from the source paper
net_095	173.048	-41.332	frugivores	724	12	1992_1993	98	net	droppings	complete	0	11.4091	175	Richmond temperate forests	4	Temperate Broadleaf & Mixed Forests	Australasia	Eves Valley, Brightwater, New Zealand	58	Williams, P. A. & Karl, B. J. Fleshy fruits of indigenous and adventive plants in the diet of birds in forest remnants, Nelson, New Zealand. N. Z. J. Ecol. 20, 127–145 (1996).	Coordinates adjusted based on the map of the study region/ sampling hours calculated from sampling days x sampling hours per day/ altitude obtained from google earth
net_096	173.263	-41.3249	frugivores	577	7	1992_1993	133	net	droppings	complete	0	19.7117	175	Richmond temperate forests	4	Temperate Broadleaf & Mixed Forests	Australasia	Marsden Valley, Nelson, New Zealand	58	Williams, P. A. & Karl, B. J. Fleshy fruits of indigenous and adventive plants in the diet of birds in forest remnants, Nelson, New Zealand. N. Z. J. Ecol. 20, 127–145 (1996).	Coordinates adjusted based on the map of the study region/ sampling hours calculated from sampling days x sampling hours per day/ altitude obtained from google earth
net_097	173.039	-41.4062	frugivores	209	5	1992_1993	66	net	droppings	complete	0	13.4	175	Richmond temperate forests	4	Temperate Broadleaf & Mixed Forests	Australasia	Faulkners, Wakefield, New Zealand	58	Williams, P. A. & Karl, B. J. Fleshy fruits of indigenous and adventive plants in the diet of birds in forest remnants, Nelson, New Zealand. N. Z. J. Ecol. 20, 127–145 (1996).	Coordinates adjusted based on the map of the study region/ sampling hours calculated from sampling days x sampling hours per day/ altitude obtained from google earth
net_098	-41.6833	-22.2833	plants_frugivores	100	24	2002_2004	10	transect_net	fruits_consumed	complete	0	23.9713	441	Atlantic Coast restingas	1	Tropical & Subtropical Moist Broadleaf Forests	Neotropic	Restinga de Jurubatiba Park, Rio de Janeiro, Brazil	59	Gomes, V. S. M. Variação espacial e dieta de aves terrestres na restinga de Jurubatiba, RJ, thesis, UFRJ, Rio de Janeiro, RJ (2006).	Data provided by Carine Emer/ altitude obtained from Google earth
net_099	-47.97	-15.95	plants	569	21	1988_1990	1086	transect	visits	complete	0	34.5371	567	Cerrado	7	Tropical & Subtropical Grasslands, Savannas & Shrublands	Neotropic	Brasília, Brazil	60	Motta Jr, J. C. A exploração de frutos como alimento por aves de mata ciliar numa região do Distrito Federal, thesis, UNESP, Rio Claro, SP (1991).	Data provided by Carine Emer
net_100	-40.04	-19.77	plants	527	12	1993_1994	50	focal	visits	partial	0	11.7987	442	Bahia coastal forests	1	Tropical & Subtropical Moist Broadleaf Forests	Neotropic	Comboios, Espírito Santo, Brazil	61	Argel-de-Oliveira, M. M. Frugivoria por aves em um fragmento de floresta de restinga no estado do Espírito Santo, Brasil, thesis, UNICAMP, Campinas, SP (1999).	Data provided by Carine Emer
net_101	-46.6	-23.3667	plants_frugivores	178	5	2009	1010	transect	visits	complete	0	26.5426	500	Serra do Mar coastal forests	1	Tropical & Subtropical Moist Broadleaf Forests	Neotropic	Cantareira, São Paulo, Brazil	62	Ikuta, K. G. & Martins, F. C. Interação entre aves frugívoras e plantas no Parque Estadual da Cantareira, estado de São Paulo. Atualidades Ornitológicas 172, 33–36 (2013).	Altitude obtained from the source paper
net_102	-56.2	-19.57	plants_frugivores	15682	74	2003_2009	106	focal_camera_faeces	visits	complete	1	3.04552	584	Pantanal	9	Flooded Grasslands & Savannas	Neotropic	Pantanal, Brazil	63	Donatti, C. I. et al. Analysis of a hyper-diverse seed dispersal network: modularity and underlying mechanisms. Ecol. Lett. 14, 773–781 (2011).	Data provided by Carine Emer and Camila Donatti
net_103	-47.5405	-22.3941	plants	475	17	2017_2019	581	focal	visits	partial	0	30.7322	439	Alto Paraná Atlantic forests	1	Tropical & Subtropical Moist Broadleaf Forests	Neotropic	Rio Claro, São Paulo, Brazil	93	Unpublished data provided by Marco Aurélio Pizo.	Data provided by Carine Emer and Marco Aurélio Pizo
net_104	-48.0186	-21.7258	plants	788.2	30	1997_1999	548	transect	visits	complete	0	15.8428	567	Cerrado	7	Tropical & Subtropical Grasslands, Savannas & Shrublands	Neotropic	Araraquara, São Paulo, Brazil	64	Gondim, M. J. C. A exploração de frutos por aves frugívoras em uma área de Cerradão no Estado de São Paulo, thesis, UNESP, Rio Claro, SP (2002).	Data provided by Carine Emer/ altitude obtained from Google earth
net_105	-64.675	-24.73	plants_frugivores	80	40	2008_2012	1020	transect	visits	complete	0	1.68568	504	Southern Andean Yungas	1	Tropical & Subtropical Moist Broadleaf Forests	Neotropic	Choros de Loros, El Rey National Park, Argentina	65	Ruggera, R. A., Blendinger, P. G., Gomez, M. D. & Marshak, C. Linking structure and functionality in mutualistic networks: do core frugivores disperse more seeds than peripheral species? Oikos 125, 541–555 (2016).	Data provided by Pedro G. Blendinger
net_106	-65.888	-27.25	plants_frugivores	80	40	2008_2012	1120	transect	visits	complete	0	6.26798	504	Southern Andean Yungas	1	Tropical & Subtropical Moist Broadleaf Forests	Neotropic	Los Chorizos station, Campo de Los Alisos National Park, Argentina	65	Ruggera, R. A., Blendinger, P. G., Gomez, M. D. & Marshak, C. Linking structure and functionality in mutualistic networks: do core frugivores disperse more seeds than peripheral species? Oikos 125, 541–555 (2016).	Data provided by Pedro G. Blendinger
net_107	-65.625	-27.226	plants_frugivores	80	40	2008_2012	455	transect	visits	complete	0	10.0662	569	Dry Chaco	7	Tropical & Subtropical Grasslands, Savannas & Shrublands	Neotropic	La Florida Provincial Park, Argentina	65	Ruggera, R. A., Blendinger, P. G., Gomez, M. D. & Marshak, C. Linking structure and functionality in mutualistic networks: do core frugivores disperse more seeds than peripheral species? Oikos 125, 541–555 (2016).	Data provided by Pedro G. Blendinger
net_108	-65.3	-26.8	plants_frugivores	80	40	2008_2012	800	transect	visits	complete	0	32.7278	504	Southern Andean Yungas	1	Tropical & Subtropical Moist Broadleaf Forests	Neotropic	Sierras de San Javier y Yerba Huasi, Argentina	65	Ruggera, R. A., Blendinger, P. G., Gomez, M. D. & Marshak, C. Linking structure and functionality in mutualistic networks: do core frugivores disperse more seeds than peripheral species? Oikos 125, 541–555 (2016).	Data provided by Pedro G. Blendinger
net_109	-64.693	-24.756	plants_frugivores	80	40	2008_2012	1309	transect	visits	complete	0	1.30409	504	Southern Andean Yungas	1	Tropical & Subtropical Moist Broadleaf Forests	Neotropic	Pozo Verde, El Rey National Park, Argentina	65	Ruggera, R. A., Blendinger, P. G., Gomez, M. D. & Marshak, C. Linking structure and functionality in mutualistic networks: do core frugivores disperse more seeds than peripheral species? Oikos 125, 541–555 (2016).	Data provided by Pedro G. Blendinger
net_110	-65.773	-27.03	plants_frugivores	80	40	2008_2012	1584	transect	visits	complete	0	11.5003	504	Southern Andean Yungas	1	Tropical & Subtropical Moist Broadleaf Forests	Neotropic	Quebrada del Portugues, Argentina	65	Ruggera, R. A., Blendinger, P. G., Gomez, M. D. & Marshak, C. Linking structure and functionality in mutualistic networks: do core frugivores disperse more seeds than peripheral species? Oikos 125, 541–555 (2016).	Data provided by Pedro G. Blendinger
net_111	-64.448	-24.098	plants_frugivores	80	40	2008_2012	1870	transect	visits	complete	0	2.37667	504	Southern Andean Yungas	1	Tropical & Subtropical Moist Broadleaf Forests	Neotropic	EcoPortal de Piedra Private Reserve, Argetina	65	Ruggera, R. A., Blendinger, P. G., Gomez, M. D. & Marshak, C. Linking structure and functionality in mutualistic networks: do core frugivores disperse more seeds than peripheral species? Oikos 125, 541–555 (2016).	Data provided by Pedro G. Blendinger
net_112	-64.878	-23.689	plants_frugivores	80	40	2008_2012	1480	transect	visits	complete	0	4.33174	504	Southern Andean Yungas	1	Tropical & Subtropical Moist Broadleaf Forests	Neotropic	Sevenguillar area, Calilegua National Park, Argentina	65	Ruggera, R. A., Blendinger, P. G., Gomez, M. D. & Marshak, C. Linking structure and functionality in mutualistic networks: do core frugivores disperse more seeds than peripheral species? Oikos 125, 541–555 (2016).	Data provided by Pedro G. Blendinger
net_113	-64.868	-23.693	plants_frugivores	80	40	2008_2012	1099	transect	visits	complete	0	4.57738	504	Southern Andean Yungas	1	Tropical & Subtropical Moist Broadleaf Forests	Neotropic	Tres Cruces stream area, Calilegua National Park, Argentina	65	Ruggera, R. A., Blendinger, P. G., Gomez, M. D. & Marshak, C. Linking structure and functionality in mutualistic networks: do core frugivores disperse more seeds than peripheral species? Oikos 125, 541–555 (2016).	Data provided by Pedro G. Blendinger
net_114	-64.71	-22.278	plants_frugivores	80	40	2008_2012	1635	transect	visits	complete	0	9.1993	504	Southern Andean Yungas	1	Tropical & Subtropical Moist Broadleaf Forests	Neotropic	El Nogalar de los Toldos National Reserve, Argentina	65	Ruggera, R. A., Blendinger, P. G., Gomez, M. D. & Marshak, C. Linking structure and functionality in mutualistic networks: do core frugivores disperse more seeds than peripheral species? Oikos 125, 541–555 (2016).	Data provided by Pedro G. Blendinger
net_115	-65.333	-26.75	plants_frugivores	144	24	2008_2010	900	plot	visits	complete	0	12.3944	504	Southern Andean Yungas	1	Tropical & Subtropical Moist Broadleaf Forests	Neotropic	Parque Sierra de San Javier, Tucuman, Argentina	66	Blendinger, P. G. et al. Scale-dependent spatial match between fruits and fruit-eating birds in Andean mountain forests. Biotropica 47, 702–711 (2015).	Data provided by Pedro G. Blendinger
net_116	-65.335	-26.799	plants_frugivores	200	4	2010	644	plot	visits	complete	0	30.7586	504	Southern Andean Yungas	1	Tropical & Subtropical Moist Broadleaf Forests	Neotropic	El Corte area, Parque Sierra de San Javier, Tucuman, Argentina	67	Unpublished data provided by Pedro G. Blendinger	Data provided by Pedro G. Blendinger
net_117	-39.2	-15.35	frugivores	60	2	2017_2018	122	net	visits	complete	0	7.22308	442	Bahia coastal forests	1	Tropical & Subtropical Moist Broadleaf Forests	Neotropic	Atlantic Forest, Bahia, Brazil	68	Menezes Pinto, Í., Emer, C., Cazetta, E. & Morante-Filho, J. C. Deforestation simplifies understory bird seed-dispersal networks in human-modified landscapes. Front. Ecol. Evol. 9, 640210 (2021).	Data provided by Carine Emer, Ícaro Menezes Pinto and José Carlos Morante-Filho
net_118	-39.14	-15.21	frugivores	60	2	2017_2018	86	net	visits	complete	0	6.8716	442	Bahia coastal forests	1	Tropical & Subtropical Moist Broadleaf Forests	Neotropic	Atlantic Forest, Bahia, Brazil	68	Menezes Pinto, Í., Emer, C., Cazetta, E. & Morante-Filho, J. C. Deforestation simplifies understory bird seed-dispersal networks in human-modified landscapes. Front. Ecol. Evol. 9, 640210 (2021).	Data provided by Carine Emer, Ícaro Menezes Pinto and José Carlos Morante-Filho
net_119	-39.12	-15.13	frugivores	60	2	2017_2018	77	net	visits	complete	0	5.42244	442	Bahia coastal forests	1	Tropical & Subtropical Moist Broadleaf Forests	Neotropic	Atlantic Forest, Bahia, Brazil	68	Menezes Pinto, Í., Emer, C., Cazetta, E. & Morante-Filho, J. C. Deforestation simplifies understory bird seed-dispersal networks in human-modified landscapes. Front. Ecol. Evol. 9, 640210 (2021).	Data provided by Carine Emer, Ícaro Menezes Pinto and José Carlos Morante-Filho
net_120	-39.08	-15.25	frugivores	60	2	2017_2018	58	net	visits	complete	0	8.24667	442	Bahia coastal forests	1	Tropical & Subtropical Moist Broadleaf Forests	Neotropic	Atlantic Forest, Bahia, Brazil	68	Menezes Pinto, Í., Emer, C., Cazetta, E. & Morante-Filho, J. C. Deforestation simplifies understory bird seed-dispersal networks in human-modified landscapes. Front. Ecol. Evol. 9, 640210 (2021).	Data provided by Carine Emer, Ícaro Menezes Pinto and José Carlos Morante-Filho
net_121	-39.09	-15.26	frugivores	60	2	2017_2018	62	net	visits	complete	0	7.91646	442	Bahia coastal forests	1	Tropical & Subtropical Moist Broadleaf Forests	Neotropic	Atlantic Forest, Bahia, Brazil	68	Menezes Pinto, Í., Emer, C., Cazetta, E. & Morante-Filho, J. C. Deforestation simplifies understory bird seed-dispersal networks in human-modified landscapes. Front. Ecol. Evol. 9, 640210 (2021).	Data provided by Carine Emer, Ícaro Menezes Pinto and José Carlos Morante-Filho
net_122	-84.0464	10.2842	frugivores	462	6	2001_2004	750	net	droppings	complete	0	6.21551	470	Isthmian-Atlantic moist forests	1	Tropical & Subtropical Moist Broadleaf Forests	Neotropic	Rara Avis Reserve, Costa Rica	69	Boyle, W. A., Conway, C. J. & Bronstein, J. L. Why do some, but not all, tropical birds migrate? A comparative study of diet breadth and fruit preference. Evol. Ecol. 25, 219–236 (2011).	Sampling hours estimated using the number of sampling days x number of mist nets x number of sampling periods/ Data provided by Alice Boyle/ Altitude obtained from the source paper
net_123	146.08	-17.85	frugivores	432	12	1971_1972	150	transect	visits	complete	0	10.6994	150	Queensland tropical rain forests	1	Tropical & Subtropical Moist Broadleaf Forests	Australasia	Lacey's Creek, Mission Beach, Queensland, Australia	70	Crome, F. H. J. Foraging ecology of an assemblage of birds in lowland rainforest in northern Queensland. Aust. J. Ecol. 3, 195–212 (1978).	Sampling hours estimated from number of sampling days and sampling periods (early mornings)/ altitude obtained from Google earth
net_124	77.04	10.35	plants	623	6	2017_2018	1050	focal	visits	partial	1	7.35569	270	South Western Ghats moist deciduous forests	1	Tropical & Subtropical Moist Broadleaf Forests	Indomalayan	Valparai Plateau and Anamalai Tiger Reserve, India	71	Gopal, A., Mudappa, D., Raman, T. R. S. & Naniwadekar, R. Forest cover and fruit crop size differentially influence frugivory of select rainforest tree species in Western Ghats, India. Biotropica 52, 871–883 (2020).	Mean coordinates for the study area/ altitude obtained from the source paper
net_125	103.71	31.066	plants	3560	24	2014_2015	800	focal_camera	visits	partial	0	11.513	659	Daba Mountains evergreen forests	4	Temperate Broadleaf & Mixed Forests	Palearctic	Dujiangyan, Sichuan Province, Southwest China	72	Li, H. et al. The functional roles of species in metacommunities, as revealed by metanetwork analyses of bird–plant frugivory networks. Ecol. Lett. 23, 1252–1262 (2020).	Coordinates obtained using the map availabe in the supporting information of the source paper/ altitude obtained from the source paper
net_126	103.741	31.055	plants	3096	24	2014_2015	800	focal_camera	visits	partial	0	10.3909	659	Daba Mountains evergreen forests	4	Temperate Broadleaf & Mixed Forests	Palearctic	Dujiangyan, Sichuan Province, Southwest China	72	Li, H. et al. The functional roles of species in metacommunities, as revealed by metanetwork analyses of bird–plant frugivory networks. Ecol. Lett. 23, 1252–1262 (2020).	Coordinates obtained using the map availabe in the supporting information of the source paper/ altitude obtained from the source paper
net_127	103.728	31.055	plants	3240	24	2014_2015	800	focal_camera	visits	partial	0	11.3784	659	Daba Mountains evergreen forests	4	Temperate Broadleaf & Mixed Forests	Palearctic	Dujiangyan, Sichuan Province, Southwest China	72	Li, H. et al. The functional roles of species in metacommunities, as revealed by metanetwork analyses of bird–plant frugivory networks. Ecol. Lett. 23, 1252–1262 (2020).	Coordinates obtained using the map availabe in the supporting information of the source paper/ altitude obtained from the source paper
net_128	103.72	31.064	plants	2016	24	2014_2015	800	focal_camera	visits	partial	0	10.8496	659	Daba Mountains evergreen forests	4	Temperate Broadleaf & Mixed Forests	Palearctic	Dujiangyan, Sichuan Province, Southwest China	72	Li, H. et al. The functional roles of species in metacommunities, as revealed by metanetwork analyses of bird–plant frugivory networks. Ecol. Lett. 23, 1252–1262 (2020).	Coordinates obtained using the map availabe in the supporting information of the source paper/ altitude obtained from the source paper
net_129	103.72	31.055	plants	3032	24	2014_2015	800	focal_camera	visits	partial	0	12.3406	659	Daba Mountains evergreen forests	4	Temperate Broadleaf & Mixed Forests	Palearctic	Dujiangyan, Sichuan Province, Southwest China	72	Li, H. et al. The functional roles of species in metacommunities, as revealed by metanetwork analyses of bird–plant frugivory networks. Ecol. Lett. 23, 1252–1262 (2020).	Coordinates obtained using the map availabe in the supporting information of the source paper/ altitude obtained from the source paper
net_130	103.699	31.083	plants	2568	24	2014_2015	800	focal_camera	visits	partial	0	11.4144	706	Qionglai-Minshan conifer forests	5	Temperate Conifer Forests	Palearctic	Dujiangyan, Sichuan Province, Southwest China	72	Li, H. et al. The functional roles of species in metacommunities, as revealed by metanetwork analyses of bird–plant frugivory networks. Ecol. Lett. 23, 1252–1262 (2020).	Coordinates obtained using the map availabe in the supporting information of the source paper/ altitude obtained from the source paper
net_131	103.719	31.086	plants	1960	24	2014_2015	800	focal_camera	visits	partial	0	11.0935	706	Qionglai-Minshan conifer forests	5	Temperate Conifer Forests	Palearctic	Dujiangyan, Sichuan Province, Southwest China	72	Li, H. et al. The functional roles of species in metacommunities, as revealed by metanetwork analyses of bird–plant frugivory networks. Ecol. Lett. 23, 1252–1262 (2020).	Coordinates obtained using the map availabe in the supporting information of the source paper/ altitude obtained from the source paper
net_132	103.726	31.086	plants	1464	24	2014_2015	800	focal_camera	visits	partial	0	10.7542	706	Qionglai-Minshan conifer forests	5	Temperate Conifer Forests	Palearctic	Dujiangyan, Sichuan Province, Southwest China	72	Li, H. et al. The functional roles of species in metacommunities, as revealed by metanetwork analyses of bird–plant frugivory networks. Ecol. Lett. 23, 1252–1262 (2020).	Coordinates obtained using the map availabe in the supporting information of the source paper/ altitude obtained from the source paper
net_133	103.718	31.083	plants	2184	24	2014_2015	800	focal_camera	visits	partial	0	11.1932	706	Qionglai-Minshan conifer forests	5	Temperate Conifer Forests	Palearctic	Dujiangyan, Sichuan Province, Southwest China	72	Li, H. et al. The functional roles of species in metacommunities, as revealed by metanetwork analyses of bird–plant frugivory networks. Ecol. Lett. 23, 1252–1262 (2020).	Coordinates obtained using the map availabe in the supporting information of the source paper/ altitude obtained from the source paper
net_134	103.723	31.056	plants	2568	24	2014_2015	800	focal_camera	visits	partial	0	11.8991	659	Daba Mountains evergreen forests	4	Temperate Broadleaf & Mixed Forests	Palearctic	Dujiangyan, Sichuan Province, Southwest China	72	Li, H. et al. The functional roles of species in metacommunities, as revealed by metanetwork analyses of bird–plant frugivory networks. Ecol. Lett. 23, 1252–1262 (2020).	Coordinates obtained using the map availabe in the supporting information of the source paper/ altitude obtained from the source paper
net_135	103.72	31.059	plants	2568	24	2014_2015	800	focal_camera	visits	partial	0	11.7451	659	Daba Mountains evergreen forests	4	Temperate Broadleaf & Mixed Forests	Palearctic	Dujiangyan, Sichuan Province, Southwest China	72	Li, H. et al. The functional roles of species in metacommunities, as revealed by metanetwork analyses of bird–plant frugivory networks. Ecol. Lett. 23, 1252–1262 (2020).	Coordinates obtained using the map availabe in the supporting information of the source paper/ altitude obtained from the source paper
net_136	103.729	31.046	plants	3440	24	2014_2015	800	focal_camera	visits	partial	0	13.1782	659	Daba Mountains evergreen forests	4	Temperate Broadleaf & Mixed Forests	Palearctic	Dujiangyan, Sichuan Province, Southwest China	72	Li, H. et al. The functional roles of species in metacommunities, as revealed by metanetwork analyses of bird–plant frugivory networks. Ecol. Lett. 23, 1252–1262 (2020).	Coordinates obtained using the map availabe in the supporting information of the source paper/ altitude obtained from the source paper
net_137	103.729	31.052	plants	1824	24	2014_2015	800	focal_camera	visits	partial	0	12.2655	659	Daba Mountains evergreen forests	4	Temperate Broadleaf & Mixed Forests	Palearctic	Dujiangyan, Sichuan Province, Southwest China	72	Li, H. et al. The functional roles of species in metacommunities, as revealed by metanetwork analyses of bird–plant frugivory networks. Ecol. Lett. 23, 1252–1262 (2020).	Coordinates obtained using the map availabe in the supporting information of the source paper/ altitude obtained from the source paper
net_138	-2.9	37.9833	frugivores	2967	40	1978_1982	1150	net	fruits_consumed	partial	0	8.39003	793	Iberian sclerophyllous and semi-deciduous forests	12	Mediterranean Forests, Woodlands & Scrub	Palearctic	Serranía de Cazorla, Spain	73	Herrera, C. M. A study of avian frugivores, bird-dispersed plants, and their interaction in Mediterranean scrublands. Ecol. Monogr. 54, 1–23 (1984).	Altitude obtained from the source paper
net_139	-5.71	37.38	frugivores	1804	40	1978_1982	100	net	fruits_consumed	partial	0	35.5472	805	Southwest Iberian Mediterranean sclerophyllous and mixed forests	12	Mediterranean Forests, Woodlands & Scrub	Palearctic	El Viso del Alcor, Sevilla, Spain	73	Herrera, C. M. A study of avian frugivores, bird-dispersed plants, and their interaction in Mediterranean scrublands. Ecol. Monogr. 54, 1–23 (1984).	Coordinates obtained using study location/ altitude obtained from the source paper
net_140	8.66	50.3	plants	960	5	2010_2011	190	transect	visits	complete	0	27.4797	686	Western European broadleaf forests	4	Temperate Broadleaf & Mixed Forests	Palearctic	Friedberg, Hesse, Germany	74	Plein, M. et al. Constant properties of plant-frugivore networks despite fluctuations in fruit and bird communities in space and time. Ecology 94, 1296–1306 (2013).	Data provided by Matthias Schleuning
net_141	9	51.15	plants	1440	31	1997_1999	280	plot	visits	complete	0	6.63375	686	Western European broadleaf forests	4	Temperate Broadleaf & Mixed Forests	Palearctic	Kellerwald-Edersee, Germany	75	Stiebel, H. Frugivorie bei mitteleuropäischen Vögeln, thesis, Universität Oldenburg (2003).	Data provided by Matthias Schleuning
net_142	37.2692	-3.23316	plants	25	1	2013_2015	1345	plot	visits	complete	0	13.0543	8	East African montane forests	1	Tropical & Subtropical Moist Broadleaf Forests	Afrotropic	Mt Kilimanjaro, Tanzania, Africa	76	Vollstädt, M. G. R. et al. Seed-dispersal networks respond differently to resource effects in open and forest habitats. Oikos 127, 847–854 (2017).	Data provided by Maximilian Vollstädt
net_143	37.3203	-3.24789	plants	25	1	2013_2015	1305	plot	visits	complete	0	11.0096	8	East African montane forests	1	Tropical & Subtropical Moist Broadleaf Forests	Afrotropic	Mt Kilimanjaro, Tanzania, Africa	76	Vollstädt, M. G. R. et al. Seed-dispersal networks respond differently to resource effects in open and forest habitats. Oikos 127, 847–854 (2017).	Data provided by Maximilian Vollstädt
net_144	37.4703	-3.2751	plants	25	1	2013_2015	1648	plot	visits	complete	0	10.9553	8	East African montane forests	1	Tropical & Subtropical Moist Broadleaf Forests	Afrotropic	Mt Kilimanjaro, Tanzania, Africa	76	Vollstädt, M. G. R. et al. Seed-dispersal networks respond differently to resource effects in open and forest habitats. Oikos 127, 847–854 (2017).	Data provided by Maximilian Vollstädt
net_145	37.2363	-3.16754	plants	25	1	2013_2015	1920	plot	visits	complete	1	7.44119	8	East African montane forests	1	Tropical & Subtropical Moist Broadleaf Forests	Afrotropic	Mt Kilimanjaro, Tanzania, Africa	76	Vollstädt, M. G. R. et al. Seed-dispersal networks respond differently to resource effects in open and forest habitats. Oikos 127, 847–854 (2017).	Data provided by Maximilian Vollstädt
net_146	37.3433	-3.21188	plants	25	1	2013_2015	1800	plot	visits	complete	1	7.8321	8	East African montane forests	1	Tropical & Subtropical Moist Broadleaf Forests	Afrotropic	Mt Kilimanjaro, Tanzania, Africa	76	Vollstädt, M. G. R. et al. Seed-dispersal networks respond differently to resource effects in open and forest habitats. Oikos 127, 847–854 (2017).	Data provided by Maximilian Vollstädt
net_147	37.418	-3.26038	plants	25	1	2013_2015	1560	plot	visits	complete	1	10.2018	8	East African montane forests	1	Tropical & Subtropical Moist Broadleaf Forests	Afrotropic	Mt Kilimanjaro, Tanzania, Africa	76	Vollstädt, M. G. R. et al. Seed-dispersal networks respond differently to resource effects in open and forest habitats. Oikos 127, 847–854 (2017).	Data provided by Maximilian Vollstädt
net_148	37.4202	-3.25772	plants	25	1	2013_2015	1623	plot	visits	complete	1	9.87742	8	East African montane forests	1	Tropical & Subtropical Moist Broadleaf Forests	Afrotropic	Mt Kilimanjaro, Tanzania, Africa	76	Vollstädt, M. G. R. et al. Seed-dispersal networks respond differently to resource effects in open and forest habitats. Oikos 127, 847–854 (2017).	Data provided by Maximilian Vollstädt
net_149	37.5189	-3.22595	plants	25	1	2013_2015	2020	plot	visits	complete	1	7.92646	8	East African montane forests	1	Tropical & Subtropical Moist Broadleaf Forests	Afrotropic	Mt Kilimanjaro, Tanzania, Africa	76	Vollstädt, M. G. R. et al. Seed-dispersal networks respond differently to resource effects in open and forest habitats. Oikos 127, 847–854 (2017).	Data provided by Maximilian Vollstädt
net_150	37.2431	-3.14485	plants	25	1	2013_2015	2120	plot	visits	complete	1	7.31066	8	East African montane forests	1	Tropical & Subtropical Moist Broadleaf Forests	Afrotropic	Mt Kilimanjaro, Tanzania, Africa	76	Vollstädt, M. G. R. et al. Seed-dispersal networks respond differently to resource effects in open and forest habitats. Oikos 127, 847–854 (2017).	Data provided by Maximilian Vollstädt
net_151	37.2454	-3.13685	plants	25	1	2013_2015	2260	plot	visits	complete	1	7.42974	8	East African montane forests	1	Tropical & Subtropical Moist Broadleaf Forests	Afrotropic	Mt Kilimanjaro, Tanzania, Africa	76	Vollstädt, M. G. R. et al. Seed-dispersal networks respond differently to resource effects in open and forest habitats. Oikos 127, 847–854 (2017).	Data provided by Maximilian Vollstädt
net_152	37.3031	-3.13996	plants	25	1	2013_2015	2540	plot	visits	complete	1	7.25151	8	East African montane forests	1	Tropical & Subtropical Moist Broadleaf Forests	Afrotropic	Mt Kilimanjaro, Tanzania, Africa	76	Vollstädt, M. G. R. et al. Seed-dispersal networks respond differently to resource effects in open and forest habitats. Oikos 127, 847–854 (2017).	Data provided by Maximilian Vollstädt
net_153	37.3053	-3.13853	plants	25	1	2013_2015	2650	plot	visits	complete	0	7.25121	8	East African montane forests	1	Tropical & Subtropical Moist Broadleaf Forests	Afrotropic	Mt Kilimanjaro, Tanzania, Africa	76	Vollstädt, M. G. R. et al. Seed-dispersal networks respond differently to resource effects in open and forest habitats. Oikos 127, 847–854 (2017).	Data provided by Maximilian Vollstädt
net_154	37.3583	-3.17224	plants	25	1	2013_2015	2750	plot	visits	complete	0	7.26289	8	East African montane forests	1	Tropical & Subtropical Moist Broadleaf Forests	Afrotropic	Mt Kilimanjaro, Tanzania, Africa	76	Vollstädt, M. G. R. et al. Seed-dispersal networks respond differently to resource effects in open and forest habitats. Oikos 127, 847–854 (2017).	Data provided by Maximilian Vollstädt
net_155	37.2899	-3.15118	plants	25	1	2013_2015	2220	plot	visits	complete	1	7.25698	8	East African montane forests	1	Tropical & Subtropical Moist Broadleaf Forests	Afrotropic	Mt Kilimanjaro, Tanzania, Africa	76	Vollstädt, M. G. R. et al. Seed-dispersal networks respond differently to resource effects in open and forest habitats. Oikos 127, 847–854 (2017).	Data provided by Maximilian Vollstädt
net_156	37.3584	-3.18372	plants	25	1	2013_2015	2470	plot	visits	complete	0	7.34166	8	East African montane forests	1	Tropical & Subtropical Moist Broadleaf Forests	Afrotropic	Mt Kilimanjaro, Tanzania, Africa	76	Vollstädt, M. G. R. et al. Seed-dispersal networks respond differently to resource effects in open and forest habitats. Oikos 127, 847–854 (2017).	Data provided by Maximilian Vollstädt
net_157	37.514	-3.19367	plants	25	1	2013_2015	2560	plot	visits	complete	1	7.35893	8	East African montane forests	1	Tropical & Subtropical Moist Broadleaf Forests	Afrotropic	Mt Kilimanjaro, Tanzania, Africa	76	Vollstädt, M. G. R. et al. Seed-dispersal networks respond differently to resource effects in open and forest habitats. Oikos 127, 847–854 (2017).	Data provided by Maximilian Vollstädt
net_158	37.5159	-3.20186	plants	25	1	2013_2015	2370	plot	visits	complete	0	7.48976	8	East African montane forests	1	Tropical & Subtropical Moist Broadleaf Forests	Afrotropic	Mt Kilimanjaro, Tanzania, Africa	76	Vollstädt, M. G. R. et al. Seed-dispersal networks respond differently to resource effects in open and forest habitats. Oikos 127, 847–854 (2017).	Data provided by Maximilian Vollstädt
net_159	37.439	-3.18985	plants	25	1	2013_2015	2880	plot	visits	complete	1	8.20823	8	East African montane forests	1	Tropical & Subtropical Moist Broadleaf Forests	Afrotropic	Mt Kilimanjaro, Tanzania, Africa	76	Vollstädt, M. G. R. et al. Seed-dispersal networks respond differently to resource effects in open and forest habitats. Oikos 127, 847–854 (2017).	Data provided by Maximilian Vollstädt
net_160	37.2604	-3.10358	plants	25	1	2013_2015	2850	plot	visits	complete	1	8.19204	8	East African montane forests	1	Tropical & Subtropical Moist Broadleaf Forests	Afrotropic	Mt Kilimanjaro, Tanzania, Africa	76	Vollstädt, M. G. R. et al. Seed-dispersal networks respond differently to resource effects in open and forest habitats. Oikos 127, 847–854 (2017).	Data provided by Maximilian Vollstädt
net_161	37.3626	-3.16586	plants	25	1	2013_2015	2940	plot	visits	complete	1	7.28897	8	East African montane forests	1	Tropical & Subtropical Moist Broadleaf Forests	Afrotropic	Mt Kilimanjaro, Tanzania, Africa	76	Vollstädt, M. G. R. et al. Seed-dispersal networks respond differently to resource effects in open and forest habitats. Oikos 127, 847–854 (2017).	Data provided by Maximilian Vollstädt
net_162	37.3632	-3.1616	plants	25	1	2013_2015	2970	plot	visits	complete	0	7.25645	8	East African montane forests	1	Tropical & Subtropical Moist Broadleaf Forests	Afrotropic	Mt Kilimanjaro, Tanzania, Africa	76	Vollstädt, M. G. R. et al. Seed-dispersal networks respond differently to resource effects in open and forest habitats. Oikos 127, 847–854 (2017).	Data provided by Maximilian Vollstädt
net_163	37.4421	-3.19359	plants	25	1	2013_2015	2720	plot	visits	complete	1	8.21347	8	East African montane forests	1	Tropical & Subtropical Moist Broadleaf Forests	Afrotropic	Mt Kilimanjaro, Tanzania, Africa	76	Vollstädt, M. G. R. et al. Seed-dispersal networks respond differently to resource effects in open and forest habitats. Oikos 127, 847–854 (2017).	Data provided by Maximilian Vollstädt
net_164	37.5126	-3.17886	plants	25	1	2013_2015	2800	plot	visits	complete	1	7.25543	8	East African montane forests	1	Tropical & Subtropical Moist Broadleaf Forests	Afrotropic	Mt Kilimanjaro, Tanzania, Africa	76	Vollstädt, M. G. R. et al. Seed-dispersal networks respond differently to resource effects in open and forest habitats. Oikos 127, 847–854 (2017).	Data provided by Maximilian Vollstädt
net_165	37.248	-3.18021	plants	25	1	2013_2015	1660	plot	visits	complete	0	7.91711	8	East African montane forests	1	Tropical & Subtropical Moist Broadleaf Forests	Afrotropic	Mt Kilimanjaro, Tanzania, Africa	76	Vollstädt, M. G. R. et al. Seed-dispersal networks respond differently to resource effects in open and forest habitats. Oikos 127, 847–854 (2017).	Data provided by Maximilian Vollstädt
net_166	37.5012	-3.30416	plants	25	1	2013_2015	1485	plot	visits	complete	0	12.4626	8	East African montane forests	1	Tropical & Subtropical Moist Broadleaf Forests	Afrotropic	Mt Kilimanjaro, Tanzania, Africa	76	Vollstädt, M. G. R. et al. Seed-dispersal networks respond differently to resource effects in open and forest habitats. Oikos 127, 847–854 (2017).	Data provided by Maximilian Vollstädt
net_167	37.5044	-3.33231	plants	25	1	2013_2015	1312	plot	visits	complete	0	9.51952	8	East African montane forests	1	Tropical & Subtropical Moist Broadleaf Forests	Afrotropic	Mt Kilimanjaro, Tanzania, Africa	76	Vollstädt, M. G. R. et al. Seed-dispersal networks respond differently to resource effects in open and forest habitats. Oikos 127, 847–854 (2017).	Data provided by Maximilian Vollstädt
net_168	37.6163	-3.29932	plants	25	1	2013_2015	1303	plot	visits	complete	0	14.4335	51	Northern Acacia-Commiphora bushlands and thickets	7	Tropical & Subtropical Grasslands, Savannas & Shrublands	Afrotropic	Mt Kilimanjaro, Tanzania, Africa	76	Vollstädt, M. G. R. et al. Seed-dispersal networks respond differently to resource effects in open and forest habitats. Oikos 127, 847–854 (2017).	Data provided by Maximilian Vollstädt
net_169	37.255	-3.18609	plants	25	1	2013_2015	1647	plot	visits	complete	0	8.12413	8	East African montane forests	1	Tropical & Subtropical Moist Broadleaf Forests	Afrotropic	Mt Kilimanjaro, Tanzania, Africa	76	Vollstädt, M. G. R. et al. Seed-dispersal networks respond differently to resource effects in open and forest habitats. Oikos 127, 847–854 (2017).	Data provided by Maximilian Vollstädt
net_170	37.6044	-3.27324	plants	25	1	2013_2015	1560	plot	visits	complete	1	15.249	8	East African montane forests	1	Tropical & Subtropical Moist Broadleaf Forests	Afrotropic	Mt Kilimanjaro, Tanzania, Africa	76	Vollstädt, M. G. R. et al. Seed-dispersal networks respond differently to resource effects in open and forest habitats. Oikos 127, 847–854 (2017).	Data provided by Maximilian Vollstädt
net_171	37.6748	-3.32407	plants	25	1	2013_2015	920	plot	visits	complete	0	10.84	57	Southern Acacia-Commiphora bushlands and thickets	7	Tropical & Subtropical Grasslands, Savannas & Shrublands	Afrotropic	Mt Kilimanjaro, Tanzania, Africa	76	Vollstädt, M. G. R. et al. Seed-dispersal networks respond differently to resource effects in open and forest habitats. Oikos 127, 847–854 (2017).	Data provided by Maximilian Vollstädt
net_172	37.4549	-3.3748	plants	25	1	2013_2015	871	plot	visits	complete	0	13.7566	57	Southern Acacia-Commiphora bushlands and thickets	7	Tropical & Subtropical Grasslands, Savannas & Shrublands	Afrotropic	Mt Kilimanjaro, Tanzania, Africa	76	Vollstädt, M. G. R. et al. Seed-dispersal networks respond differently to resource effects in open and forest habitats. Oikos 127, 847–854 (2017).	Data provided by Maximilian Vollstädt
net_173	37.4965	-3.38092	plants	25	1	2013_2015	906	plot	visits	complete	0	10.5904	57	Southern Acacia-Commiphora bushlands and thickets	7	Tropical & Subtropical Grasslands, Savannas & Shrublands	Afrotropic	Mt Kilimanjaro, Tanzania, Africa	76	Vollstädt, M. G. R. et al. Seed-dispersal networks respond differently to resource effects in open and forest habitats. Oikos 127, 847–854 (2017).	Data provided by Maximilian Vollstädt
net_174	37.6431	-3.33033	plants	25	1	2013_2015	1153	plot	visits	complete	0	14.2716	51	Northern Acacia-Commiphora bushlands and thickets	7	Tropical & Subtropical Grasslands, Savannas & Shrublands	Afrotropic	Mt Kilimanjaro, Tanzania, Africa	76	Vollstädt, M. G. R. et al. Seed-dispersal networks respond differently to resource effects in open and forest habitats. Oikos 127, 847–854 (2017).	Data provided by Maximilian Vollstädt
net_175	37.6829	-3.31882	plants	25	1	2013_2015	984	plot	visits	complete	1	10.6244	57	Southern Acacia-Commiphora bushlands and thickets	7	Tropical & Subtropical Grasslands, Savannas & Shrublands	Afrotropic	Mt Kilimanjaro, Tanzania, Africa	76	Vollstädt, M. G. R. et al. Seed-dispersal networks respond differently to resource effects in open and forest habitats. Oikos 127, 847–854 (2017).	Data provided by Maximilian Vollstädt
net_176	37.684	-3.30765	plants	25	1	2013_2015	951	plot	visits	complete	1	10.5457	57	Southern Acacia-Commiphora bushlands and thickets	7	Tropical & Subtropical Grasslands, Savannas & Shrublands	Afrotropic	Mt Kilimanjaro, Tanzania, Africa	76	Vollstädt, M. G. R. et al. Seed-dispersal networks respond differently to resource effects in open and forest habitats. Oikos 127, 847–854 (2017).	Data provided by Maximilian Vollstädt
net_177	-67.5	-16.4	plants	768	21	2010_2012	2500	plot	visits	complete	0	7.60366	444	Bolivian Yungas	1	Tropical & Subtropical Moist Broadleaf Forests	Neotropic	Chulumani, Bolivia	27	Saavedra, F. et al. Functional importance of avian seed dispersers changes in response to human-induced forest edges in tropical seed-dispersal networks. Oecologia 176, 837–848 (2014).	Data provided by authors of the source paper
net_178	-75.57	4.72	plants	600	12	2012_2013	2000	plot	visits	complete	0	14.126	448	Cauca Valley montane forests	1	Tropical & Subtropical Moist Broadleaf Forests	Neotropic	National Park Santuario de Fauna y Flora Otún Quimbaya, Colombia	77	Muñoz, M. C., Schaefer, H. M., Böhning-Gaese, K. & Schleuning, M. Importance of animal and plant traits for fruit removal and seedling recruitment in a tropical forest. Oikos 126, 823–832 (2017).	Data provided by authors of the source paper
net_179	-75.48	4.7	plants	600	12	2012_2013	2500	plot	visits	complete	0	12.6578	593	Northern Andean páramo	10	Montane Grasslands & Shrublands	Neotropic	Regional Park, Ucumarí, Colombia	77	Muñoz, M. C., Schaefer, H. M., Böhning-Gaese, K. & Schleuning, M. Importance of animal and plant traits for fruit removal and seedling recruitment in a tropical forest. Oikos 126, 823–832 (2017).	Data provided by authors of the source paper
net_180	-79.06	-3.96	plants	300	24	2014_2015	2000	plot	visits	complete	0	9.70824	460	Eastern Cordillera Real montane forests	1	Tropical & Subtropical Moist Broadleaf Forests	Neotropic	Podocarpus National Park, Ecuador	78	Quitián, M. et al. Elevation-dependent effects of forest fragmentation on plant-bird interaction networks in the tropical Andes. Ecography 41, 1497–1506 (2018).	Data provided by authors of the source paper
net_181	-79.166	-4.1	plants	300	24	2014_2015	3000	plot	visits	complete	0	8.89959	460	Eastern Cordillera Real montane forests	1	Tropical & Subtropical Moist Broadleaf Forests	Neotropic	Podocarpus National Park, Ecuador	78	Quitián, M. et al. Elevation-dependent effects of forest fragmentation on plant-bird interaction networks in the tropical Andes. Ecography 41, 1497–1506 (2018).	Data provided by authors of the source paper
net_182	-71.54	-13.05	plants	960	12	2009_2010	1500	plot	visits	complete	0	1.25493	493	Peruvian Yungas	1	Tropical & Subtropical Moist Broadleaf Forests	Neotropic	San Pedro, Peru	79	Dehling, D. M. et al. Functional relationships beyond species richness patterns: trait matching in plant-bird mutualisms across scales. Glob. Ecol. Biogeogr. 23, 1085–1093 (2014).	Data provided by authors of the source paper
net_183	-71.58	-13.17	plants	720	12	2009_2010	3000	plot	visits	complete	0	1.53247	493	Peruvian Yungas	1	Tropical & Subtropical Moist Broadleaf Forests	Neotropic	Wayqecha, Peru	79	Dehling, D. M. et al. Functional relationships beyond species richness patterns: trait matching in plant-bird mutualisms across scales. Glob. Ecol. Biogeogr. 23, 1085–1093 (2014).	Data provided by authors of the source paper
net_184	-69.5781	9.70578	plants	360	8	2011	1650	plot	visits	complete	0	6.82938	513	Venezuelan Andes montane forests	1	Tropical & Subtropical Moist Broadleaf Forests	Neotropic	El Blanquito, Yacambú National Park, Venezuela	80	Buitrón-Jurado, G. Diversidad de aves frugívoras y árboles, redes de interacción e identificación de árboles magnetos en dos bosques nublados de Venezuela con distintas condiciones de fragmentación, thesis, Instituto Venezolano de Investigaciones Científicas, Miranda, Venezuela (2012).	Data provided by Galo Buitrón-Jurado
net_185	-67.02	10.3891	plants	360	8	2011	1700	plot	visits	complete	0	32.4967	456	Cordillera La Costa montane forests	1	Tropical & Subtropical Moist Broadleaf Forests	Neotropic	Altos de Pipe, Coastal Cordillera, Venezuela	80	Buitrón-Jurado, G. Diversidad de aves frugívoras y árboles, redes de interacción e identificación de árboles magnetos en dos bosques nublados de Venezuela con distintas condiciones de fragmentación, thesis, Instituto Venezolano de Investigaciones Científicas, Miranda, Venezuela (2012).	Data provided by Galo Buitrón-Jurado/ adjusted coordinates
net_186	79.85	10.3	plants	144	24	1987_1988	4	focal	visits	partial	0	20.4475	316	Godavari-Krishna mangroves	13	Deserts & Xeric Shrublands	Indomalayan	Point Calimere Wildlife Sanctuary, India	81	Balasubramanian, P. Interactions between fruit-eating birds and bird-dispersed plants in the tropical dry evergreen forest of Point Calimere, South India. J. Bombay Nat. Hist. Soc. 93, 428–441 (1996).	Altitude obtained from source paper
net_187	-156.333	20.6	plants	162	12	2003_2004	800	focal	visits	partial	0	11.6579	636	Hawai'i tropical dry forests	2	Tropical & Subtropical Dry Broadleaf Forests	Oceania	Kanaio Natural Area Reserve, Hawaii	82	Chimera, C. G. & Drake, D. R. Patterns of seed dispersal and dispersal failure in a hawaiian dry forest having only introduced birds. Biotropica 42, 493–502 (2010).	Altitude obtained from source paper
net_188	38.33	-3.37	plants	133	11	1997_1998	1162	focal	fruits_consumed	partial	0	14.2126	9	Eastern Arc forests	1	Tropical & Subtropical Moist Broadleaf Forests	Afrotropic	Taita Hills and Mt Kasigau, Kenya	83	Githiru, M., Lens, L., Bennur, L. A. & Ogol, C. P. K. O. Effects of site and fruit size on the composition of avian frugivore assemblages in a fragmented Afrotropical forest. Oikos 96, 320–330 (2002).	Altitude obtained from Google earth
net_189	-88.17	40.13	plants	2184	12	1980_1982	238	transect	fruits_consumed	partial	0	34.4385	387	Central US forest-grasslands transition	8	Temperate Grasslands, Savannas & Shrublands	Nearctic	Trelease Woods, Champaign County, Illinois, USA	84	Malmborg, P. K. & Willson, M. F. Foraging ecology of avian frugivores and some consequences for seed dispersal in an Illinois woodlot. Condor 90, 173–186 (1988).	Altitude obtained from Google earth
net_190	-149.833	-17.5333	frugivores	512	17	2007_2008_2010	250	net	droppings	complete	0	10.0267	630	Society Islands tropical moist forests	1	Tropical & Subtropical Moist Broadleaf Forests	Oceania	Moorea, French Polynesia	85	Spotswood, E. N., Meyer, J. Y. & Bartolome, J. W. An invasive tree alters the structure of seed dispersal networks between birds and plants in French Polynesia. J. Biogeogr. 39, 2007–2020 (2012).	Altitude obtained from source paper/ sampling hours estimated from number of sampling days
net_191	-83.51	10.47	frugivores	672	3	2008	19	net	droppings	partial	0	6.95467	470	Isthmian-Atlantic moist forests	1	Tropical & Subtropical Moist Broadleaf Forests	Neotropic	Tortuguero, Costa Rica	86	Wolfe, J. D., Johnson, M. D. & Ralph, C. J. Do birds select habitat or food resources? Nearctic-neotropic migrants in northeastern Costa Rica. PLoS One 9, e86221 (2014).	Altitude obtained from Google earth/ sampling hours estimated from number of sampling days/ coverage is considered as focal because only migrant birds were sampled
net_192	121.25	24.8	plants	96	12	1997_1998	335	focal	fruits_consumed	complete	0	20.2724	283	Taiwan subtropical evergreen forests	1	Tropical & Subtropical Moist Broadleaf Forests	Indomalayan	Fushan Experimental Forest, Taiwan	87	Chen, C. C. & Chou, L. S. The diet of forest birds at Fushan Experimental Forest. Taiwan J. For. Sci. 14, 275–287 (1999).	Altitude obtained from Google earth/ coordinates obtained based on the sampling location
net_193	91.775	22.4583	plants	480	12	2003_2004	29	focal	visits	complete	0	17.2975	238	Lower Gangetic Plains moist deciduous forests	1	Tropical & Subtropical Moist Broadleaf Forests	Indomalayan	Chittagong, Bangladesh	88	Kamruzzaman, M. & Asmat, G. S. M. Seasonal variations of fruit preference among frugivorous birds in Chittagong, Bangladesh. Bangladesh J. Zool. 36, 187–206 (2008).	Altitude obtained from Google earth/ sampling hours estimated from sampling days
net_194	-84.01	10.42	frugivores	400	1	1985	75	net	visits	complete	0	12.8634	470	Isthmian-Atlantic moist forests	1	Tropical & Subtropical Moist Broadleaf Forests	Neotropic	La Selva Biological Station, Costa Rica	89	Palmeirim, J. M., Gorchov, D. L. & Stoleson, S. Trophic structure of a neotropical frugivore community: is there competition between birds and bats? Oecologia 79, 403–411 (1989).	Altitude obtained from Google earth
net_195	-84.0167	10.4167	frugivores	154	24	1985_1987	75	net	droppings	partial	0	12.0508	470	Isthmian-Atlantic moist forests	1	Tropical & Subtropical Moist Broadleaf Forests	Neotropic	La Selva Biological Station, Costa Rica	90	Blake, J. G. & Loiselle, B. A. Fruits in the diets of neotropical migrant birds in Costa Rica. Biotropica 24, 200–210 (1992).	Altitude obtained from Google earth/ sampling hours estimated from number of sampling periods/ coverage is considered as focal because only migrant birds were sampled
net_196	2.94	39.14	frugivores	136	1	1992	34	net	droppings	complete	0	13.1961	799	Northeast Spain and Southern France Mediterranean forests	12	Mediterranean Forests, Woodlands & Scrub	Palearctic	Cabrera Island, Spain	91	Traveset, A. Resultats preliminars sobre el consum de fruits per ocells a l’illa de Cabrera (Illes Balears). Anu. Ornitològic les Balear 7, 3–9 (1992).	Altitude obtained from Google earth/ sampling hours estimated from sampling days/ coordinates estimated for the study area
