# Supplementary material for: Global and regional ecological boundaries explain abrupt spatial discontinuities in avian frugivory interactions
Source: Nat Commun. 2022 Nov 14;13:6943. doi: 10.1038/s41467-022-34355-w (PMC9663448; doi:10.1038/s41467-022-34355-w)
Supplement: Supplementary file 5 — Dataset 2 [file 41467_2022_34355_MOESM5_ESM.xlsx]

## Sheet: Supplementary Data 2
net_pair1	net_pair2	study_pair1	study_pair2	study_comparison	cat_ecoregion	cat_biome	ecoregion_distance_binary	biome_distance_binary	ecoregion_distance_quantitative	biome_distance_quantitative	local_footprint_distance	spatial_great_circle	altitudinal_distance	coverage_distance	design_distance	focus_distance	frequency_distance	methods_distance	hours_distance	months_distance	years_distance	intensity_distance_100_scenario1	intensity_distance_100_scenario2	intensity_distance_100_scenario3	intensity_distance_1000_scenario1	intensity_distance_1000_scenario2	intensity_distance_1000_scenario3	intensity_distance_500_scenario1	intensity_distance_500_scenario2	intensity_distance_500_scenario3	interaction_dissimilarity_100_scenario1	interaction_dissimilarity_100_scenario2	interaction_dissimilarity_100_scenario3	interaction_dissimilarity_1000_scenario1	interaction_dissimilarity_1000_scenario2	interaction_dissimilarity_1000_scenario3	interaction_dissimilarity_500_scenario1	interaction_dissimilarity_500_scenario2	interaction_dissimilarity_500_scenario3	species_turnover_100_scenario1	species_turnover_100_scenario2	species_turnover_100_scenario3	species_turnover_1000_scenario1	species_turnover_1000_scenario2	species_turnover_1000_scenario3	species_turnover_500_scenario1	species_turnover_500_scenario2	species_turnover_500_scenario3	network_distance_100_scenario1
1	2	1	2	distinct	distinct	distinct	1	1	4.29488	3.69147	18.588	2.557e+06	394	0	1	1	1	0.139572	144	2	23.5	1.21329	1.27125	1.21329	1.21329	1.27125	1.21329	1.21329	1.27125	1.21329	1	1	1	1	1	1	1	1	1	1	1	1	1	1	1	1	1	1	0.631225
1	3	1	2	distinct	distinct	distinct	1	1	4.29488	3.69147	21.9115	2.5682e+06	614	0	1	1	1	0.139572	144	2	23.5	1.31035	1.26691	1.31035	1.31035	1.26691	1.31035	1.31035	1.26691	1.31035	1	1	1	1	1	1	1	1	1	1	1	1	1	1	1	1	1	1	1.40023
1	4	1	2	distinct	distinct	distinct	1	1	4.29488	3.69147	19.9593	2.5757e+06	214	0	1	1	1	0.139572	144	2	23.5	1.43363	1.47736	1.43363	1.43363	1.47736	1.43363	1.43363	1.47736	1.43363	1	1	1	1	1	1	1	1	1	1	1	1	1	1	1	1	1	1	0.756674
1	5	1	2	distinct	distinct	distinct	1	1	4.29488	3.69147	19.0819	2.56221e+06	264	0	1	1	1	0.139572	144	2	23.5	1.46634	1.49882	1.46634	1.46634	1.49882	1.46634	1.46634	1.49882	1.46634	1	1	1	1	1	1	1	1	1	1	1	1	1	1	1	1	1	1	0.738685
1	6	1	3	distinct	distinct	distinct	1	1	3.99048	3.69147	10.8252	1.33505e+07	16	1	1	0	0	0.0681572	98	6	3	2.67766	2.65227	2.67766	2.67766	2.65227	2.67766	2.67766	2.65227	2.67766	1	1	1	1	1	1	1	1	1	1	1	1	1	1	1	1	1	1	3.58326
1	7	1	4	distinct	distinct	distinct	1	1	4.54267	3.69147	0.418409	7.55211e+06	604	1	1	0	0	0.0681572	348	39	15	0.994386	1.01978	0.994386	0.994386	1.01978	0.994386	0.994386	1.01978	0.994386	1	1	1	1	1	1	1	1	1	0.961538	0.962264	0.961538	0.961538	0.962264	0.961538	0.961538	0.962264	0.961538	0.785885
1	8	1	4	distinct	distinct	distinct	1	1	4.54267	3.69147	0.418409	7.55211e+06	604	0	0	0.5	0	0.0235354	2136	39	15	1.36585	1.48547	1.36585	1.36585	1.48547	1.36585	1.36585	1.48547	1.36585	1	1	1	1	1	1	1	1	1	0.975309	0.978261	0.975309	0.975309	0.978261	0.975309	0.975309	0.978261	0.975309	0.764452
1	9	1	5	distinct	distinct	distinct	1	1	6.14765	3.69147	27.7512	2.80519e+06	248	1	1	0	0	0.0681572	64	3	0.5	4.32459	4.29919	4.32459	4.32459	4.29919	4.32459	4.32459	4.29919	4.32459	1	1	1	1	1	1	1	1	1	1	1	1	1	1	1	1	1	1	2.61663
1	10	1	6	distinct	distinct	same	1	0	1.02401	0	3.61132	5.56708e+06	106	0	0	0	1	0.125631	247	3	5	4.86285	4.83745	4.86285	4.86285	4.83745	4.86285	4.86285	4.83745	4.86285	1	1	1	1	1	1	1	1	1	1	1	1	1	1	1	1	1	1	2.46902
1	11	1	7	distinct	distinct	distinct	1	1	4.54267	3.69147	32.5577	7.65776e+06	864	0	0.666667	0.5	0	0.0372343	7712	8	25	1.79918	1.83357	1.80008	1.79711	1.83357	1.79868	1.79711	1.83357	1.79868	1	1	1	1	1	1	1	1	1	0.992481	0.992958	0.992509	0.992395	0.992958	0.992453	0.992395	0.992958	0.992453	0.960314
1	12	1	8	distinct	distinct	distinct	1	1	4.40572	3.69147	29.1462	7.65491e+06	579	0	0.666667	0.5	0	0.029904	33736	6	39	1.23062	1.30145	1.23062	1.23062	1.30145	1.23062	1.23062	1.30145	1.23062	1	1	1	1	1	1	1	1	1	0.981481	0.982301	0.981481	0.981481	0.982301	0.981481	0.981481	0.982301	0.981481	0.934789
1	13	1	9	distinct	distinct	distinct	1	1	4.40572	3.69147	31.3166	7.75724e+06	114	1	0	0	0	0.0609293	209	30	28	1.17234	1.23605	1.17234	1.17234	1.23605	1.17234	1.17234	1.23605	1.17234	1	1	1	1	1	1	1	1	1	1	1	1	1	1	1	1	1	1	0.824286
1	14	1	10	distinct	distinct	distinct	1	1	4.40572	3.69147	24.7421	7.72894e+06	49	0	0	0	0	0	234	18	21	1.16097	1.18637	1.16097	1.16097	1.18637	1.16097	1.16097	1.18637	1.16097	1	1	1	1	1	1	1	1	1	0.976471	0.976744	0.976471	0.976471	0.976744	0.976471	0.976471	0.976744	0.976471	1.70137
1	15	1	11	distinct	distinct	distinct	1	1	4.40572	3.69147	24.2292	7.70898e+06	134	0	1	0	0	0.0763302	80	6	31.5	1.30196	1.33628	1.30196	1.28775	1.33628	1.28775	1.28775	1.33628	1.28775	1	1	1	1	1	1	1	1	1	0.971014	0.971831	0.971014	0.970588	0.971831	0.970588	0.970588	0.971831	0.970588	2.76244
1	16	1	12	distinct	distinct	distinct	1	1	5.31651	3.69147	12.4846	7.52842e+06	614	0	0	0	0	0	134	21	26.5	1.46365	1.58064	1.48132	1.46365	1.58064	1.46365	1.46365	1.58064	1.46365	1	1	1	1	1	1	1	1	1	1	1	1	1	1	1	1	1	1	0.882247
1	17	1	13	distinct	distinct	distinct	1	1	4.31358	3.69147	26.9949	7.9694e+06	864	0	0.5	0	0	0.0438457	80	6	21.5	1.28704	1.31244	1.28704	1.28704	1.31244	1.28704	1.28704	1.31244	1.28704	1	1	1	1	1	1	1	1	1	0.966102	0.966667	0.966102	0.966102	0.966667	0.966102	0.966102	0.966667	0.966102	0.900568
1	18	1	14	distinct	distinct	distinct	1	1	4.40572	3.69147	16.3622	7.57924e+06	764	0	1	0	0	0.0763302	75.7	6	28	0.774309	0.834303	0.774309	0.774309	0.834303	0.774309	0.774309	0.834303	0.774309	1	1	1	1	1	1	1	1	1	0.976471	0.977273	0.976471	0.976471	0.977273	0.976471	0.976471	0.977273	0.976471	1.43731
1	19	1	15	distinct	distinct	distinct	1	1	4.54267	3.69147	13.2002	7.49891e+06	664	0	1	0	0	0.0763302	142	6	34	0.269131	0.417975	0.269131	0.269131	0.417975	0.269131	0.269131	0.417975	0.269131	1	1	1	1	1	1	1	1	1	0.968254	0.969697	0.968254	0.968254	0.969697	0.968254	0.968254	0.969697	0.968254	1.0746
1	20	1	16	distinct	distinct	distinct	1	1	4.54267	3.69147	16.9289	7.5406e+06	514	0	1	0.5	0	0.0605467	318	18	38	1.3451	1.44421	1.3451	1.3451	1.44421	1.3451	1.3451	1.44421	1.3451	1	1	1	1	1	1	1	1	1	1	1	1	1	1	1	1	1	1	0.724093
1	21	1	16	distinct	distinct	distinct	1	1	6.11941	4.3909	10.2271	7.53356e+06	574	0	1	0.5	0	0.0605467	382	18	38	1.03138	1.13598	1.03138	1.03138	1.13598	1.03138	1.03138	1.13598	1.03138	1	1	1	1	1	1	1	1	1	1	1	1	1	1	1	1	1	1	0.635155
1	22	1	16	distinct	distinct	distinct	1	1	4.54267	3.69147	10.239	7.51126e+06	534	0	1	0.5	0	0.0605467	301	18	38	1.16838	1.24395	1.16838	1.16838	1.24395	1.16838	1.16838	1.24395	1.16838	1	1	1	1	1	1	1	1	1	1	1	1	1	1	1	1	1	1	0.877238
1	23	1	17	distinct	distinct	distinct	1	1	4.40572	3.69147	2.29042	7.64196e+06	714	0	1	0	0	0.0763302	320	6	19.5	1.3474	1.37279	1.3474	1.3474	1.37279	1.3474	1.3474	1.37279	1.3474	1	1	1	1	1	1	1	1	1	0.972603	0.972973	0.972603	0.972603	0.972973	0.972603	0.972603	0.972973	0.972603	0.796892
1	24	1	18	distinct	distinct	distinct	1	1	4.54267	3.69147	0.488322	7.52158e+06	614	0	1	0	0	0.0763302	324	9	39	1.08239	1.10779	1.08239	1.08239	1.10779	1.08239	1.08239	1.10779	1.08239	1	1	1	1	1	1	1	1	1	1	1	1	1	1	1	1	1	1	1.38412
1	25	1	19	distinct	distinct	distinct	1	1	4.40572	3.69147	1.47948	7.68798e+06	6	0	1	0	0	0.0763302	281	5	36	1.43998	1.35845	1.43998	1.43998	1.35845	1.43998	1.43998	1.35845	1.43998	1	1	1	1	1	1	1	1	1	1	1	1	1	1	1	1	1	1	0.663122
1	26	1	20	distinct	distinct	same	1	0	3.94282	0	25.749	4.2364e+06	664	0	1	1	1	0.0782006	224	6	31.5	1.39723	1.42263	1.39723	1.39723	1.42263	1.39723	1.39723	1.42263	1.39723	1	1	1	1	1	1	1	1	1	1	1	1	1	1	1	1	1	1	2.35526
1	27	1	21	distinct	distinct	distinct	1	1	4.95598	3.69147	17.0032	1.16288e+07	1564	0	1	0	0	0.0763302	540	2	33	1.06886	1.09426	1.06886	1.06886	1.09426	1.06886	1.06886	1.09426	1.06886	1	1	1	1	1	1	1	1	1	1	1	1	1	1	1	1	1	1	1.06407
1	28	1	22	distinct	distinct	distinct	1	1	4.31358	3.69147	2.62886	7.7476e+06	874	0	0.5	0	0	0.0438457	357	1	41	1.18409	1.20948	1.18409	1.18409	1.20948	1.18409	1.18409	1.20948	1.18409	1	1	1	1	1	1	1	1	1	1	1	1	1	1	1	1	1	1	3.58015
1	29	1	22	distinct	distinct	distinct	1	1	4.31358	3.69147	4.62639	7.74359e+06	904	0	0.5	0	0	0.0438457	364	1	41	0.930775	0.956172	0.930775	0.930775	0.956172	0.930775	0.930775	0.956172	0.930775	1	1	1	1	1	1	1	1	1	1	1	1	1	1	1	1	1	1	1.54689
1	30	1	22	distinct	distinct	distinct	1	1	4.31358	3.69147	2.59021	7.74355e+06	885	0	0.5	0	0	0.0438457	317	1	41	1.05268	1.07808	1.05268	1.05268	1.07808	1.05268	1.05268	1.07808	1.05268	1	1	1	1	1	1	1	1	1	1	1	1	1	1	1	1	1	1	1.67065
1	31	1	22	distinct	distinct	distinct	1	1	4.31358	3.69147	3.11068	7.7366e+06	919	0	0.5	0	0	0.0438457	357	1	41	1.15006	1.17546	1.15006	1.15006	1.17546	1.15006	1.15006	1.17546	1.15006	1	1	1	1	1	1	1	1	1	1	1	1	1	1	1	1	1	1	1.90722
1	32	1	22	distinct	distinct	distinct	1	1	4.31358	3.69147	0.124485	7.73898e+06	894	0	0.5	0	0	0.0438457	337	1	41	1.19541	1.22081	1.19541	1.19541	1.22081	1.19541	1.19541	1.22081	1.19541	1	1	1	1	1	1	1	1	1	1	1	1	1	1	1	1	1	1	0.563189
1	33	1	22	distinct	distinct	distinct	1	1	4.31358	3.69147	1.53337	7.73433e+06	952	0	0.5	0	0	0.0438457	330	1	41	1.04966	1.07506	1.04966	1.04966	1.07506	1.04966	1.04966	1.07506	1.04966	1	1	1	1	1	1	1	1	1	1	1	1	1	1	1	1	1	1	0.738168
1	34	1	22	distinct	distinct	distinct	1	1	4.31358	3.69147	3.54797	7.73427e+06	914	0	0.5	0	0	0.0438457	350	1	41	1.06567	1.09107	1.06567	1.06567	1.09107	1.06567	1.06567	1.09107	1.06567	1	1	1	1	1	1	1	1	1	1	1	1	1	1	1	1	1	1	3.11569
1	35	1	23	distinct	distinct	distinct	1	1	4.40572	3.69147	28.389	7.74462e+06	109	0	1	0	0	0.0641575	905	12	37	1.6706	1.69106	1.6706	1.6706	1.69106	1.6706	1.6706	1.69106	1.6706	1	1	1	1	1	1	1	1	1	1	1	1	1	1	1	1	1	1	1.16891
1	36	1	24	distinct	distinct	distinct	1	1	4.96216	1.11303	0.867932	5.5217e+06	204	0	1	1	1	0.090621	192	6	36	0.720768	0.695371	0.720768	0.720768	0.695371	0.720768	0.720768	0.695371	0.720768	1	1	1	1	1	1	1	1	1	1	1	1	1	1	1	1	1	1	6.38034
1	37	1	24	distinct	distinct	distinct	1	1	4.96216	1.11303	0.885314	5.51911e+06	214	0	1	1	1	0.090621	192	6	36	0.866522	0.841124	0.866522	0.866522	0.841124	0.866522	0.866522	0.841124	0.866522	1	1	1	1	1	1	1	1	1	1	1	1	1	1	1	1	1	1	5.23637
1	38	1	25	distinct	distinct	distinct	1	1	6.23609	3.75964	27.036	6.83269e+06	914	0	0.5	0	0	0.0438457	191	6	28	1.01643	1.19463	1.01643	1.01643	1.19463	1.01643	1.01643	1.19463	1.01643	1	1	1	1	1	1	1	1	1	1	1	1	1	1	1	1	1	1	1.34352
1	39	1	26	distinct	distinct	distinct	1	1	3.73549	1.11303	20.0936	5.79919e+06	24	0	1	1	1	0.090621	9600	20	7	1.45785	1.43245	1.45785	1.45785	1.43245	1.45785	1.45785	1.43245	1.45785	1	1	1	1	1	1	1	1	1	1	1	1	1	1	1	1	1	1	2.96279
1	40	1	27	distinct	distinct	distinct	1	1	6.30612	3.69147	27.2484	6.32405e+06	2464	0	1	0	0	0.0641575	384	15	36.5	1.34551	1.42605	1.34551	1.34551	1.42605	1.34551	1.34551	1.42605	1.34551	1	1	1	1	1	1	1	1	1	1	1	1	1	1	1	1	1	1	1.41068
1	41	1	28	distinct	distinct	distinct	1	1	3.76105	3.69147	30.2405	1.17632e+07	1287	0	1	0	0	0.0641575	333	11	14	1.37837	1.40377	1.37837	1.37837	1.40377	1.37837	1.37837	1.40377	1.37837	1	1	1	1	1	1	1	1	1	1	1	1	1	1	1	1	1	1	2.89743
1	42	1	29	distinct	distinct	distinct	1	1	6.11941	4.3909	0.50589	7.11306e+06	882	0	0	1	0	0.0214724	188	6	26	1.66056	1.69277	1.66056	1.64437	1.69277	1.64437	1.64437	1.69277	1.64437	1	1	1	1	1	1	1	1	1	1	1	1	1	1	1	1	1	1	1.45067
1	43	1	30	distinct	distinct	distinct	1	1	5.74034	3.69147	21.6533	7.95916e+06	431	0	1	1	1	0.0782006	596	30	41	0.237052	0.26245	0.237052	0.237052	0.26245	0.237052	0.237052	0.26245	0.237052	1	1	1	1	1	1	1	1	1	1	1	1	1	1	1	1	1	1	3.6333
1	44	1	30	distinct	distinct	distinct	1	1	5.74034	3.69147	27.8221	7.96193e+06	631	0	1	1	1	0.0782006	596	30	41	0.235319	0.260716	0.235319	0.235319	0.260716	0.235319	0.235319	0.260716	0.235319	1	1	1	1	1	1	1	1	1	0.958333	0.959184	0.958333	0.958333	0.959184	0.958333	0.958333	0.959184	0.958333	3.34958
1	45	1	30	distinct	distinct	distinct	1	1	5.74034	3.69147	4.56195	7.94613e+06	72	0	1	1	1	0.0782006	596	30	41	0.151675	0.2322	0.151675	0.151675	0.2322	0.151675	0.151675	0.2322	0.151675	1	1	1	1	1	1	1	1	1	1	1	1	1	1	1	1	1	1	2.26779
1	46	1	30	distinct	distinct	distinct	1	1	5.74034	3.69147	27.1211	7.95992e+06	1170	0	1	1	1	0.0782006	596	30	41	0.926658	0.952055	0.926658	0.926658	0.952055	0.926658	0.926658	0.952055	0.926658	1	1	1	1	1	1	1	1	1	1	1	1	1	1	1	1	1	1	2.26847
1	47	1	30	distinct	distinct	distinct	1	1	5.74034	3.69147	28.1598	7.96086e+06	558	0	1	1	1	0.0782006	596	30	41	0.059286	0.0338887	0.059286	0.059286	0.0338887	0.059286	0.059286	0.0338887	0.059286	1	1	1	1	1	1	1	1	1	0.954545	0.955556	0.954545	0.954545	0.955556	0.954545	0.954545	0.955556	0.954545	3.88627
1	48	1	30	distinct	distinct	distinct	1	1	5.74034	3.69147	5.16859	7.94346e+06	513	0	1	1	1	0.0782006	596	30	41	1.03667	1.08347	1.03667	1.03667	1.08347	1.03667	1.03667	1.08347	1.03667	1	1	1	1	1	1	1	1	1	1	1	1	1	1	1	1	1	1	1.81713
1	49	1	30	distinct	distinct	distinct	1	1	5.74034	3.69147	26.1558	7.94297e+06	154	0	1	1	1	0.0782006	596	30	41	0.585475	0.659436	0.585475	0.585475	0.659436	0.585475	0.585475	0.659436	0.585475	1	1	1	1	1	1	1	1	1	0.960784	0.962264	0.960784	0.960784	0.962264	0.960784	0.960784	0.962264	0.960784	3.04095
1	50	1	31	distinct	distinct	distinct	1	1	2.98566	1.11303	3.87552	6.20807e+06	111	0	0	1	1	0.0378198	336	3	41.5	0.788626	0.814023	0.788626	0.788626	0.814023	0.788626	0.788626	0.814023	0.788626	1	1	1	1	1	1	1	1	1	1	1	1	1	1	1	1	1	1	2.61705
1	51	1	32	distinct	distinct	same	1	0	6.47639	0	30.342	1.24421e+07	939	0	1	0	0	0.0763302	1681	0	41	0.56784	0.542442	0.629396	0.520165	0.542442	0.520165	0.520165	0.542442	0.520165	1	1	1	1	1	1	1	1	1	1	1	1	1	1	1	1	1	1	1.58022
1	52	1	33	distinct	distinct	distinct	1	1	7.67003	3.69147	12.7278	3.61233e+06	24	0	0.666667	0.5	0	0.0228934	606	6	42	1.43965	1.49084	1.43965	1.43965	1.49084	1.43965	1.43965	1.49084	1.43965	1	1	1	1	1	1	1	1	1	0.979592	0.980583	0.979592	0.979592	0.980583	0.979592	0.979592	0.980583	0.979592	0.998978
1	53	1	34	distinct	distinct	same	1	0	3.27534	0	26.1	5.58836e+06	1158	0	1	0	1	0.140807	146	4	38.5	4.38534	4.35994	4.38534	4.38534	4.35994	4.38534	4.38534	4.35994	4.38534	1	1	1	1	1	1	1	1	1	1	1	1	1	1	1	1	1	1	2.14708
1	54	1	35	distinct	distinct	distinct	1	1	4.31358	3.69147	32.4965	8.09214e+06	1064	0	1	1	0	0.0710287	169	3	38	1.40847	1.51459	1.40847	1.40847	1.51459	1.40847	1.40847	1.51459	1.40847	1	1	1	1	1	1	1	1	1	1	1	1	1	1	1	1	1	1	3.94161
1	55	1	35	distinct	distinct	distinct	1	1	4.08588	4.3909	31.0523	8.27173e+06	259	0	1	1	0	0.0710287	169	3	38	1.3408	1.33876	1.3408	1.3408	1.33876	1.3408	1.3408	1.33876	1.3408	1	1	1	1	1	1	1	1	1	1	0.962264	1	1	0.962264	1	1	0.962264	1	0.620593
1	56	1	36	distinct	distinct	distinct	1	1	5.36887	3.75964	10.6989	1.25812e+07	44	1	1	0	1	0.0849228	928	0	39	12.3529	12.3275	12.3529	12.3529	12.3275	12.3529	12.3529	12.3275	12.3529	1	1	1	1	1	1	1	1	1	1	1	1	1	1	1	1	1	1	2.15545
1	57	1	36	distinct	distinct	distinct	1	1	5.36887	3.75964	20.1061	1.27099e+07	308	1	1	0	1	0.0849228	676	0	39	12.4576	12.4322	12.4576	12.4576	12.4322	12.4576	12.4576	12.4322	12.4576	1	1	1	1	1	1	1	1	1	1	1	1	1	1	1	1	1	1	4.10259
1	58	1	37	distinct	distinct	distinct	1	1	6.18138	3.24223	20.2395	4.81889e+06	16	0	1	1	1	0.0595735	204	6	36	1.27208	1.31232	1.28534	1.27208	1.31232	1.28534	1.27208	1.31232	1.28534	1	1	1	1	1	1	1	1	1	1	1	1	1	1	1	1	1	1	0.840519
1	59	1	38	distinct	distinct	same	1	0	2.53016	0	27.3098	7.07209e+06	143	1	1	0	0	0.0681572	1884	2	37	2.18197	2.15658	2.18197	2.18197	2.15658	2.18197	2.18197	2.15658	2.18197	1	1	1	1	1	1	1	1	1	1	1	1	1	1	1	1	1	1	2.10839
1	60	1	39	distinct	distinct	distinct	1	1	6.6998	3.69147	30.8307	5.01086e+06	94	0	1	1	1	0.0595735	16966	12	15.5	1.27587	1.32711	1.26898	1.27697	1.32711	1.26989	1.27697	1.32711	1.26989	1	1	1	1	1	1	1	1	1	1	1	1	1	1	1	1	1	1	1.3041
1	61	1	40	distinct	distinct	distinct	1	1	4.29488	3.69147	2.74811	2.52955e+06	83	0	0	0.5	0	0.0235354	348	6	39	0.515154	0.540551	0.515154	0.515154	0.540551	0.515154	0.515154	0.540551	0.515154	1	1	1	1	1	1	1	1	1	0.967742	0.968254	0.967742	0.967742	0.968254	0.967742	0.967742	0.968254	0.967742	1.16766
1	62	1	41	distinct	distinct	distinct	1	1	6.00953	4.04373	22.1357	3.09353e+06	11	0	0.5	0.5	1	0.11157	1816	4	39	0.745314	0.78177	0.745314	0.745314	0.78177	0.745314	0.745314	0.78177	0.745314	1	1	1	1	1	1	1	1	1	1	1	1	1	1	1	1	1	1	1.55165
1	63	1	42	distinct	distinct	distinct	1	1	5.15511	3.69147	19.5698	6.74767e+06	514	0	1	1	1	0.0595735	168	12	33	1.29491	1.3581	1.29491	1.26898	1.3581	1.26898	1.26898	1.3581	1.26898	1	1	1	1	1	1	1	1	1	1	1	1	1	1	1	1	1	1	0.685459
1	64	1	43	distinct	distinct	same	1	0	4.12629	0	7.34417	1.43294e+07	194	0	0	0.5	0	0.0235354	366.5	2	37.5	0.762599	0.787997	0.762599	0.762599	0.787997	0.762599	0.762599	0.787997	0.762599	1	1	1	1	1	1	1	1	1	0.948718	0.95	0.948718	0.948718	0.95	0.948718	0.948718	0.95	0.948718	4.50039
1	65	1	43	distinct	distinct	same	1	0	4.12629	0	0.900198	1.43278e+07	117	0	0	0.5	0	0.0235354	366.5	2	37.5	0.821591	0.846988	0.821591	0.821591	0.846988	0.821591	0.821591	0.846988	0.821591	1	1	1	1	1	1	1	1	1	1	1	1	1	1	1	1	1	1	3.68346
1	66	1	43	distinct	distinct	same	1	0	4.12629	0	0.257833	1.43278e+07	202	0	0	0.5	0	0.0235354	366.5	2	37.5	0.902259	0.927656	0.902259	0.902259	0.927656	0.902259	0.902259	0.927656	0.902259	1	1	1	1	1	1	1	1	1	0.953488	0.954545	0.953488	0.953488	0.954545	0.953488	0.953488	0.954545	0.953488	2.40441
1	67	1	43	distinct	distinct	same	1	0	4.12629	0	2.51396	1.43239e+07	46	0	0	0.5	0	0.0235354	366.5	2	37.5	1.03138	1.05678	1.03138	1.03138	1.05678	1.03138	1.03138	1.05678	1.03138	1	1	1	1	1	1	1	1	1	0.955556	0.956522	0.955556	0.955556	0.956522	0.955556	0.955556	0.956522	0.955556	1.82555
1	68	1	43	distinct	distinct	same	1	0	4.12629	0	1.18019	1.43251e+07	119	0	0	0.5	0	0.0235354	366.5	2	37.5	1.03965	1.06505	1.03965	1.03965	1.06505	1.03965	1.03965	1.06505	1.03965	1	1	1	1	1	1	1	1	1	1	1	1	1	1	1	1	1	1	3.12952
1	69	1	43	distinct	distinct	same	1	0	4.6991	0	29.7032	1.44634e+07	201	0	0	0.5	0	0.0235354	366.5	2	37.5	0.671262	0.696659	0.671262	0.671262	0.696659	0.671262	0.671262	0.696659	0.671262	1	1	1	1	1	1	1	1	1	1	1	1	1	1	1	1	1	1	1.35462
1	70	1	43	distinct	distinct	distinct	1	1	3.67049	1.45897	26.8149	1.44574e+07	369	0	0	0.5	0	0.0235354	366.5	2	37.5	0.936563	0.96196	0.936563	0.936563	0.96196	0.936563	0.936563	0.96196	0.936563	1	1	1	1	1	1	1	1	1	1	1	1	1	1	1	1	1	1	0.934691
1	71	1	43	distinct	distinct	same	1	0	4.6991	0	23.1513	1.44473e+07	141	0	0	0.5	0	0.0235354	366.5	2	37.5	0.427163	0.45256	0.427163	0.427163	0.45256	0.427163	0.427163	0.45256	0.427163	1	1	1	1	1	1	1	1	1	0.96	0.960784	0.96	0.96	0.960784	0.96	0.96	0.960784	0.96	1.17563
1	72	1	43	distinct	distinct	same	1	0	4.6991	0	23.9788	1.4442e+07	354	0	0	0.5	0	0.0235354	366.5	2	37.5	0.94132	0.966717	0.94132	0.94132	0.966717	0.94132	0.94132	0.966717	0.94132	1	1	1	1	1	1	1	1	1	1	1	1	1	1	1	1	1	1	0.740912
1	73	1	44	distinct	distinct	distinct	1	1	3.73549	1.11303	1.50232	5.48967e+06	6	0	1	1	1	0.0782006	244	2	37.5	0.737075	0.762473	0.737075	0.737075	0.762473	0.737075	0.737075	0.762473	0.737075	1	1	1	1	1	1	1	1	1	1	1	1	1	1	1	1	1	1	2.40712
1	74	1	45	distinct	distinct	same	1	0	4.12629	0	1.28229	1.43283e+07	176	0	0	0.5	0	0.0235354	48	66	34	2.41067	2.38527	2.41067	2.41067	2.38527	2.41067	2.41067	2.38527	2.41067	1	1	1	1	1	1	1	1	1	1	1	1	1	1	1	1	1	1	3.44316
1	75	1	46	distinct	distinct	distinct	1	1	5.02655	3.69147	0.130726	6.98484e+06	12	0	0.5	0	0	0.0438457	139	6	35	1.04782	1.17244	1.04782	1.04782	1.17244	1.04782	1.04782	1.17244	1.04782	1	1	1	1	1	1	1	1	1	0.970149	0.972603	0.970149	0.970149	0.972603	0.970149	0.970149	0.972603	0.970149	0.716972
1	76	1	47	distinct	distinct	distinct	1	1	5.09856	3.69147	22.8232	1.24488e+07	814	1	1	0	0	0.0681572	114	2	34.5	0.678647	0.704044	0.62194	0.62194	0.704044	0.62194	0.62194	0.704044	0.62194	1	1	1	1	1	1	1	1	1	1	1	1	1	1	1	1	1	1	1.24442
1	77	1	47	distinct	distinct	same	1	0	6.47639	0	32.1851	1.24394e+07	814	1	1	0	0	0.0681572	114	2	34.5	0.4388	0.464197	0.454053	0.454053	0.464197	0.454053	0.454053	0.464197	0.454053	1	1	1	1	1	1	1	1	1	1	1	1	1	1	1	1	1	1	0.959494
1	78	1	48	distinct	distinct	same	1	0	6.07111	0	29.8894	1.48358e+07	526	0	0	1	0	0.0214724	656	20	9.5	0.909362	0.763561	0.909362	0.909362	0.763561	0.909362	0.909362	0.763561	0.909362	1	1	1	1	1	1	1	1	1	1	1	1	1	1	1	1	1	1	1.44539
1	79	1	20	distinct	distinct	same	1	0	3.94282	0	20.8046	4.23927e+06	164	0	1	1	1	0.0782006	284	1	30.5	1.49387	1.51926	1.49387	1.49387	1.51926	1.49387	1.49387	1.51926	1.49387	1	1	1	1	1	1	1	1	1	1	1	1	1	1	1	1	1	1	2.02874
1	80	1	20	distinct	distinct	same	1	0	3.94282	0	22.0911	4.23769e+06	314	0	1	1	1	0.0782006	274	3	30.5	1.2422	1.2676	1.21945	1.2422	1.2676	1.21945	1.2422	1.2676	1.21945	1	1	1	1	1	1	1	1	1	1	1	1	1	1	1	1	1	1	0.410616
1	81	1	20	distinct	distinct	same	1	0	3.94282	0	22.2458	4.23806e+06	464	0	1	1	1	0.0782006	74	17	31.5	1.29976	1.32516	1.23816	1.29976	1.32516	1.23816	1.29976	1.32516	1.23816	1	1	1	1	1	1	1	1	1	1	1	1	1	1	1	1	1	1	0.484441
1	82	1	49	distinct	distinct	distinct	1	1	3.73549	1.11303	9.26709	5.49142e+06	64	0	1	1	1	0.0782006	611	53	40.5	0.251026	0.225629	0.251026	0.251026	0.225629	0.251026	0.251026	0.225629	0.251026	1	1	1	1	1	1	1	1	1	1	1	1	1	1	1	1	1	1	2.84287
1	83	1	92	distinct	distinct	distinct	1	1	3.73549	1.11303	14.7142	5.48359e+06	57	0	1	1	1	0.0782006	264	6	39	1.35518	1.38058	1.35518	1.35518	1.38058	1.35518	1.35518	1.38058	1.35518	1	1	1	1	1	1	1	1	1	1	1	1	1	1	1	1	1	1	1.2729
1	84	1	37	distinct	distinct	distinct	1	1	6.18138	3.24223	29.2555	4.8094e+06	514	0	1	1	1	0.0595735	204	6	36	1.10228	1.12768	1.10228	1.10228	1.12768	1.10228	1.10228	1.12768	1.10228	1	1	1	1	1	1	1	1	1	1	1	1	1	1	1	1	1	1	1.75106
1	85	1	37	distinct	distinct	distinct	1	1	6.18138	3.24223	29.7564	4.80684e+06	64	0	1	1	1	0.0595735	204	6	36	1.17769	1.20309	1.26015	1.17769	1.20309	1.26015	1.17769	1.20309	1.26015	1	1	1	1	1	1	1	1	1	1	1	1	1	1	1	1	1	1	1.34033
1	86	1	37	distinct	distinct	distinct	1	1	6.18138	3.24223	29.7564	4.80662e+06	564	0	1	1	1	0.0595735	204	6	36	0.880019	0.905416	0.803735	0.880019	0.905416	0.803735	0.880019	0.905416	0.803735	1	1	1	1	1	1	1	1	1	1	1	1	1	1	1	1	1	1	1.35142
1	87	1	50	distinct	distinct	distinct	1	1	6.44478	4.3909	28.2509	1.30121e+07	6	0	1	1	1	0.0782006	244	2	39.5	1.56908	1.59447	1.56908	1.56908	1.59447	1.56908	1.56908	1.59447	1.56908	1	1	1	1	1	1	1	1	1	1	1	1	1	1	1	1	1	1	1.7738
1	88	1	51	distinct	distinct	distinct	1	1	5.84093	3.24223	21.2619	1.34863e+07	32	1	1	0	0	0.0681572	142	30	32	3.06553	3.04014	3.06553	3.06553	3.04014	3.06553	3.06553	3.04014	3.06553	1	1	1	1	1	1	1	1	1	1	1	1	1	1	1	1	1	1	2.28224
1	89	1	52	distinct	distinct	distinct	1	1	6.23609	3.75964	28.3256	6.29682e+06	23	0	0	0.5	0	0.0235354	144	36	41	1.41643	1.44183	1.41643	1.39925	1.44183	1.39925	1.39925	1.44183	1.39925	1	1	1	1	1	1	1	1	1	1	1	1	1	1	1	1	1	1	0.905872
1	90	1	53	distinct	distinct	distinct	1	1	6.28005	3.69147	30.6343	1.4506e+07	1564	1	1	0	0	0.0681572	108	27	4	0.164463	0.0647378	0.0923351	0.164463	0.0647378	0.0923351	0.164463	0.0647378	0.0923351	1	1	1	1	1	1	1	1	1	1	1	1	1	1	1	1	1	1	1.64969
1	91	1	54	distinct	distinct	distinct	1	1	6.28005	3.69147	27.836	1.46485e+07	804	1	1	0	0	0.0681572	1116	18	16.5	0.76737	0.846496	0.715082	0.76737	0.846496	0.715082	0.76737	0.846496	0.715082	1	1	1	1	1	1	1	1	1	1	1	1	1	1	1	1	1	1	1.6223
1	92	1	55	distinct	distinct	distinct	1	1	4.46787	4.05454	1.64206	1.2903e+07	1386	1	1	0	0	0.0681572	334	2	23.5	2.1177	1.95408	2.11312	2.71422	1.95408	2.71422	2.26864	1.95408	2.26864	1	1	1	1	1	1	1	1	1	1	1	1	1	1	1	1	1	1	2.06441
1	93	1	56	distinct	distinct	same	1	0	3.62457	0	29.3911	1.66504e+07	104	0	1	1	1	0.0782006	396	1	23	1.1377	0.96863	1.1377	1.1377	0.96863	1.1377	1.1377	0.96863	1.1377	1	1	1	1	1	1	1	1	1	1	1	1	1	1	1	1	1	1	4.2687
1	94	1	57	distinct	distinct	same	1	0	4.36538	0	29.3356	1.65569e+07	629	0	1	1	1	0.0782006	382	0	13	0.684795	0.858098	0.684795	0.684795	0.858098	0.684795	0.684795	0.858098	0.684795	1	1	1	1	1	1	1	1	1	1	1	1	1	1	1	1	1	1	3.76739
1	95	1	58	distinct	distinct	same	1	0	4.6991	0	23.443	1.44605e+07	62	0	1	1	1	0.0782006	340	6	18	0.367919	0.393316	0.367919	0.367919	0.393316	0.367919	0.367919	0.393316	0.367919	1	1	1	1	1	1	1	1	1	1	1	1	1	1	1	1	1	1	3.96989
1	96	1	58	distinct	distinct	same	1	0	4.6991	0	15.1404	1.44436e+07	97	0	1	1	1	0.0782006	193	1	18	0.743243	0.76864	0.743243	0.743243	0.76864	0.743243	0.743243	0.76864	0.743243	1	1	1	1	1	1	1	1	1	0.962963	0.963636	0.962963	0.962963	0.963636	0.962963	0.962963	0.963636	0.962963	2.47312
1	97	1	58	distinct	distinct	same	1	0	4.6991	0	21.4521	1.44644e+07	30	0	1	1	1	0.0782006	175	1	18	0.127585	0.152982	0.127585	0.127585	0.152982	0.127585	0.127585	0.152982	0.127585	1	1	1	1	1	1	1	1	1	0.95	0.95122	0.95	0.95	0.95122	0.95	0.95	0.95122	0.95	2.58159
1	98	1	59	distinct	distinct	distinct	1	1	4.4556	3.69147	10.8808	7.72922e+06	26	0	0.5	0.5	1	0.11157	284	18	28.5	1.5002	1.54108	1.5002	1.5002	1.54108	1.5002	1.5002	1.54108	1.5002	1	1	1	1	1	1	1	1	1	1	1	1	1	1	1	1	1	1	0.980802
1	99	1	60	distinct	distinct	distinct	1	1	6.11941	4.3909	0.314969	6.81609e+06	1050	0	0	0	0	0	185	15	14.5	0.113988	0.139385	0.113988	0.113988	0.139385	0.113988	0.113988	0.139385	0.113988	1	1	1	1	1	1	1	1	1	0.982143	0.982301	0.982143	0.982143	0.982301	0.982143	0.982143	0.982301	0.982143	1.08796
1	100	1	61	distinct	distinct	distinct	1	1	5.02655	3.69147	23.0534	7.55964e+06	14	1	1	0	0	0.0681572	143	6	19	0.247735	0.317713	0.247735	0.247735	0.317713	0.247735	0.247735	0.317713	0.247735	1	1	1	1	1	1	1	1	1	0.97561	0.977778	0.97561	0.97561	0.977778	0.97561	0.97561	0.977778	0.97561	1.06777
1	101	1	62	distinct	distinct	distinct	1	1	4.40572	3.69147	8.30954	7.62842e+06	974	0	0	0.5	0	0.0235354	206	1	34.5	0.110137	0.857306	0.110137	0.110137	0.857306	0.110137	0.110137	0.857306	0.110137	1	1	1	1	1	1	1	1	1	1	1	1	1	1	1	1	1	1	1.41892
1	102	1	63	distinct	distinct	distinct	1	1	6.19124	3.33907	31.8066	6.90223e+06	70	0	1	0.5	0	0.0406047	15298	68	31.5	1.18273	1.2208	1.15899	1.15899	1.2208	1.15899	1.15899	1.2208	1.15899	1	1	1	1	1	1	1	1	1	1	1	1	1	1	1	1	1	1	1.9331
1	103	1	93	distinct	distinct	distinct	1	1	4.54267	3.69147	4.11993	7.49201e+06	545	1	1	0	0	0.0681572	91	11	43.5	0.854368	0.945908	0.854368	0.81493	0.945908	0.81493	0.81493	0.945908	0.81493	1	1	1	1	1	1	1	1	1	0.971831	0.972973	0.971831	0.971429	0.972973	0.971429	0.971429	0.972973	0.971429	2.30897
1	104	1	64	distinct	distinct	distinct	1	1	6.11941	4.3909	19.0093	7.40489e+06	512	0	0	0	0	0	404.2	24	23.5	1.23692	1.27087	1.23692	1.23692	1.27087	1.23692	1.23692	1.27087	1.23692	1	1	1	1	1	1	1	1	1	0.982609	0.982906	0.982609	0.982609	0.982906	0.982609	0.982609	0.982906	0.982609	1.13641
1	105	1	65	distinct	distinct	distinct	1	1	5.86192	3.69147	33.1664	7.27666e+06	984	0	0	0.5	0	0.0235354	304	34	35.5	1.22133	1.24672	1.22133	1.22133	1.24672	1.22133	1.22133	1.24672	1.22133	1	1	1	1	1	1	1	1	1	0.971429	0.971831	0.971429	0.971429	0.971831	0.971429	0.971429	0.971831	0.971429	1.4401
1	106	1	65	distinct	distinct	distinct	1	1	5.86192	3.69147	28.5841	7.53674e+06	1084	0	0	0.5	0	0.0235354	304	34	35.5	1.00413	1.0827	1.00413	1.00413	1.0827	1.00413	1.00413	1.0827	1.00413	1	1	1	1	1	1	1	1	1	0.969697	0.971014	0.969697	0.969697	0.971014	0.969697	0.969697	0.971014	0.969697	1.84262
1	107	1	65	distinct	distinct	distinct	1	1	5.59418	4.3909	24.7859	7.53744e+06	419	0	0	0.5	0	0.0235354	304	34	35.5	0.928972	0.954369	0.928972	0.928972	0.954369	0.928972	0.928972	0.954369	0.928972	1	1	1	1	1	1	1	1	1	1	1	1	1	1	1	1	1	1	1.30987
1	108	1	65	distinct	distinct	distinct	1	1	5.86192	3.69147	2.12434	7.49492e+06	764	0	0	0.5	0	0.0235354	304	34	35.5	0.978929	1.00433	0.978929	0.978929	1.00433	0.978929	0.978929	1.00433	0.978929	1	1	1	1	1	1	1	1	1	0.971429	0.971831	0.971429	0.971429	0.971831	0.971429	0.971429	0.971831	0.971429	1.11308
1	109	1	65	distinct	distinct	distinct	1	1	5.86192	3.69147	33.548	7.27925e+06	1273	0	0	0.5	0	0.0235354	304	34	35.5	0.456198	0.549178	0.456198	0.456198	0.549178	0.456198	0.456198	0.549178	0.456198	1	1	1	1	1	1	1	1	1	0.962264	0.963636	0.962264	0.962264	0.963636	0.962264	0.962264	0.963636	0.962264	3.33183
1	110	1	65	distinct	distinct	distinct	1	1	5.86192	3.69147	23.3518	7.51401e+06	1548	0	0	0.5	0	0.0235354	304	34	35.5	0.208294	0.233691	0.208294	0.208294	0.233691	0.208294	0.208294	0.233691	0.208294	1	1	1	1	1	1	1	1	1	1	1	1	1	1	1	1	1	1	3.14503
1	111	1	65	distinct	distinct	distinct	1	1	5.86192	3.69147	32.4754	7.21083e+06	1834	0	0	0.5	0	0.0235354	304	34	35.5	0.930244	0.955641	0.930244	0.930244	0.955641	0.930244	0.930244	0.955641	0.930244	1	1	1	1	1	1	1	1	1	1	1	1	1	1	1	1	1	1	2.46496
1	112	1	65	distinct	distinct	distinct	1	1	5.86192	3.69147	30.5204	7.15959e+06	1444	0	0	0.5	0	0.0235354	304	34	35.5	1.00844	1.03384	1.00844	1.00844	1.03384	1.00844	1.00844	1.03384	1.00844	1	1	1	1	1	1	1	1	1	1	1	1	1	1	1	1	1	1	1.0652
1	113	1	65	distinct	distinct	distinct	1	1	5.86192	3.69147	30.2747	7.16017e+06	1063	0	0	0.5	0	0.0235354	304	34	35.5	1.15274	1.17813	1.15274	1.15274	1.17813	1.15274	1.15274	1.17813	1.15274	1	1	1	1	1	1	1	1	1	0.970149	0.970588	0.970149	0.970149	0.970588	0.970149	0.970149	0.970588	0.970149	0.821526
1	114	1	65	distinct	distinct	distinct	1	1	5.86192	3.69147	25.6528	7.00753e+06	1599	0	0	0.5	0	0.0235354	304	34	35.5	0.856121	0.881518	0.856121	0.856121	0.881518	0.856121	0.856121	0.881518	0.856121	1	1	1	1	1	1	1	1	1	0.964912	0.965517	0.964912	0.964912	0.965517	0.964912	0.964912	0.965517	0.964912	2.22075
1	115	1	66	distinct	distinct	distinct	1	1	5.86192	3.69147	22.4577	7.48899e+06	864	0	1	0.5	0	0.0458996	240	18	34.5	0.671729	0.697127	0.671729	0.671729	0.697127	0.671729	0.671729	0.697127	0.671729	1	1	1	1	1	1	1	1	1	0.97561	0.975904	0.97561	0.97561	0.975904	0.97561	0.97561	0.975904	0.97561	1.90805
1	116	1	67	distinct	distinct	distinct	1	1	5.86192	3.69147	4.09352	7.49434e+06	608	0	1	0.5	0	0.0458996	184	2	35.5	1.41988	1.39448	1.41988	1.41988	1.39448	1.41988	1.41988	1.39448	1.41988	1	1	1	1	1	1	1	1	1	1	1	1	1	1	1	1	1	1	3.77284
1	117	1	68	distinct	distinct	distinct	1	1	5.02655	3.69147	27.629	7.17324e+06	86	0	1	1	0	0.0710287	324	4	43	1.18409	1.20948	1.18409	1.18409	1.20948	1.18409	1.18409	1.20948	1.18409	1	1	1	1	1	1	1	1	1	1	1	1	1	1	1	1	1	1	3.65101
1	118	1	68	distinct	distinct	distinct	1	1	5.02655	3.69147	27.9805	7.16293e+06	50	0	1	1	0	0.0710287	324	4	43	1.43082	1.48817	1.43082	1.43082	1.48817	1.43082	1.43082	1.48817	1.43082	1	1	1	1	1	1	1	1	1	1	1	1	1	1	1	1	1	1	2.23383
1	119	1	68	distinct	distinct	distinct	1	1	5.02655	3.69147	29.4297	7.15628e+06	41	0	1	1	0	0.0710287	324	4	43	1.08548	1.28712	1.08548	1.08548	1.28712	1.08548	1.08548	1.28712	1.08548	1	1	1	1	1	1	1	1	1	1	1	1	1	1	1	1	1	1	2.37118
1	120	1	68	distinct	distinct	distinct	1	1	5.02655	3.69147	26.6054	7.16996e+06	22	0	1	1	0	0.0710287	324	4	43	1.16896	1.19436	1.16896	1.16896	1.19436	1.16896	1.16896	1.19436	1.16896	1	1	1	1	1	1	1	1	1	1	1	1	1	1	1	1	1	1	2.52714
1	121	1	68	distinct	distinct	distinct	1	1	5.02655	3.69147	26.9356	7.17039e+06	26	0	1	1	0	0.0710287	324	4	43	0.840485	1.25696	0.840485	0.840485	1.25696	0.840485	0.840485	1.25696	0.840485	1	1	1	1	1	1	1	1	1	1	1	1	1	1	1	1	1	1	3.23007
1	122	1	69	distinct	distinct	distinct	1	1	6.31727	3.69147	28.6366	3.45544e+06	714	0	1	1	1	0.0782006	78	0	28	1.38327	1.41948	1.38327	1.38327	1.41948	1.38327	1.38327	1.41948	1.38327	1	1	1	1	1	1	1	1	1	1	1	1	1	1	1	1	1	1	0.76693
1	123	1	70	distinct	distinct	distinct	1	1	6.00603	3.69147	24.1527	1.53964e+07	114	0	0	1	0	0.0214724	48	6	3	0.17221	0.176215	0.17221	0.17221	0.176215	0.205813	0.17221	0.176215	0.205813	1	1	1	1	1	1	1	1	1	1	1	1	1	1	1	1	1	1	0.954297
1	124	1	71	distinct	distinct	distinct	1	1	5.69778	3.69147	27.4964	1.36871e+07	1014	1	1	0	0	0.0681572	239	0	43	3.51834	3.49295	3.51834	3.51834	3.49295	3.51834	3.51834	3.49295	3.51834	1	1	1	1	1	1	1	1	1	1	1	1	1	1	1	1	1	1	2.14835
1	125	1	72	distinct	distinct	same	1	0	3.85094	0	23.3391	1.20975e+07	764	1	1	0	0	0.0644346	3176	18	40	0.727728	0.753125	0.727728	0.727728	0.753125	0.727728	0.727728	0.753125	0.727728	1	1	1	1	1	1	1	1	1	1	1	1	1	1	1	1	1	1	1.25227
1	126	1	72	distinct	distinct	same	1	0	3.85094	0	24.4612	1.20988e+07	764	1	1	0	0	0.0644346	2712	18	40	0.6349	0.660298	0.6349	0.6349	0.660298	0.6349	0.6349	0.660298	0.6349	1	1	1	1	1	1	1	1	1	1	1	1	1	1	1	1	1	1	2.11316
1	127	1	72	distinct	distinct	same	1	0	3.85094	0	23.4737	1.20988e+07	764	1	1	0	0	0.0644346	2856	18	40	0.351421	0.326023	0.351421	0.351421	0.326023	0.351421	0.351421	0.326023	0.351421	1	1	1	1	1	1	1	1	1	1	1	1	1	1	1	1	1	1	3.77607
1	128	1	72	distinct	distinct	same	1	0	3.85094	0	24.0025	1.20977e+07	764	1	1	0	0	0.0644346	1632	18	40	0.253224	0.278622	0.253224	0.253224	0.278622	0.253224	0.253224	0.278622	0.253224	1	1	1	1	1	1	1	1	1	1	1	1	1	1	1	1	1	1	1.8715
1	129	1	72	distinct	distinct	same	1	0	3.85094	0	22.5115	1.20987e+07	764	1	1	0	0	0.0644346	2648	18	40	0.340641	0.366039	0.340641	0.340641	0.366039	0.340641	0.340641	0.366039	0.340641	1	1	1	1	1	1	1	1	1	1	1	1	1	1	1	1	1	1	0.342361
1	130	1	72	distinct	distinct	distinct	1	1	5.87049	3.3044	23.4377	1.20956e+07	764	1	1	0	0	0.0644346	2184	18	40	0.936339	0.961737	0.936339	0.936339	0.961737	0.936339	0.936339	0.961737	0.936339	1	1	1	1	1	1	1	1	1	1	1	1	1	1	1	1	1	1	1.95298
1	131	1	72	distinct	distinct	distinct	1	1	5.87049	3.3044	23.7586	1.20953e+07	764	1	1	0	0	0.0644346	1576	18	40	0.6349	0.660298	0.6349	0.6349	0.660298	0.6349	0.6349	0.660298	0.6349	1	1	1	1	1	1	1	1	1	1	1	1	1	1	1	1	1	1	0.814223
1	132	1	72	distinct	distinct	distinct	1	1	5.87049	3.3044	24.0979	1.20953e+07	764	1	1	0	0	0.0644346	1080	18	40	1.96627	1.94088	1.96627	1.96627	1.94088	1.96627	1.96627	1.94088	1.96627	1	1	1	1	1	1	1	1	1	1	1	1	1	1	1	1	1	1	1.734
1	133	1	72	distinct	distinct	distinct	1	1	5.87049	3.3044	23.6589	1.20956e+07	764	1	1	0	0	0.0644346	1800	18	40	0.00380909	0.0292064	0.00380909	0.00380909	0.0292064	0.00380909	0.00380909	0.0292064	0.00380909	1	1	1	1	1	1	1	1	1	1	1	1	1	1	1	1	1	1	1.85306
1	134	1	72	distinct	distinct	same	1	0	3.85094	0	22.953	1.20986e+07	764	1	1	0	0	0.0644346	2184	18	40	0.531678	0.557075	0.531678	0.531678	0.557075	0.531678	0.531678	0.557075	0.531678	1	1	1	1	1	1	1	1	1	1	1	1	1	1	1	1	1	1	3.36952
1	135	1	72	distinct	distinct	same	1	0	3.85094	0	23.1071	1.20983e+07	764	1	1	0	0	0.0644346	2184	18	40	0.430645	0.456043	0.430645	0.430645	0.456043	0.430645	0.430645	0.456043	0.430645	1	1	1	1	1	1	1	1	1	1	1	1	1	1	1	1	1	1	1.64319
1	136	1	72	distinct	distinct	same	1	0	3.85094	0	21.6739	1.20998e+07	764	1	1	0	0	0.0644346	3056	18	40	1.03202	1.00662	1.03202	1.03202	1.00662	1.03202	1.03202	1.00662	1.03202	1	1	1	1	1	1	1	1	1	1	1	1	1	1	1	1	1	1	2.46773
1	137	1	72	distinct	distinct	same	1	0	3.85094	0	22.5866	1.20991e+07	764	1	1	0	0	0.0644346	1440	18	40	0.881316	0.906713	0.881316	0.881316	0.906713	0.881316	0.881316	0.906713	0.881316	1	1	1	1	1	1	1	1	1	1	1	1	1	1	1	1	1	1	1.46396
1	138	1	73	distinct	distinct	distinct	1	1	3.41105	1.11303	26.4621	6.0308e+06	1114	1	1	1	1	0.140515	2583	34	5.5	1.96994	1.94455	1.96994	1.96994	1.94455	1.96994	1.96994	1.94455	1.96994	1	1	1	1	1	1	1	1	1	1	1	1	1	1	1	1	1	1	1.92127
1	139	1	73	distinct	distinct	distinct	1	1	3.73549	1.11303	0.695097	5.8384e+06	64	1	1	1	1	0.140515	1420	34	5.5	2.32231	2.29691	2.32231	2.32231	2.29691	2.32231	2.32231	2.29691	2.32231	1	1	1	1	1	1	1	1	1	1	1	1	1	1	1	1	1	1	2.79332
1	140	1	74	distinct	distinct	same	1	0	2.24193	0	7.37244	6.27936e+06	154	0	0	0	0	0	576	1	36	0.297668	0.323066	0.297668	0.297668	0.323066	0.297668	0.297668	0.323066	0.297668	1	1	1	1	1	1	1	1	1	0.978261	0.978495	0.978261	0.978261	0.978495	0.978261	0.978261	0.978495	0.978261	1.62142
1	141	1	75	distinct	distinct	same	1	0	2.24193	0	28.2184	6.26217e+06	244	0	1	0	0	0.0641575	1056	25	23.5	0.666148	0.64075	0.666148	0.666148	0.64075	0.666148	0.666148	0.64075	0.666148	1	1	1	1	1	1	1	1	1	0.976471	0.976744	0.976471	0.976471	0.976744	0.976471	0.976471	0.976744	0.976471	1.30664
1	142	1	76	distinct	distinct	distinct	1	1	4.95598	3.69147	21.7978	1.2095e+07	1309	0	1	0	0	0.0641575	359	5	39.5	0.64552	0.620123	0.64552	0.64552	0.620123	0.64552	0.64552	0.620123	0.64552	1	1	1	1	1	1	1	1	1	1	1	1	1	1	1	1	1	1	1.54698
1	143	1	76	distinct	distinct	distinct	1	1	4.95598	3.69147	23.8425	1.21003e+07	1269	0	1	0	0	0.0641575	359	5	39.5	0.733466	0.708069	0.733466	0.733466	0.708069	0.733466	0.733466	0.708069	0.733466	1	1	1	1	1	1	1	1	1	1	1	1	1	1	1	1	1	1	1.73058
1	144	1	76	distinct	distinct	distinct	1	1	4.95598	3.69147	23.8968	1.21148e+07	1612	0	1	0	0	0.0641575	359	5	39.5	0.241566	0.266964	0.241566	0.241566	0.266964	0.241566	0.241566	0.266964	0.241566	1	1	1	1	1	1	1	1	1	1	1	1	1	1	1	1	1	1	1.91072
1	145	1	76	distinct	distinct	distinct	1	1	4.95598	3.69147	27.4109	1.20874e+07	1884	0	1	0	0	0.0641575	359	5	39.5	1.0989	1.1243	1.0989	1.0989	1.1243	1.0989	1.0989	1.1243	1.0989	1	1	1	1	1	1	1	1	1	1	1	1	1	1	1	1	1	1	1.60207
1	146	1	76	distinct	distinct	distinct	1	1	4.95598	3.69147	27.02	1.20996e+07	1764	0	1	0	0	0.0641575	359	5	39.5	0.843357	0.868754	0.843357	0.843357	0.868754	0.843357	0.843357	0.868754	0.843357	1	1	1	1	1	1	1	1	1	1	1	1	1	1	1	1	1	1	1.73118
1	147	1	76	distinct	distinct	distinct	1	1	4.95598	3.69147	24.6503	1.21093e+07	1524	0	1	0	0	0.0641575	359	5	39.5	0.569709	0.544311	0.569709	0.569709	0.544311	0.569709	0.569709	0.544311	0.569709	1	1	1	1	1	1	1	1	1	1	1	1	1	1	1	1	1	1	1.86523
1	148	1	76	distinct	distinct	distinct	1	1	4.95598	3.69147	24.9747	1.21093e+07	1587	0	1	0	0	0.0641575	359	5	39.5	1.10568	1.13108	1.10568	1.10568	1.13108	1.10568	1.10568	1.13108	1.10568	1	1	1	1	1	1	1	1	1	1	1	1	1	1	1	1	1	1	1.32261
1	149	1	76	distinct	distinct	distinct	1	1	4.95598	3.69147	26.9256	1.21152e+07	1984	0	1	0	0	0.0641575	359	5	39.5	0.811125	0.85709	0.811125	0.811125	0.85709	0.811125	0.811125	0.85709	0.811125	1	1	1	1	1	1	1	1	1	1	1	1	1	1	1	1	1	1	0.786478
1	150	1	76	distinct	distinct	distinct	1	1	4.95598	3.69147	27.5414	1.20863e+07	2084	0	1	0	0	0.0641575	359	5	39.5	0.224954	0.250351	0.224954	0.224954	0.250351	0.224954	0.224954	0.250351	0.224954	1	1	1	1	1	1	1	1	1	1	1	1	1	1	1	1	1	1	1.17655
1	151	1	76	distinct	distinct	distinct	1	1	4.95598	3.69147	27.4224	1.20859e+07	2224	0	1	0	0	0.0641575	359	5	39.5	0.382536	0.407934	0.382536	0.382536	0.407934	0.382536	0.382536	0.407934	0.382536	1	1	1	1	1	1	1	1	1	1	1	1	1	1	1	1	1	1	1.97304
1	152	1	76	distinct	distinct	distinct	1	1	4.95598	3.69147	27.6006	1.20909e+07	2504	0	1	0	0	0.0641575	359	5	39.5	1.11365	1.13905	1.11365	1.11365	1.13905	1.11365	1.11365	1.13905	1.11365	1	1	1	1	1	1	1	1	1	1	1	1	1	1	1	1	1	1	0.458968
1	153	1	76	distinct	distinct	distinct	1	1	4.95598	3.69147	27.6009	1.2091e+07	2614	0	1	0	0	0.0641575	359	5	39.5	0.926409	0.951806	0.926409	0.926409	0.951806	0.926409	0.926409	0.951806	0.926409	1	1	1	1	1	1	1	1	1	1	1	1	1	1	1	1	1	1	0.574898
1	154	1	76	distinct	distinct	distinct	1	1	4.95598	3.69147	27.5892	1.20979e+07	2714	0	1	0	0	0.0641575	359	5	39.5	0.312441	0.287043	0.312441	0.312441	0.287043	0.312441	0.312441	0.287043	0.312441	1	1	1	1	1	1	1	1	1	1	1	1	1	1	1	1	1	1	3.68058
1	155	1	76	distinct	distinct	distinct	1	1	4.95598	3.69147	27.5951	1.20907e+07	2184	0	1	0	0	0.0641575	359	5	39.5	1.21604	1.19064	1.21604	1.21604	1.19064	1.21604	1.21604	1.19064	1.21604	1	1	1	1	1	1	1	1	1	1	1	1	1	1	1	1	1	1	3.15317
1	156	1	76	distinct	distinct	distinct	1	1	4.95598	3.69147	27.5104	1.20987e+07	2434	0	1	0	0	0.0641575	359	5	39.5	0.0239223	0.0493196	0.0239223	0.0239223	0.0493196	0.0239223	0.0239223	0.0493196	0.0239223	1	1	1	1	1	1	1	1	1	1	1	1	1	1	1	1	1	1	3.78513
1	157	1	76	distinct	distinct	distinct	1	1	4.95598	3.69147	27.4932	1.21124e+07	2524	0	1	0	0	0.0641575	359	5	39.5	0.341228	0.315831	0.341228	0.341228	0.315831	0.341228	0.341228	0.315831	0.341228	1	1	1	1	1	1	1	1	1	1	1	1	1	1	1	1	1	1	2.26345
1	158	1	76	distinct	distinct	distinct	1	1	4.95598	3.69147	27.3623	1.21132e+07	2334	0	1	0	0	0.0641575	359	5	39.5	1.63384	1.60845	1.63384	1.63384	1.60845	1.63384	1.63384	1.60845	1.63384	1	1	1	1	1	1	1	1	1	1	1	1	1	1	1	1	1	1	4.09667
1	159	1	76	distinct	distinct	distinct	1	1	4.95598	3.69147	26.6439	1.21059e+07	2844	0	1	0	0	0.0641575	359	5	39.5	0.555773	0.530375	0.555773	0.555773	0.530375	0.555773	0.555773	0.530375	0.555773	1	1	1	1	1	1	1	1	1	1	1	1	1	1	1	1	1	1	2.87564
1	160	1	76	distinct	distinct	distinct	1	1	4.95598	3.69147	26.6601	1.20847e+07	2814	0	1	0	0	0.0641575	359	5	39.5	1.28244	1.25704	1.28244	1.28244	1.25704	1.28244	1.28244	1.25704	1.28244	1	1	1	1	1	1	1	1	1	1	1	1	1	1	1	1	1	1	3.48937
1	161	1	76	distinct	distinct	distinct	1	1	4.95598	3.69147	27.5631	1.20978e+07	2904	0	1	0	0	0.0641575	359	5	39.5	0.424051	0.449448	0.424051	0.424051	0.449448	0.424051	0.424051	0.449448	0.424051	1	1	1	1	1	1	1	1	1	1	1	1	1	1	1	1	1	1	2.82474
1	162	1	76	distinct	distinct	distinct	1	1	4.95598	3.69147	27.5957	1.20975e+07	2934	0	1	0	0	0.0641575	359	5	39.5	1.05698	1.03158	1.05698	1.05698	1.03158	1.05698	1.05698	1.03158	1.05698	1	1	1	1	1	1	1	1	1	1	1	1	1	1	1	1	1	1	3.69514
1	163	1	76	distinct	distinct	distinct	1	1	4.95598	3.69147	26.6386	1.21064e+07	2684	0	1	0	0	0.0641575	359	5	39.5	0.160156	0.134758	0.160156	0.160156	0.134758	0.160156	0.160156	0.134758	0.160156	1	1	1	1	1	1	1	1	1	1	1	1	1	1	1	1	1	1	3.43219
1	164	1	76	distinct	distinct	distinct	1	1	4.95598	3.69147	27.5967	1.21112e+07	2764	0	1	0	0	0.0641575	359	5	39.5	0.647662	0.673059	0.647662	0.647662	0.673059	0.647662	0.647662	0.673059	0.647662	1	1	1	1	1	1	1	1	1	1	1	1	1	1	1	1	1	1	0.522889
1	165	1	76	distinct	distinct	distinct	1	1	4.95598	3.69147	26.935	1.20893e+07	1624	0	1	0	0	0.0641575	359	5	39.5	0.132913	0.15831	0.132913	0.132913	0.15831	0.132913	0.132913	0.15831	0.132913	1	1	1	1	1	1	1	1	1	1	1	1	1	1	1	1	1	1	3.40213
1	166	1	76	distinct	distinct	distinct	1	1	4.95598	3.69147	22.3896	1.21195e+07	1449	0	1	0	0	0.0641575	359	5	39.5	0.8128	0.787403	0.8128	0.8128	0.787403	0.8128	0.8128	0.787403	0.8128	1	1	1	1	1	1	1	1	1	1	1	1	1	1	1	1	1	1	5.68431
1	167	1	76	distinct	distinct	distinct	1	1	4.95598	3.69147	25.3326	1.21218e+07	1276	0	1	0	0	0.0641575	359	5	39.5	0.613731	0.588334	0.613731	0.613731	0.588334	0.613731	0.613731	0.588334	0.613731	1	1	1	1	1	1	1	1	1	1	1	1	1	1	1	1	1	1	5.65855
1	168	1	76	distinct	distinct	distinct	1	1	6.40224	4.3909	20.4186	1.21287e+07	1267	0	1	0	0	0.0641575	359	5	39.5	0.194876	0.169478	0.194876	0.194876	0.169478	0.194876	0.194876	0.169478	0.194876	1	1	1	1	1	1	1	1	1	1	1	1	1	1	1	1	1	1	4.36682
1	169	1	76	distinct	distinct	distinct	1	1	4.95598	3.69147	26.728	1.20903e+07	1611	0	1	0	0	0.0641575	359	5	39.5	0.928972	0.954369	0.928972	0.928972	0.954369	0.928972	0.928972	0.954369	0.928972	1	1	1	1	1	1	1	1	1	1	1	1	1	1	1	1	1	1	1.52116
1	170	1	76	distinct	distinct	distinct	1	1	4.95598	3.69147	19.6031	1.21258e+07	1524	0	1	0	0	0.0641575	359	5	39.5	1.25632	1.28172	1.25632	1.25632	1.28172	1.25632	1.25632	1.28172	1.25632	1	1	1	1	1	1	1	1	1	1	1	1	1	1	1	1	1	1	1.6245
1	171	1	76	distinct	distinct	distinct	1	1	6.03822	4.3909	24.0121	1.21353e+07	884	0	1	0	0	0.0641575	359	5	39.5	0.170621	0.196018	0.170621	0.170621	0.196018	0.170621	0.170621	0.196018	0.170621	1	1	1	1	1	1	1	1	1	1	1	1	1	1	1	1	1	1	3.8539
1	172	1	76	distinct	distinct	distinct	1	1	6.03822	4.3909	21.0955	1.21208e+07	835	0	1	0	0	0.0641575	359	5	39.5	0.947651	1.014	0.947651	0.947651	1.014	0.947651	0.947651	1.014	0.947651	1	1	1	1	1	1	1	1	1	1	1	1	1	1	1	1	1	1	1.32628
1	173	1	76	distinct	distinct	distinct	1	1	6.03822	4.3909	24.2617	1.21247e+07	870	0	1	0	0	0.0641575	359	5	39.5	0.856202	0.8816	0.856202	0.856202	0.8816	0.856202	0.856202	0.8816	0.856202	1	1	1	1	1	1	1	1	1	1	1	1	1	1	1	1	1	1	2.05659
1	174	1	76	distinct	distinct	distinct	1	1	6.40224	4.3909	20.5805	1.21332e+07	1117	0	1	0	0	0.0641575	359	5	39.5	0.814278	0.839675	0.814278	0.814278	0.839675	0.814278	0.814278	0.839675	0.814278	1	1	1	1	1	1	1	1	1	1	1	1	1	1	1	1	1	1	1.1087
1	175	1	76	distinct	distinct	distinct	1	1	6.03822	4.3909	24.2277	1.21356e+07	948	0	1	0	0	0.0641575	359	5	39.5	0.731469	0.770927	0.731469	0.731469	0.770927	0.731469	0.731469	0.770927	0.731469	1	1	1	1	1	1	1	1	1	1	1	1	1	1	1	1	1	1	1.93361
1	176	1	76	distinct	distinct	distinct	1	1	6.03822	4.3909	24.3064	1.21349e+07	915	0	1	0	0	0.0641575	359	5	39.5	1.08995	1.11535	1.03468	1.08995	1.11535	1.03468	1.08995	1.11535	1.03468	1	1	1	1	1	1	1	1	1	1	1	1	1	1	1	1	1	1	1.12578
1	177	1	27	distinct	distinct	distinct	1	1	6.30612	3.69147	27.2484	6.32405e+06	2464	0	1	0	0	0.0641575	384	15	36.5	1.33072	1.35156	1.32028	1.32028	1.35156	1.32028	1.32028	1.35156	1.32028	1	1	1	1	1	1	1	1	1	1	1	1	1	1	1	1	1	1	1.62784
1	178	1	77	distinct	distinct	distinct	1	1	5.54602	3.69147	20.7261	3.9455e+06	1964	0	1	0	0	0.0641575	216	6	38	1.3676	1.40878	1.3676	1.3676	1.40878	1.3676	1.3676	1.40878	1.3676	1	1	1	1	1	1	1	1	1	1	1	1	1	1	1	1	1	1	0.941937
1	179	1	77	distinct	distinct	distinct	1	1	5.40211	4.05454	22.1943	3.94752e+06	2464	0	1	0	0	0.0641575	216	6	38	1.50313	1.36244	1.50313	1.50313	1.36244	1.50313	1.50313	1.36244	1.50313	1	1	1	1	1	1	1	1	1	1	1	1	1	1	1	1	1	1	1.66819
1	180	1	78	distinct	distinct	distinct	1	1	6.06871	3.69147	25.1439	4.92477e+06	1964	0	1	0	0	0.0641575	84	18	40	1.05617	1.19927	1.05617	1.05617	1.19927	1.05617	1.05617	1.19927	1.05617	1	1	1	1	1	1	1	1	1	1	1	1	1	1	1	1	1	1	1.20276
1	181	1	78	distinct	distinct	distinct	1	1	6.06871	3.69147	25.9525	4.94119e+06	2964	0	1	0	0	0.0641575	84	18	40	1.48786	1.52721	1.52486	1.52486	1.52721	1.52486	1.52486	1.52721	1.52486	1	1	1	1	1	1	1	1	1	1	1	1	1	1	1	1	1	1	2.11409
1	182	1	79	distinct	distinct	distinct	1	1	6.26157	3.69147	33.5972	5.91846e+06	1464	0	1	0	0	0.0641575	576	6	35	0.789683	0.856875	0.76148	0.76148	0.856875	0.76148	0.76148	0.856875	0.76148	1	1	1	1	1	1	1	1	1	1	1	1	1	1	1	1	1	1	1.92423
1	183	1	79	distinct	distinct	distinct	1	1	6.26157	3.69147	33.3196	5.9315e+06	2964	0	1	0	0	0.0641575	336	6	35	1.03752	1.09409	1.14277	1.14503	1.09409	1.14503	1.14503	1.09409	1.14503	1	1	1	1	1	1	1	1	1	1	1	1	1	1	1	1	1	1	1.04589
1	184	1	80	distinct	distinct	distinct	1	1	5.9439	3.69147	28.0227	3.43019e+06	1614	0	1	0	0	0.0641575	24	2	36.5	1.52868	1.56541	1.52868	1.50315	1.56541	1.50315	1.51208	1.56541	1.51208	1	1	1	1	1	1	1	1	1	1	1	1	1	1	1	1	1	1	0.788113
1	185	1	80	distinct	distinct	distinct	1	1	5.69652	3.69147	2.35539	3.40223e+06	1664	0	1	0	0	0.0641575	24	2	36.5	1.45998	1.48537	1.45998	1.45998	1.48537	1.45998	1.45998	1.48537	1.45998	1	1	1	1	1	1	1	1	1	1	1	1	1	1	1	1	1	1	1.21724
1	186	1	81	distinct	distinct	distinct	1	1	5.84093	3.24223	14.4046	1.38192e+07	32	1	1	0	0	0.0681572	240	18	13	2.6256	2.6002	2.6256	2.6256	2.6002	2.6256	2.6256	2.6002	2.6256	1	1	1	1	1	1	1	1	1	1	1	1	1	1	1	1	1	1	2.53746
1	187	1	82	distinct	distinct	distinct	1	1	5.38177	3.75964	23.1942	7.86966e+06	764	1	1	0	0	0.0681572	222	6	29	1.84971	1.82432	1.84971	1.84971	1.82432	1.84971	1.84971	1.82432	1.84971	1	1	1	1	1	1	1	1	1	0.897436	0.9	0.897436	0.897436	0.9	0.897436	0.897436	0.9	0.897436	4.2665
1	188	1	83	distinct	distinct	distinct	1	1	5.98342	3.69147	20.6395	1.2193e+07	1126	1	1	0	1	0.132318	251	5	23	37.5226	37.4972	37.5226	37.5226	37.4972	37.5226	37.5226	37.4972	37.5226	1	1	1	1	1	1	1	1	1	1	1	1	1	1	1	1	1	1	4.97027
1	189	1	84	distinct	distinct	distinct	1	1	2.12111	1.45897	0.413577	1.14831e+06	202	1	0	0	1	0.179121	1800	6	6.5	2.98449	2.95909	2.98449	2.98449	2.95909	2.98449	2.98449	2.95909	2.98449	0.926829	0.932584	0.926829	0.926829	0.932584	0.926829	0.926829	0.932584	0.926829	0.652174	0.659574	0.652174	0.652174	0.659574	0.652174	0.652174	0.659574	0.652174	1.48392
1	190	1	85	distinct	distinct	distinct	1	1	5.60209	3.69147	24.8254	1.00546e+07	214	0	1	1	1	0.0782006	128	11	33.8333	0.612672	0.587275	0.612672	0.612672	0.587275	0.612672	0.612672	0.587275	0.612672	1	1	1	1	1	1	1	1	1	1	1	1	1	1	1	1	1	1	1.10457
1	191	1	86	distinct	distinct	distinct	1	1	6.31727	3.69147	27.8974	3.42163e+06	17	1	1	1	1	0.0843253	288	3	33.5	0.9453	1.16414	0.9453	0.9453	1.16414	0.9453	0.9453	1.16414	0.9453	1	1	1	1	1	1	1	1	1	0.958333	0.961538	0.958333	0.958333	0.961538	0.958333	0.958333	0.961538	0.958333	1.73047
1	192	1	87	distinct	distinct	distinct	1	1	4.82283	3.69147	14.5798	1.26087e+07	299	0	1	0	1	0.0781028	288	6	23	1.41323	1.44504	1.41323	1.41323	1.44504	1.41323	1.41323	1.44504	1.41323	1	1	1	1	1	1	1	1	1	1	1	1	1	1	1	1	1	1	1.07832
1	193	1	88	distinct	distinct	distinct	1	1	5.33302	3.69147	17.5546	1.29132e+07	7	0	1	0	0	0.0763302	96	6	29	1.43503	1.47106	1.43503	1.43503	1.47106	1.43503	1.43503	1.47106	1.43503	1	1	1	1	1	1	1	1	1	1	1	1	1	1	1	1	1	1	1.16458
1	194	1	89	distinct	distinct	distinct	1	1	6.31727	3.69147	21.9887	3.4399e+06	39	0	1	1	0	0.0710287	16	5	10.5	0.825594	0.850991	0.825594	0.825594	0.850991	0.825594	0.825594	0.850991	0.825594	1	1	1	1	1	1	1	1	1	1	1	1	1	1	1	1	1	1	1.54245
1	195	1	90	distinct	distinct	distinct	1	1	6.31727	3.69147	22.8013	3.44043e+06	39	1	1	1	1	0.0843253	230	18	11.5	1.04537	1.11382	1.04537	1.04537	1.11382	1.04537	1.04537	1.11382	1.04537	1	1	1	1	1	1	1	1	1	1	1	1	1	1	1	1	1	1	1.11443
1	196	1	91	distinct	distinct	distinct	1	1	2.54357	1.11303	21.656	6.4237e+06	2	0	1	1	1	0.0782006	248	5	17.5	0.0854751	0.0650999	0.0854751	0.0854751	0.0650999	0.0854751	0.0854751	0.0650999	0.0854751	1	1	1	1	1	1	1	1	1	0.95122	0.953488	0.95122	0.95122	0.953488	0.95122	0.95122	0.953488	0.95122	2.69855
2	3	2	2	same	same	same	0	0	0	0	3.32351	26400.8	220	0	0	0	0	1.04156e-15	0	0	0	0.0970616	0.00434295	0.0970616	0.0970616	0.00434295	0.0970616	0.0970616	0.00434295	0.0970616	0.723577	0.755396	0.723577	0.723577	0.755396	0.723577	0.723577	0.755396	0.723577	0.392405	0.418605	0.392405	0.392405	0.418605	0.392405	0.392405	0.418605	0.392405	1.20279
2	4	2	2	same	same	same	0	0	0	0	1.37134	24362.6	180	0	0	0	0	0	0	0	0	0.220339	0.206112	0.220339	0.220339	0.206112	0.220339	0.220339	0.206112	0.220339	0.784314	0.801802	0.784314	0.784314	0.801802	0.784314	0.784314	0.801802	0.784314	0.529412	0.561644	0.529412	0.529412	0.561644	0.529412	0.529412	0.561644	0.529412	0.581501
2	5	2	2	same	same	same	0	0	0	0	0.493894	23645	130	0	0	0	0	0	0	0	0	0.25305	0.227576	0.25305	0.25305	0.227576	0.25305	0.25305	0.227576	0.25305	0.682243	0.704348	0.682243	0.682243	0.704348	0.682243	0.682243	0.704348	0.682243	0.478261	0.506849	0.478261	0.478261	0.506849	0.478261	0.478261	0.506849	0.478261	0.658326
2	6	2	3	distinct	distinct	same	1	0	2.22259	0	7.76275	1.17847e+07	378	1	1	1	1	0.155997	242	4	20.5	3.89095	3.92352	3.89095	3.89095	3.92352	3.89095	3.89095	3.92352	3.89095	1	1	1	1	1	1	1	1	1	1	1	1	1	1	1	1	1	1	3.722
2	7	2	4	distinct	distinct	same	1	0	2.59898	0	19.0064	5.02647e+06	210	1	1	1	1	0.155997	204	37	8.5	0.2189	0.251465	0.2189	0.2189	0.251465	0.2189	0.2189	0.251465	0.2189	1	1	1	1	1	1	1	1	1	1	1	1	1	1	1	1	1	1	0.835739
2	8	2	4	distinct	distinct	same	1	0	2.59898	0	19.0064	5.02647e+06	210	0	1	0.5	1	0.140131	2280	37	8.5	0.152566	0.214218	0.152566	0.152566	0.214218	0.152566	0.152566	0.214218	0.152566	1	1	1	1	1	1	1	1	1	0.977273	0.980198	0.977273	0.977273	0.980198	0.977273	0.977273	0.980198	0.977273	0.677102
2	9	2	5	distinct	distinct	same	1	0	3.91312	0	9.16321	2.39751e+06	146	1	1	1	1	0.155997	80	5	23	5.53787	5.57044	5.53787	5.53787	5.57044	5.53787	5.53787	5.57044	5.53787	1	1	1	1	1	1	1	1	1	1	1	1	1	1	1	1	1	1	2.78748
2	10	2	6	distinct	distinct	distinct	1	1	3.40261	3.69147	14.9767	6.74531e+06	288	0	1	1	0	0.0546444	103	1	18.5	6.07614	6.1087	6.07614	6.07614	6.1087	6.07614	6.07614	6.1087	6.07614	1	1	1	1	1	1	1	1	1	1	1	1	1	1	1	1	1	1	2.60106
2	11	2	7	distinct	distinct	same	1	0	2.59898	0	13.9697	5.11959e+06	470	0	1	0.5	1	0.16813	7856	6	1.5	0.585892	0.562323	0.586794	0.583825	0.562323	0.585393	0.583825	0.562323	0.585393	1	1	1	1	1	1	1	1	1	0.970696	0.972696	0.970803	0.97037	0.972696	0.970588	0.97037	0.972696	0.970588	0.93628
2	12	2	8	distinct	distinct	same	1	0	2.37095	0	10.5582	5.11971e+06	185	0	1	0.5	1	0.163009	33880	4	15.5	0.0173389	0.0301971	0.0173389	0.0173389	0.0301971	0.0173389	0.0173389	0.0301971	0.0173389	1	1	1	1	1	1	1	1	1	0.947826	0.95082	0.947826	0.947826	0.95082	0.947826	0.947826	0.95082	0.947826	0.476634
2	13	2	9	distinct	distinct	same	1	0	2.37095	0	12.7286	5.21935e+06	280	1	1	1	1	0.106338	65	28	4.5	0.0409409	0.0351935	0.0409409	0.0409409	0.0351935	0.0409409	0.0409409	0.0351935	0.0409409	1	1	1	1	1	1	1	1	1	0.978723	0.980392	0.978723	0.978723	0.980392	0.978723	0.978723	0.980392	0.978723	0.464242
2	14	2	10	distinct	distinct	same	1	0	2.37095	0	6.1541	5.24705e+06	345	0	1	1	1	0.139572	90	16	2.5	0.052311	0.084876	0.052311	0.052311	0.084876	0.052311	0.052311	0.084876	0.052311	1	1	1	1	1	1	1	1	1	0.913043	0.915789	0.913043	0.913043	0.915789	0.913043	0.913043	0.915789	0.913043	1.81633
2	15	2	11	distinct	distinct	same	1	0	2.37095	0	5.64125	5.19612e+06	260	0	1	1	1	0.193393	64	4	8	0.0886787	0.0650276	0.0886787	0.0744653	0.0650276	0.0744653	0.0744653	0.0650276	0.0744653	1	1	1	1	1	1	1	1	1	0.973684	0.975	0.973684	0.973333	0.975	0.973333	0.973333	0.975	0.973333	2.9685
2	16	2	12	distinct	distinct	same	1	0	3.07047	0	6.10336	5.05156e+06	220	0	1	1	1	0.139572	10	19	3	0.250364	0.309393	0.268037	0.250364	0.309393	0.250364	0.250364	0.309393	0.250364	1	1	1	1	1	1	1	1	1	0.972973	0.976744	0.973333	0.972973	0.976744	0.972973	0.972973	0.976744	0.972973	0.714955
2	17	2	13	distinct	distinct	same	1	0	3.24977	0	8.40695	5.41488e+06	470	0	1	1	1	0.171847	224	4	2	0.0737534	0.0411883	0.0737534	0.0737534	0.0411883	0.0737534	0.0737534	0.0411883	0.0737534	1	1	1	1	1	1	1	1	1	0.969697	0.971014	0.969697	0.969697	0.971014	0.969697	0.969697	0.971014	0.969697	0.880125
2	18	2	14	distinct	distinct	same	1	0	2.37095	0	2.2258	5.05577e+06	370	0	1	1	1	0.193393	68.3	4	4.5	0.438976	0.436945	0.438976	0.438976	0.436945	0.438976	0.438976	0.436945	0.438976	1	1	1	1	1	1	1	1	1	1	1	1	1	1	1	1	1	1	1.10079
2	19	2	15	distinct	distinct	same	1	0	2.59898	0	5.3878	4.97106e+06	270	0	1	1	1	0.193393	2	4	10.5	0.944155	0.853273	0.944155	0.944155	0.853273	0.944155	0.944155	0.853273	0.944155	1	1	1	1	1	1	1	1	1	0.971429	0.973333	0.971429	0.971429	0.973333	0.971429	0.971429	0.973333	0.971429	0.963345
2	20	2	16	distinct	distinct	same	1	0	2.59898	0	1.65912	5.01273e+06	120	0	1	0.5	1	0.186662	462	16	14.5	0.131819	0.172958	0.131819	0.131819	0.172958	0.131819	0.131819	0.172958	0.131819	1	1	1	1	1	1	1	1	1	1	1	1	1	1	1	1	1	1	1.15434
2	21	2	16	distinct	distinct	distinct	1	1	3.58455	2.70427	8.3609	5.00778e+06	180	0	1	0.5	1	0.186662	526	16	14.5	0.181903	0.135267	0.181903	0.181903	0.135267	0.181903	0.181903	0.135267	0.181903	1	1	1	1	1	1	1	1	1	1	1	1	1	1	1	1	1	1	0.635622
2	22	2	16	distinct	distinct	same	1	0	2.59898	0	8.34897	4.98373e+06	140	0	1	0.5	1	0.186662	445	16	14.5	0.0449101	0.0272972	0.0449101	0.0449101	0.0272972	0.0449101	0.0449101	0.0272972	0.0449101	1	1	1	1	1	1	1	1	1	0.95122	0.954545	0.95122	0.95122	0.954545	0.95122	0.95122	0.954545	0.95122	0.735091
2	23	2	17	distinct	distinct	same	1	0	2.37095	0	20.8784	5.11653e+06	320	0	1	1	1	0.193393	176	4	4	0.134109	0.101544	0.134109	0.134109	0.101544	0.134109	0.134109	0.101544	0.134109	1	1	1	1	1	1	1	1	1	0.975	0.975904	0.975	0.975	0.975904	0.975	0.975	0.975904	0.975	0.583839
2	24	2	18	distinct	distinct	same	1	0	2.59898	0	19.0763	4.99285e+06	220	0	1	1	1	0.193393	180	7	15.5	0.130892	0.163457	0.130892	0.130892	0.163457	0.130892	0.130892	0.163457	0.130892	1	1	1	1	1	1	1	1	1	0.970149	0.971429	0.970149	0.970149	0.971429	0.970149	0.970149	0.971429	0.970149	1.56728
2	25	2	19	distinct	distinct	same	1	0	2.37095	0	17.1085	5.19091e+06	400	0	1	1	1	0.193393	137	3	12.5	0.226692	0.0872032	0.226692	0.226692	0.0872032	0.226692	0.226692	0.0872032	0.226692	1	1	1	1	1	1	1	1	1	0.916667	0.921053	0.916667	0.916667	0.921053	0.916667	0.916667	0.921053	0.916667	0.940848
2	26	2	20	distinct	distinct	distinct	1	1	2.70151	3.69147	7.16097	4.57455e+06	270	0	1	0	1	0.165755	80	4	8	0.183942	0.151377	0.183942	0.183942	0.151377	0.183942	0.183942	0.151377	0.183942	1	1	1	1	1	1	1	1	1	1	1	1	1	1	1	1	1	1	2.66606
2	27	2	21	distinct	distinct	same	1	0	2.94906	0	1.58484	1.12288e+07	1170	0	1	1	1	0.193393	684	4	9.5	0.144427	0.176992	0.144427	0.144427	0.176992	0.144427	0.144427	0.176992	0.144427	1	1	1	1	1	1	1	1	1	1	1	1	1	1	1	1	1	1	0.740045
2	28	2	22	distinct	distinct	same	1	0	3.24977	0	21.2168	5.20255e+06	480	0	1	1	1	0.171847	213	1	17.5	0.0291985	0.0617635	0.0291985	0.0291985	0.0617635	0.0291985	0.0291985	0.0617635	0.0291985	1	1	1	1	1	1	1	1	1	1	1	1	1	1	1	1	1	1	3.94837
2	29	2	22	distinct	distinct	same	1	0	3.24977	0	23.2144	5.19874e+06	510	0	1	1	1	0.171847	220	1	17.5	0.282511	0.315076	0.282511	0.282511	0.315076	0.282511	0.282511	0.315076	0.282511	1	1	1	1	1	1	1	1	1	1	1	1	1	1	1	1	1	1	1.68167
2	30	2	22	distinct	distinct	same	1	0	3.24977	0	21.1782	5.19879e+06	491	0	1	1	1	0.171847	173	1	17.5	0.160606	0.193171	0.160606	0.160606	0.193171	0.160606	0.160606	0.193171	0.160606	1	1	1	1	1	1	1	1	1	1	1	1	1	1	1	1	1	1	2.04104
2	31	2	22	distinct	distinct	same	1	0	3.24977	0	15.4773	5.19122e+06	525	0	1	1	1	0.171847	213	1	17.5	0.063225	0.0957901	0.063225	0.063225	0.0957901	0.063225	0.063225	0.0957901	0.063225	1	1	1	1	1	1	1	1	1	1	1	1	1	1	1	1	1	1	2.12769
2	32	2	22	distinct	distinct	same	1	0	3.24977	0	18.7125	5.19406e+06	500	0	1	1	1	0.171847	193	1	17.5	0.0178712	0.0504363	0.0178712	0.0178712	0.0504363	0.0178712	0.0178712	0.0504363	0.0178712	1	1	1	1	1	1	1	1	1	1	1	1	1	1	1	1	1	1	1.11762
2	33	2	22	distinct	distinct	same	1	0	3.24977	0	17.0546	5.18953e+06	558	0	1	1	1	0.171847	186	1	17.5	0.163628	0.196193	0.163628	0.163628	0.196193	0.163628	0.163628	0.196193	0.163628	1	1	1	1	1	1	1	1	1	1	1	1	1	1	1	1	1	1	1.01016
2	34	2	22	distinct	distinct	same	1	0	3.24977	0	15.04	5.18919e+06	520	0	1	1	1	0.171847	206	1	17.5	0.147615	0.18018	0.147615	0.147615	0.18018	0.147615	0.147615	0.18018	0.147615	1	1	1	1	1	1	1	1	1	1	1	1	1	1	1	1	1	1	3.33011
2	35	2	23	distinct	distinct	same	1	0	2.37095	0	9.80105	5.20425e+06	285	0	0	1	1	0.130491	1049	10	13.5	0.457317	0.419812	0.457317	0.457317	0.419812	0.457317	0.457317	0.419812	0.457317	1	1	1	1	1	1	1	1	1	0.950617	0.954802	0.950617	0.950617	0.954802	0.950617	0.950617	0.954802	0.950617	0.93814
2	36	2	24	distinct	distinct	distinct	1	1	3.7873	2.88811	19.4559	5.32675e+06	190	0	1	0	0	0.0613465	336	4	12.5	1.93405	1.96662	1.93405	1.93405	1.96662	1.93405	1.93405	1.96662	1.93405	1	1	1	1	1	1	1	1	1	1	1	1	1	1	1	1	1	1	6.51141
2	37	2	24	distinct	distinct	distinct	1	1	3.7873	2.88811	19.4733	5.32605e+06	180	0	1	0	0	0.0613465	336	4	12.5	2.07981	2.11237	2.07981	2.07981	2.11237	2.07981	2.07981	2.11237	2.07981	1	1	1	1	1	1	1	1	1	1	1	1	1	1	1	1	1	1	5.50165
2	38	2	25	distinct	distinct	distinct	1	1	3.92358	1.95018	8.44806	4.44708e+06	520	0	1	1	1	0.171847	47	4	4.5	0.196856	0.0766214	0.196856	0.196856	0.0766214	0.196856	0.196856	0.0766214	0.196856	1	1	1	1	1	1	1	1	1	0.959184	0.963636	0.959184	0.959184	0.963636	0.959184	0.959184	0.963636	0.959184	1.65218
2	39	2	26	distinct	distinct	distinct	1	1	3.1987	2.88811	1.50565	6.20764e+06	418	0	1	0	0	0.0613465	9744	18	16.5	2.67113	2.7037	2.67113	2.67113	2.7037	2.67113	2.67113	2.7037	2.67113	1	1	1	1	1	1	1	1	1	1	1	1	1	1	1	1	1	1	2.85373
2	40	2	27	distinct	distinct	same	1	0	4.07817	0	8.66046	3.83856e+06	2070	0	0	1	1	0.130491	528	13	13	0.132227	0.154801	0.132227	0.132227	0.154801	0.132227	0.132227	0.154801	0.132227	1	1	1	1	1	1	1	1	1	0.979167	0.981308	0.979167	0.979167	0.981308	0.979167	0.979167	0.981308	0.979167	1.23069
2	41	2	28	distinct	distinct	same	1	0	1.6171	0	11.6525	1.43164e+07	893	0	0	1	1	0.130491	189	9	9.5	0.165083	0.132518	0.165083	0.165083	0.132518	0.165083	0.165083	0.132518	0.165083	1	1	1	1	1	1	1	1	1	1	1	1	1	1	1	1	1	1	3.23233
2	42	2	29	distinct	distinct	distinct	1	1	3.58455	2.70427	19.0939	4.59367e+06	488	0	1	0	1	0.140807	44	4	2.5	0.447271	0.421519	0.447271	0.431088	0.421519	0.431088	0.431088	0.421519	0.431088	1	1	1	1	1	1	1	1	1	1	1	1	1	1	1	1	1	1	1.45753
2	43	2	30	distinct	distinct	same	1	0	3.31595	0	3.06535	9.41728e+06	37	0	1	0	1	0.165755	740	28	17.5	0.976233	1.0088	0.976233	0.976233	1.0088	0.976233	0.976233	1.0088	0.976233	1	1	1	1	1	1	1	1	1	1	1	1	1	1	1	1	1	1	3.78675
2	44	2	30	distinct	distinct	same	1	0	3.31595	0	9.23407	9.42489e+06	237	0	1	0	1	0.165755	740	28	17.5	0.977967	1.01053	0.977967	0.977967	1.01053	0.977967	0.977967	1.01053	0.977967	1	1	1	1	1	1	1	1	1	1	1	1	1	1	1	1	1	1	3.29831
2	45	2	30	distinct	distinct	same	1	0	3.31595	0	14.026	9.39866e+06	322	0	1	0	1	0.165755	740	28	17.5	1.06161	1.03905	1.06161	1.06161	1.03905	1.06161	1.06161	1.03905	1.06161	1	1	1	1	1	1	1	1	1	1	1	1	1	1	1	1	1	1	2.34925
2	46	2	30	distinct	distinct	same	1	0	3.31595	0	8.53315	9.42111e+06	776	0	1	0	1	0.165755	740	28	17.5	0.286628	0.319193	0.286628	0.286628	0.319193	0.286628	0.286628	0.319193	0.286628	1	1	1	1	1	1	1	1	1	1	1	1	1	1	1	1	1	1	2.36995
2	47	2	30	distinct	distinct	same	1	0	3.31595	0	9.57176	9.42359e+06	164	0	1	0	1	0.165755	740	28	17.5	1.27257	1.30514	1.27257	1.27257	1.30514	1.27257	1.27257	1.30514	1.27257	1	1	1	1	1	1	1	1	1	1	1	1	1	1	1	1	1	1	3.8355
2	48	2	30	distinct	distinct	same	1	0	3.31595	0	13.4194	9.39373e+06	119	0	1	0	1	0.165755	740	28	17.5	0.176619	0.187778	0.176619	0.176619	0.187778	0.176619	0.176619	0.187778	0.176619	1	1	1	1	1	1	1	1	1	1	1	1	1	1	1	1	1	1	1.94843
2	49	2	30	distinct	distinct	same	1	0	3.31595	0	7.56785	9.40665e+06	240	0	1	0	1	0.165755	740	28	17.5	0.627811	0.611812	0.627811	0.627811	0.611812	0.627811	0.627811	0.611812	0.627811	1	1	1	1	1	1	1	1	1	1	1	1	1	1	1	1	1	1	2.90055
2	50	2	31	distinct	distinct	distinct	1	1	3.23507	2.88811	14.7125	6.68776e+06	283	0	1	0	1	0.119695	192	5	18	0.42466	0.457225	0.42466	0.42466	0.457225	0.42466	0.42466	0.457225	0.42466	1	1	1	1	1	1	1	1	1	1	1	1	1	1	1	1	1	1	2.59667
2	51	2	32	distinct	distinct	distinct	1	1	4.73425	3.69147	11.754	1.45409e+07	545	0	1	1	1	0.193393	1825	2	17.5	1.78113	1.81369	1.84268	1.73345	1.81369	1.73345	1.73345	1.81369	1.73345	1	1	1	1	1	1	1	1	1	1	1	1	1	1	1	1	1	1	1.17858
2	52	2	33	distinct	distinct	same	1	0	4.53994	0	5.8602	1.58191e+06	370	0	0.666667	0.5	1	0.151292	750	4	18.5	0.226361	0.219588	0.226361	0.226361	0.219588	0.226361	0.226361	0.219588	0.226361	1	1	1	1	1	1	1	1	1	0.961905	0.964286	0.961905	0.961905	0.964286	0.961905	0.961905	0.964286	0.961905	0.686174
2	53	2	34	distinct	distinct	distinct	1	1	3.31315	3.69147	7.51199	6.3241e+06	764	0	0	1	0	0.0214724	2	2	15	5.59862	5.63119	5.59862	5.59862	5.63119	5.59862	5.59862	5.63119	5.59862	1	1	1	1	1	1	1	1	1	1	1	1	1	1	1	1	1	1	2.1973
2	54	2	35	distinct	distinct	same	1	0	3.24977	0	13.9085	5.53926e+06	670	0	1	0	1	0.181311	25	1	14.5	0.195186	0.243339	0.195186	0.195186	0.243339	0.195186	0.195186	0.243339	0.195186	1	1	1	1	1	1	1	1	1	1	1	1	1	1	1	1	1	1	4.36934
2	55	2	35	distinct	distinct	distinct	1	1	3.57546	2.70427	12.4643	5.71491e+06	135	0	1	0	1	0.181311	25	1	14.5	0.127511	0.0675143	0.127511	0.127511	0.0675143	0.127511	0.127511	0.0675143	0.127511	1	1	1	1	1	1	1	1	1	1	1	1	1	1	1	1	1	1	0.455883
2	56	2	36	distinct	distinct	distinct	1	1	1.42841	1.95018	7.88907	1.48767e+07	350	1	1	1	1	0.112054	1072	2	15.5	13.5662	13.5988	13.5662	13.5662	13.5988	13.5662	13.5662	13.5988	13.5662	1	1	1	1	1	1	1	1	1	1	1	1	1	1	1	1	1	1	2.31524
2	57	2	36	distinct	distinct	distinct	1	1	1.42841	1.95018	1.51816	1.50002e+07	86	1	1	1	1	0.112054	820	2	15.5	13.6709	13.7034	13.6709	13.6709	13.7034	13.6709	13.6709	13.7034	13.6709	1	1	1	1	1	1	1	1	1	1	1	1	1	1	1	1	1	1	4.25512
2	58	2	37	distinct	distinct	distinct	1	1	4.23588	3.77051	1.65155	3.32823e+06	410	0	1	0	1	0.130507	60	4	12.5	0.0587915	0.0410749	0.0720571	0.0587915	0.0410749	0.0720571	0.0587915	0.0410749	0.0720571	1	1	1	1	1	1	1	1	1	1	1	1	1	1	1	1	1	1	0.996336
2	59	2	38	distinct	distinct	distinct	1	1	4.67736	3.69147	8.72184	8.44656e+06	251	1	1	1	1	0.155997	2028	0	13.5	3.39526	3.42782	3.39526	3.39526	3.42782	3.39526	3.39526	3.42782	3.39526	1	1	1	1	1	1	1	1	1	1	1	1	1	1	1	1	1	1	1.78452
2	60	2	39	distinct	distinct	same	1	0	4.13458	0	12.2427	2.67897e+06	300	0	1	0	1	0.130507	17110	10	8	0.0625832	0.0558605	0.0556928	0.0636848	0.0558605	0.0566046	0.0636848	0.0558605	0.0566046	1	1	1	1	1	1	1	1	1	1	1	1	1	1	1	1	1	1	1.51186
2	61	2	40	distinct	same	same	0	0	0	0	21.3361	39757	311	0	1	0.5	1	0.140131	204	4	15.5	0.698132	0.730697	0.698132	0.698132	0.730697	0.698132	0.698132	0.730697	0.698132	1	1	1	1	1	1	1	1	1	0.768116	0.777778	0.768116	0.768116	0.777778	0.768116	0.768116	0.777778	0.768116	1.33108
2	62	2	41	distinct	distinct	distinct	1	1	3.35078	1.41687	3.5477	3.11697e+06	405	0	1	0.5	0	0.0534284	1960	2	15.5	0.467972	0.489478	0.467972	0.467972	0.489478	0.467972	0.467972	0.489478	0.467972	1	1	1	1	1	1	1	1	1	0.962264	0.963636	0.962264	0.962264	0.963636	0.962264	0.962264	0.963636	0.962264	1.25812
2	63	2	42	distinct	distinct	same	1	0	2.49611	0	0.981776	4.52689e+06	120	0	1	0	1	0.130507	312	10	9.5	0.0816199	0.0868516	0.0816199	0.0556928	0.0868516	0.0556928	0.0556928	0.0868516	0.0556928	1	1	1	1	1	1	1	1	1	0.916667	0.924528	0.916667	0.914894	0.924528	0.914894	0.914894	0.924528	0.914894	1.23261
2	64	2	43	distinct	distinct	distinct	1	1	3.84343	3.69147	11.2438	1.3699e+07	200	0	1	0.5	1	0.140131	222.5	4	14	0.450686	0.483251	0.450686	0.450686	0.483251	0.450686	0.450686	0.483251	0.450686	1	1	1	1	1	1	1	1	1	1	1	1	1	1	1	1	1	1	4.7857
2	65	2	43	distinct	distinct	distinct	1	1	3.84343	3.69147	17.6878	1.36974e+07	277	0	1	0.5	1	0.140131	222.5	4	14	0.391695	0.42426	0.391695	0.391695	0.42426	0.391695	0.391695	0.42426	0.391695	1	1	1	1	1	1	1	1	1	1	1	1	1	1	1	1	1	1	3.76751
2	66	2	43	distinct	distinct	distinct	1	1	3.84343	3.69147	18.8458	1.36968e+07	192	0	1	0.5	1	0.140131	222.5	4	14	0.311027	0.343592	0.311027	0.311027	0.343592	0.311027	0.311027	0.343592	0.311027	1	1	1	1	1	1	1	1	1	1	1	1	1	1	1	1	1	1	2.54569
2	67	2	43	distinct	distinct	distinct	1	1	3.84343	3.69147	21.102	1.36932e+07	348	0	1	0.5	1	0.140131	222.5	4	14	0.181903	0.214468	0.181903	0.181903	0.214468	0.181903	0.181903	0.214468	0.181903	1	1	1	1	1	1	1	1	1	1	1	1	1	1	1	1	1	1	1.87868
2	68	2	43	distinct	distinct	distinct	1	1	3.84343	3.69147	19.7682	1.36953e+07	275	0	1	0.5	1	0.140131	222.5	4	14	0.173636	0.206201	0.173636	0.173636	0.206201	0.173636	0.173636	0.206201	0.173636	1	1	1	1	1	1	1	1	1	1	1	1	1	1	1	1	1	1	3.53433
2	69	2	43	distinct	distinct	distinct	1	1	4.4771	3.69147	11.1152	1.37843e+07	193	0	1	0.5	1	0.140131	222.5	4	14	0.542024	0.574589	0.542024	0.542024	0.574589	0.542024	0.542024	0.574589	0.542024	1	1	1	1	1	1	1	1	1	1	1	1	1	1	1	1	1	1	1.66161
2	70	2	43	distinct	distinct	distinct	1	1	4.11378	4.01241	8.2269	1.37789e+07	25	0	1	0.5	1	0.140131	222.5	4	14	0.276723	0.309288	0.276723	0.276723	0.309288	0.276723	0.276723	0.309288	0.276723	1	1	1	1	1	1	1	1	1	1	1	1	1	1	1	1	1	1	1.46123
2	71	2	43	distinct	distinct	distinct	1	1	4.4771	3.69147	4.56329	1.3771e+07	253	0	1	0.5	1	0.140131	222.5	4	14	0.786123	0.818688	0.786123	0.786123	0.818688	0.786123	0.786123	0.818688	0.786123	1	1	1	1	1	1	1	1	1	1	1	1	1	1	1	1	1	1	1.02667
2	72	2	43	distinct	distinct	distinct	1	1	4.4771	3.69147	5.39076	1.37676e+07	40	0	1	0.5	1	0.140131	222.5	4	14	0.271966	0.304531	0.271966	0.271966	0.304531	0.271966	0.271966	0.304531	0.271966	1	1	1	1	1	1	1	1	1	1	1	1	1	1	1	1	1	1	1.24268
2	73	2	44	distinct	distinct	distinct	1	1	3.1987	2.88811	20.0903	6.04499e+06	400	0	1	0	1	0.165755	100	0	14	0.47621	0.508775	0.47621	0.47621	0.508775	0.47621	0.47621	0.508775	0.47621	1	1	1	1	1	1	1	1	1	1	1	1	1	1	1	1	1	1	2.57689
2	74	2	45	distinct	distinct	distinct	1	1	3.84343	3.69147	17.3057	1.36973e+07	218	0	1	0.5	1	0.140131	192	64	10.5	3.62395	3.65652	3.62395	3.62395	3.65652	3.62395	3.62395	3.65652	3.62395	1	1	1	1	1	1	1	1	1	1	1	1	1	1	1	1	1	1	3.50592
2	75	2	46	distinct	distinct	same	1	0	2.87844	0	18.4573	4.65215e+06	406	0	1	1	1	0.171847	5	4	11.5	0.165465	0.0988097	0.165465	0.165465	0.0988097	0.165465	0.165465	0.0988097	0.165465	1	1	1	1	1	1	1	1	1	0.918919	0.926829	0.918919	0.918919	0.926829	0.918919	0.918919	0.926829	0.918919	0.319185
2	76	2	47	distinct	distinct	same	1	0	1.6918	0	4.23526	1.45477e+07	420	1	1	1	1	0.155997	30	4	11	0.534639	0.567204	0.591346	0.591346	0.567204	0.591346	0.591346	0.567204	0.591346	1	1	1	1	1	1	1	1	1	1	1	1	1	1	1	1	1	1	1.47552
2	77	2	47	distinct	distinct	distinct	1	1	4.73425	3.69147	13.5972	1.45387e+07	420	1	1	1	1	0.155997	30	4	11	0.774486	0.807051	0.759233	0.759233	0.807051	0.759233	0.759233	0.807051	0.759233	1	1	1	1	1	1	1	1	1	1	1	1	1	1	1	1	1	1	1.07682
2	78	2	48	distinct	distinct	distinct	1	1	4.8239	3.69147	11.3014	1.40984e+07	132	0	1	0	1	0.140807	800	18	14	2.12265	2.03481	2.12265	2.12265	2.03481	2.12265	2.12265	2.03481	2.12265	1	1	1	1	1	1	1	1	1	1	1	1	1	1	1	1	1	1	1.15876
2	79	2	20	distinct	distinct	distinct	1	1	2.70151	3.69147	2.21665	4.57677e+06	230	0	1	0	1	0.165755	140	1	7	0.280581	0.248016	0.280581	0.280581	0.248016	0.280581	0.280581	0.248016	0.280581	1	1	1	1	1	1	1	1	1	1	1	1	1	1	1	1	1	1	2.40185
2	80	2	20	distinct	distinct	distinct	1	1	2.70151	3.69147	3.50309	4.57656e+06	80	0	1	0	1	0.165755	130	1	7	0.0289153	0.00364976	0.00616396	0.0289153	0.00364976	0.00616396	0.0289153	0.00364976	0.00616396	1	1	1	1	1	1	1	1	1	1	1	1	1	1	1	1	1	1	0.907757
2	81	2	20	distinct	distinct	distinct	1	1	2.70151	3.69147	3.65779	4.57624e+06	70	0	1	0	1	0.165755	70	15	8	0.0864751	0.05391	0.0248708	0.0864751	0.05391	0.0248708	0.0864751	0.05391	0.0248708	1	1	1	1	1	1	1	1	1	1	1	1	1	1	1	1	1	1	0.843947
2	82	2	49	distinct	distinct	distinct	1	1	3.1987	2.88811	9.3209	6.05132e+06	330	0	1	0	1	0.165755	755	51	17	1.46431	1.49688	1.46431	1.46431	1.49688	1.46431	1.46431	1.49688	1.46431	1	1	1	1	1	1	1	1	1	1	1	1	1	1	1	1	1	1	2.56166
2	83	2	92	distinct	distinct	distinct	1	1	3.1987	2.88811	3.87381	6.04286e+06	337	0	1	0	1	0.165755	120	4	15.5	0.141893	0.109328	0.141893	0.141893	0.109328	0.141893	0.141893	0.109328	0.141893	1	1	1	1	1	1	1	1	1	1	1	1	1	1	1	1	1	1	1.78716
2	84	2	37	distinct	distinct	distinct	1	1	4.23588	3.77051	10.6675	3.32178e+06	120	0	1	0	1	0.130507	60	4	12.5	0.111003	0.143568	0.111003	0.111003	0.143568	0.111003	0.111003	0.143568	0.111003	1	1	1	1	1	1	1	1	1	1	1	1	1	1	1	1	1	1	1.8993
2	85	2	37	distinct	distinct	distinct	1	1	4.23588	3.77051	11.1684	3.26516e+06	330	0	1	0	1	0.130507	60	4	12.5	0.0355959	0.068161	0.0468655	0.0355959	0.068161	0.0468655	0.0355959	0.068161	0.0468655	1	1	1	1	1	1	1	1	1	1	1	1	1	1	1	1	1	1	1.25835
2	86	2	37	distinct	distinct	distinct	1	1	4.23588	3.77051	11.1684	3.26868e+06	170	0	1	0	1	0.130507	60	4	12.5	0.333267	0.365832	0.409551	0.333267	0.365832	0.409551	0.333267	0.365832	0.409551	1	1	1	1	1	1	1	1	1	1	1	1	1	1	1	1	1	1	1.62574
2	87	2	50	distinct	distinct	distinct	1	1	4.2952	2.70427	9.66291	1.18186e+07	400	0	1	0	1	0.165755	100	0	16	0.355792	0.323227	0.355792	0.355792	0.323227	0.355792	0.355792	0.323227	0.355792	1	1	1	1	1	1	1	1	1	1	1	1	1	1	1	1	1	1	1.94085
2	88	2	51	distinct	distinct	distinct	1	1	3.03282	3.77051	2.67393	1.49544e+07	426	1	1	1	1	0.155997	2	28	8.5	4.27882	4.31138	4.27882	4.27882	4.31138	4.27882	4.27882	4.31138	4.27882	1	1	1	1	1	1	1	1	1	1	1	1	1	1	1	1	1	1	2.17226
2	89	2	52	distinct	distinct	distinct	1	1	3.92358	1.95018	9.73765	4.12151e+06	417	0	1	0.5	1	0.140131	288	34	17.5	0.203146	0.170581	0.203146	0.185968	0.170581	0.185968	0.185968	0.170581	0.185968	1	1	1	1	1	1	1	1	1	1	1	1	1	1	1	1	1	1	1.08856
2	90	2	53	distinct	distinct	same	1	0	3.73353	0	12.0463	1.61932e+07	1170	1	1	1	1	0.155997	36	25	19.5	1.37775	1.20651	1.30562	1.37775	1.20651	1.30562	1.37775	1.20651	1.30562	1	1	1	1	1	1	1	1	1	1	1	1	1	1	1	1	1	1	1.57734
2	91	2	54	distinct	distinct	same	1	0	3.73353	0	9.24802	1.62235e+07	410	1	1	1	1	0.155997	1260	16	7	0.445916	0.424752	0.498203	0.445916	0.424752	0.498203	0.445916	0.424752	0.498203	1	1	1	1	1	1	1	1	1	1	1	1	1	1	1	1	1	1	1.43154
2	92	2	55	distinct	distinct	distinct	1	1	3.7992	4.30897	20.23	1.12601e+07	992	1	1	1	1	0.155997	190	4	0	3.33098	3.22532	3.32641	3.9275	3.22532	3.9275	3.48193	3.22532	3.48193	1	1	1	1	1	1	1	1	1	1	1	1	1	1	1	1	1	1	2.03583
2	93	2	56	distinct	distinct	distinct	1	1	3.94675	3.69147	10.8031	1.63072e+07	290	0	1	0	1	0.165755	540	1	0.5	2.35099	2.23988	2.35099	2.35099	2.23988	2.35099	2.35099	2.23988	2.35099	1	1	1	1	1	1	1	1	1	1	1	1	1	1	1	1	1	1	4.25025
2	94	2	57	distinct	distinct	distinct	1	1	3.95828	3.69147	10.7476	1.62114e+07	235	0	1	0	1	0.165755	526	2	10.5	0.528491	0.41315	0.528491	0.528491	0.41315	0.528491	0.528491	0.41315	0.528491	1	1	1	1	1	1	1	1	1	1	1	1	1	1	1	1	1	1	3.82318
2	95	2	58	distinct	distinct	distinct	1	1	4.4771	3.69147	4.85503	1.38387e+07	332	0	1	0	1	0.165755	484	4	5.5	0.845367	0.877932	0.845367	0.845367	0.877932	0.845367	0.845367	0.877932	0.845367	1	1	1	1	1	1	1	1	1	1	1	1	1	1	1	1	1	1	4.06275
2	96	2	58	distinct	distinct	distinct	1	1	4.4771	3.69147	3.44755	1.38209e+07	297	0	1	0	1	0.165755	337	1	5.5	0.470043	0.502608	0.470043	0.470043	0.502608	0.470043	0.470043	0.502608	0.470043	1	1	1	1	1	1	1	1	1	1	1	1	1	1	1	1	1	1	2.69895
2	97	2	58	distinct	distinct	distinct	1	1	4.4771	3.69147	2.86411	1.38386e+07	364	0	1	0	1	0.165755	31	3	5.5	1.0857	1.11827	1.0857	1.0857	1.11827	1.0857	1.0857	1.11827	1.0857	1	1	1	1	1	1	1	1	1	1	1	1	1	1	1	1	1	1	2.8899
2	98	2	59	distinct	distinct	same	1	0	2.72141	0	7.70719	5.25538e+06	420	0	1	0.5	0	0.0534284	140	16	5	0.286913	0.269834	0.286913	0.286913	0.269834	0.286913	0.286913	0.269834	0.286913	1	1	1	1	1	1	1	1	1	1	1	1	1	1	1	1	1	1	0.728052
2	99	2	60	distinct	distinct	distinct	1	1	3.58455	2.70427	18.273	4.31292e+06	656	0	1	1	1	0.139572	329	13	9	1.0993	1.13186	1.0993	1.0993	1.13186	1.0993	1.0993	1.13186	1.0993	1	1	1	1	1	1	1	1	1	0.966387	0.967213	0.966387	0.966387	0.967213	0.966387	0.966387	0.967213	0.966387	0.600441
2	100	2	61	distinct	distinct	same	1	0	2.87844	0	4.46539	5.12477e+06	380	1	1	1	1	0.155997	287	4	4.5	0.965551	0.953536	0.965551	0.965551	0.953536	0.965551	0.965551	0.953536	0.965551	1	1	1	1	1	1	1	1	1	0.977528	0.979798	0.977528	0.977528	0.979798	0.977528	0.977528	0.979798	0.977528	0.697075
2	101	2	62	distinct	distinct	same	1	0	2.37095	0	10.2785	5.1045e+06	580	0	1	0.5	1	0.140131	62	3	11	1.10315	0.413942	1.10315	1.10315	0.413942	1.10315	1.10315	0.413942	1.10315	1	1	1	1	1	1	1	1	1	1	1	1	1	1	1	1	1	1	1.86937
2	102	2	63	distinct	distinct	distinct	1	1	3.9736	2.91387	13.2186	4.34527e+06	324	0	1	0.5	1	0.166249	15442	66	8	0.0305523	0.0504444	0.0542956	0.0542956	0.0504444	0.0542956	0.0542956	0.0504444	0.0542956	1	1	1	1	1	1	1	1	1	1	1	1	1	1	1	1	1	1	1.77755
2	103	2	93	distinct	distinct	same	1	0	2.59898	0	14.4681	4.96482e+06	151	1	1	1	1	0.155997	235	9	20	0.358918	0.32534	0.358918	0.398356	0.32534	0.398356	0.398356	0.32534	0.398356	1	1	1	1	1	1	1	1	1	0.974359	0.975904	0.974359	0.974026	0.975904	0.974026	0.974026	0.975904	0.974026	2.11395
2	104	2	64	distinct	distinct	distinct	1	1	3.58455	2.70427	0.421303	4.87661e+06	118	0	1	1	1	0.139572	548.2	22	0	0.0236366	0.000383001	0.0236366	0.0236366	0.000383001	0.0236366	0.0236366	0.000383001	0.0236366	1	1	1	1	1	1	1	1	1	0.967213	0.968254	0.967213	0.967213	0.968254	0.967213	0.967213	0.968254	0.967213	0.640543
2	105	2	65	distinct	distinct	same	1	0	4.33971	0	14.5784	4.76548e+06	590	0	1	0.5	1	0.140131	160	32	12	0.00804051	0.0245246	0.00804051	0.00804051	0.0245246	0.00804051	0.00804051	0.0245246	0.00804051	1	1	1	1	1	1	1	1	1	1	1	1	1	1	1	1	1	1	1.09454
2	106	2	65	distinct	distinct	same	1	0	4.33971	0	9.99613	5.0401e+06	690	0	1	0.5	1	0.140131	160	32	12	0.209158	0.18855	0.209158	0.209158	0.18855	0.209158	0.209158	0.18855	0.209158	1	1	1	1	1	1	1	1	1	0.972603	0.974359	0.972603	0.972603	0.974359	0.972603	0.972603	0.974359	0.972603	1.75404
2	107	2	65	distinct	distinct	distinct	1	1	4.25144	2.70427	6.19794	5.03807e+06	25	0	1	0.5	1	0.140131	160	32	12	0.284314	0.316879	0.284314	0.284314	0.316879	0.284314	0.284314	0.316879	0.284314	1	1	1	1	1	1	1	1	1	0.969231	0.970588	0.969231	0.969231	0.970588	0.969231	0.969231	0.970588	0.969231	1.20105
2	108	2	65	distinct	distinct	same	1	0	4.33971	0	16.4637	4.99189e+06	370	0	1	0.5	1	0.140131	160	32	12	0.234357	0.266922	0.234357	0.234357	0.266922	0.234357	0.234357	0.266922	0.234357	1	1	1	1	1	1	1	1	1	0.974026	0.975	0.974026	0.974026	0.975	0.974026	0.974026	0.975	0.974026	0.674618
2	109	2	65	distinct	distinct	same	1	0	4.33971	0	14.96	4.76826e+06	879	0	1	0.5	1	0.140131	160	32	12	0.757088	0.72207	0.757088	0.757088	0.72207	0.757088	0.757088	0.72207	0.757088	1	1	1	1	1	1	1	1	1	0.966667	0.96875	0.966667	0.966667	0.96875	0.966667	0.966667	0.96875	0.966667	3.27928
2	110	2	65	distinct	distinct	same	1	0	4.33971	0	4.76384	5.01599e+06	1154	0	1	0.5	1	0.140131	160	32	12	1.00499	1.03756	1.00499	1.00499	1.03756	1.00499	1.00499	1.03756	1.00499	1	1	1	1	1	1	1	1	1	1	1	1	1	1	1	1	1	1	3.08439
2	111	2	65	distinct	distinct	same	1	0	4.33971	0	13.8874	4.69683e+06	1440	0	1	0.5	1	0.140131	160	32	12	0.283042	0.315607	0.283042	0.283042	0.315607	0.283042	0.283042	0.315607	0.283042	1	1	1	1	1	1	1	1	1	1	1	1	1	1	1	1	1	1	2.35018
2	112	2	65	distinct	distinct	same	1	0	4.33971	0	11.9324	4.6493e+06	1050	0	1	0.5	1	0.140131	160	32	12	0.204844	0.237409	0.204844	0.204844	0.237409	0.204844	0.204844	0.237409	0.204844	1	1	1	1	1	1	1	1	1	0.971014	0.972222	0.971014	0.971014	0.972222	0.971014	0.971014	0.972222	0.971014	0.845541
2	113	2	65	distinct	distinct	same	1	0	4.33971	0	11.6867	4.64979e+06	669	0	1	0.5	1	0.140131	160	32	12	0.0605485	0.0931136	0.0605485	0.0605485	0.0931136	0.0605485	0.0605485	0.0931136	0.0605485	1	1	1	1	1	1	1	1	1	1	1	1	1	1	1	1	1	1	0.490234
2	114	2	65	distinct	distinct	same	1	0	4.33971	0	7.06481	4.4941e+06	1205	0	1	0.5	1	0.140131	160	32	12	0.357165	0.38973	0.357165	0.357165	0.38973	0.357165	0.357165	0.38973	0.357165	1	1	1	1	1	1	1	1	1	1	1	1	1	1	1	1	1	1	2.30987
2	115	2	66	distinct	distinct	same	1	0	4.33971	0	3.86971	4.98624e+06	470	0	0	0.5	1	0.120917	96	16	11	0.541556	0.574122	0.541556	0.541556	0.574122	0.541556	0.541556	0.574122	0.541556	1	1	1	1	1	1	1	1	1	1	1	1	1	1	1	1	1	1	1.60267
2	116	2	67	distinct	distinct	same	1	0	4.33971	0	14.4945	4.99166e+06	214	0	0	0.5	1	0.120917	40	4	12	2.63316	2.66573	2.63316	2.63316	2.66573	2.63316	2.63316	2.66573	2.63316	1	1	1	1	1	1	1	1	1	1	1	1	1	1	1	1	1	1	3.74909
2	117	2	68	distinct	distinct	same	1	0	2.87844	0	9.04104	4.79572e+06	308	0	1	0	1	0.181311	180	6	19.5	0.0291985	0.0617635	0.0291985	0.0291985	0.0617635	0.0291985	0.0291985	0.0617635	0.0291985	1	1	1	1	1	1	1	1	1	1	1	1	1	1	1	1	1	1	3.73444
2	118	2	68	distinct	distinct	same	1	0	2.87844	0	9.39251	4.78804e+06	344	0	1	0	1	0.181311	180	6	19.5	0.217536	0.216924	0.217536	0.217536	0.216924	0.217536	0.217536	0.216924	0.217536	1	1	1	1	1	1	1	1	1	1	1	1	1	1	1	1	1	1	2.77077
2	119	2	68	distinct	distinct	same	1	0	2.87844	0	10.8417	4.78268e+06	353	0	1	0	1	0.181311	180	6	19.5	0.127811	0.0158698	0.127811	0.127811	0.0158698	0.127811	0.127811	0.0158698	0.127811	1	1	1	1	1	1	1	1	1	1	1	1	1	1	1	1	1	1	2.56468
2	120	2	68	distinct	distinct	same	1	0	2.87844	0	8.01745	4.79559e+06	372	0	1	0	1	0.181311	180	6	19.5	0.0443258	0.0768909	0.0443258	0.0443258	0.0768909	0.0443258	0.0443258	0.0768909	0.0443258	1	1	1	1	1	1	1	1	1	1	1	1	1	1	1	1	1	1	2.62586
2	121	2	68	distinct	distinct	same	1	0	2.87844	0	8.34766	4.79573e+06	368	0	1	0	1	0.181311	180	6	19.5	0.372801	0.0142883	0.372801	0.372801	0.0142883	0.372801	0.372801	0.0142883	0.372801	1	1	1	1	1	1	1	1	1	1	1	1	1	1	1	1	1	1	3.2881
2	122	2	69	distinct	distinct	same	1	0	3.00015	0	10.0486	2.06097e+06	320	0	1	0	1	0.165755	222	2	4.5	0.169987	0.148233	0.169987	0.169987	0.148233	0.169987	0.169987	0.148233	0.169987	1	1	1	1	1	1	1	1	1	0.981818	0.982759	0.981818	0.981818	0.982759	0.981818	0.981818	0.982759	0.981818	0.660998
2	123	2	70	distinct	distinct	same	1	0	3.54868	0	5.56471	1.65596e+07	280	0	1	0	1	0.140807	192	4	26.5	1.3855	1.44746	1.3855	1.3855	1.44746	1.4191	1.3855	1.44746	1.4191	1	1	1	1	1	1	1	1	1	1	1	1	1	1	1	1	1	1	1.35227
2	124	2	71	distinct	distinct	same	1	0	2.4829	0	8.90843	1.4941e+07	620	1	1	1	1	0.155997	383	2	19.5	4.73163	4.76419	4.73163	4.73163	4.76419	4.73163	4.73163	4.76419	4.73163	1	1	1	1	1	1	1	1	1	1	1	1	1	1	1	1	1	1	2.1945
2	125	2	72	distinct	distinct	distinct	1	1	3.82131	3.69147	4.75115	1.44489e+07	370	1	1	1	1	0.140863	3320	16	16.5	0.485558	0.518123	0.485558	0.485558	0.518123	0.485558	0.485558	0.518123	0.485558	1	1	1	1	1	1	1	1	1	1	1	1	1	1	1	1	1	1	0.981943
2	126	2	72	distinct	distinct	distinct	1	1	3.82131	3.69147	5.87321	1.44507e+07	370	1	1	1	1	0.140863	2856	16	16.5	0.578385	0.61095	0.578385	0.578385	0.61095	0.578385	0.578385	0.61095	0.578385	1	1	1	1	1	1	1	1	1	1	1	1	1	1	1	1	1	1	2.38699
2	127	2	72	distinct	distinct	distinct	1	1	3.82131	3.69147	4.88575	1.44504e+07	370	1	1	1	1	0.140863	3000	16	16.5	1.56471	1.59727	1.56471	1.56471	1.59727	1.56471	1.56471	1.59727	1.56471	1	1	1	1	1	1	1	1	1	1	1	1	1	1	1	1	1	1	4.02004
2	128	2	72	distinct	distinct	distinct	1	1	3.82131	3.69147	5.41451	1.44493e+07	370	1	1	1	1	0.140863	1776	16	16.5	0.960061	0.992626	0.960061	0.960061	0.992626	0.960061	0.960061	0.992626	0.960061	1	1	1	1	1	1	1	1	1	1	1	1	1	1	1	1	1	1	2.42349
2	129	2	72	distinct	distinct	distinct	1	1	3.82131	3.69147	3.9235	1.44503e+07	370	1	1	1	1	0.140863	2792	16	16.5	0.872644	0.905209	0.872644	0.872644	0.905209	0.872644	0.872644	0.905209	0.872644	1	1	1	1	1	1	1	1	1	1	1	1	1	1	1	1	1	1	0.313816
2	130	2	72	distinct	distinct	distinct	1	1	5.74327	4.16139	4.84971	1.44468e+07	370	1	1	1	1	0.140863	2328	16	16.5	0.276946	0.309511	0.276946	0.276946	0.309511	0.276946	0.276946	0.309511	0.276946	1	1	1	1	1	1	1	1	1	1	1	1	1	1	1	1	1	1	2.04081
2	131	2	72	distinct	distinct	distinct	1	1	5.74327	4.16139	5.17057	1.44469e+07	370	1	1	1	1	0.140863	1720	16	16.5	0.578385	0.61095	0.578385	0.578385	0.61095	0.578385	0.578385	0.61095	0.578385	1	1	1	1	1	1	1	1	1	1	1	1	1	1	1	1	1	1	1.11276
2	132	2	72	distinct	distinct	distinct	1	1	5.74327	4.16139	5.50995	1.4447e+07	370	1	1	1	1	0.140863	1224	16	16.5	3.17956	3.21212	3.17956	3.17956	3.21212	3.17956	3.17956	3.21212	3.17956	1	1	1	1	1	1	1	1	1	1	1	1	1	1	1	1	1	1	2.34512
2	133	2	72	distinct	distinct	distinct	1	1	5.74327	4.16139	5.07087	1.44472e+07	370	1	1	1	1	0.140863	1944	16	16.5	1.20948	1.24204	1.20948	1.20948	1.24204	1.20948	1.20948	1.24204	1.20948	1	1	1	1	1	1	1	1	1	1	1	1	1	1	1	1	1	1	2.42646
2	134	2	72	distinct	distinct	distinct	1	1	3.82131	3.69147	4.36503	1.44502e+07	370	1	1	1	1	0.140863	2328	16	16.5	0.681608	0.714173	0.681608	0.681608	0.714173	0.681608	0.681608	0.714173	0.681608	1	1	1	1	1	1	1	1	1	1	1	1	1	1	1	1	1	1	3.73581
2	135	2	72	distinct	distinct	distinct	1	1	3.82131	3.69147	4.51906	1.44499e+07	370	1	1	1	1	0.140863	2328	16	16.5	0.78264	0.815205	0.78264	0.78264	0.815205	0.78264	0.78264	0.815205	0.78264	1	1	1	1	1	1	1	1	1	1	1	1	1	1	1	1	1	1	2.0712
2	136	2	72	distinct	distinct	distinct	1	1	3.82131	3.69147	3.08591	1.44514e+07	370	1	1	1	1	0.140863	3200	16	16.5	2.2453	2.27787	2.2453	2.2453	2.27787	2.2453	2.2453	2.27787	2.2453	1	1	1	1	1	1	1	1	1	1	1	1	1	1	1	1	1	1	2.67129
2	137	2	72	distinct	distinct	distinct	1	1	3.82131	3.69147	3.99858	1.44508e+07	370	1	1	1	1	0.140863	1584	16	16.5	0.33197	0.364535	0.33197	0.33197	0.364535	0.33197	0.33197	0.364535	0.33197	1	1	1	1	1	1	1	1	1	1	1	1	1	1	1	1	1	1	1.97737
2	138	2	73	distinct	distinct	distinct	1	1	4.01669	2.88811	7.87408	6.51211e+06	720	1	1	0	0	0.0584035	2727	32	18	3.18323	3.2158	3.18323	3.18323	3.2158	3.18323	3.18323	3.2158	3.18323	1	1	1	1	1	1	1	1	1	1	1	1	1	1	1	1	1	1	1.92942
2	139	2	73	distinct	distinct	distinct	1	1	3.1987	2.88811	19.2831	6.26285e+06	330	1	1	0	0	0.0584035	1564	32	18	3.5356	3.56816	3.5356	3.5356	3.56816	3.5356	3.5356	3.56816	3.5356	1	1	1	1	1	1	1	1	1	1	1	1	1	1	1	1	1	1	2.76834
2	140	2	74	distinct	distinct	distinct	1	1	4.07402	3.69147	11.2156	7.4358e+06	240	0	1	1	1	0.139572	720	3	12.5	0.915617	0.948182	0.915617	0.915617	0.948182	0.915617	0.915617	0.948182	0.915617	1	1	1	1	1	1	1	1	1	1	1	1	1	1	1	1	1	1	1.08246
2	141	2	75	distinct	distinct	distinct	1	1	4.07402	3.69147	9.63036	7.45797e+06	150	0	0	1	1	0.130491	1200	23	0	1.87943	1.912	1.87943	1.87943	1.912	1.87943	1.87943	1.912	1.87943	1	1	1	1	1	1	1	1	1	1	1	1	1	1	1	1	1	1	0.731005
2	142	2	76	distinct	distinct	same	1	0	2.94906	0	3.20985	1.1614e+07	915	0	0	1	1	0.130491	215	7	16	1.85881	1.89137	1.85881	1.85881	1.89137	1.85881	1.85881	1.89137	1.85881	1	1	1	1	1	1	1	1	1	1	1	1	1	1	1	1	1	1	1.78764
2	143	2	76	distinct	distinct	same	1	0	2.94906	0	5.25452	1.16199e+07	875	0	0	1	1	0.130491	215	7	16	1.94675	1.97932	1.94675	1.94675	1.97932	1.94675	1.94675	1.97932	1.94675	1	1	1	1	1	1	1	1	1	1	1	1	1	1	1	1	1	1	1.87048
2	144	2	76	distinct	distinct	same	1	0	2.94906	0	5.30882	1.16367e+07	1218	0	0	1	1	0.130491	215	7	16	0.97172	1.00428	0.97172	0.97172	1.00428	0.97172	0.97172	1.00428	0.97172	1	1	1	1	1	1	1	1	1	1	1	1	1	1	1	1	1	1	2.3864
2	145	2	76	distinct	distinct	same	1	0	2.94906	0	8.82292	1.16083e+07	1490	0	0	1	1	0.130491	215	7	16	0.114387	0.146952	0.114387	0.114387	0.146952	0.114387	0.114387	0.146952	0.114387	1	1	1	1	1	1	1	1	1	1	1	1	1	1	1	1	1	1	1.61039
2	146	2	76	distinct	distinct	same	1	0	2.94906	0	8.43202	1.16211e+07	1370	0	0	1	1	0.130491	215	7	16	0.369929	0.402494	0.369929	0.369929	0.402494	0.369929	0.369929	0.402494	0.369929	1	1	1	1	1	1	1	1	1	1	1	1	1	1	1	1	1	1	1.60906
2	147	2	76	distinct	distinct	same	1	0	2.94906	0	6.06233	1.16306e+07	1130	0	0	1	1	0.130491	215	7	16	1.78299	1.81556	1.78299	1.78299	1.81556	1.78299	1.78299	1.81556	1.78299	1	1	1	1	1	1	1	1	1	1	1	1	1	1	1	1	1	1	1.58831
2	148	2	76	distinct	distinct	same	1	0	2.94906	0	6.3867	1.16308e+07	1193	0	0	1	1	0.130491	215	7	16	0.107607	0.140172	0.107607	0.107607	0.140172	0.107607	0.107607	0.140172	0.107607	1	1	1	1	1	1	1	1	1	1	1	1	1	1	1	1	1	1	1.4452
2	149	2	76	distinct	distinct	same	1	0	2.94906	0	8.33766	1.16401e+07	1590	0	0	1	1	0.130491	215	7	16	0.40216	0.414158	0.40216	0.40216	0.414158	0.40216	0.40216	0.414158	0.40216	1	1	1	1	1	1	1	1	1	1	1	1	1	1	1	1	1	1	0.729244
2	150	2	76	distinct	distinct	same	1	0	2.94906	0	8.95345	1.16082e+07	1690	0	0	1	1	0.130491	215	7	16	0.988332	1.0209	0.988332	0.988332	1.0209	0.988332	0.988332	1.0209	0.988332	1	1	1	1	1	1	1	1	1	1	1	1	1	1	1	1	1	1	0.913951
2	151	2	76	distinct	distinct	same	1	0	2.94906	0	8.83438	1.16082e+07	1830	0	0	1	1	0.130491	215	7	16	0.830749	0.863314	0.830749	0.830749	0.863314	0.830749	0.830749	0.863314	0.830749	1	1	1	1	1	1	1	1	1	1	1	1	1	1	1	1	1	1	1.722
2	152	2	76	distinct	distinct	same	1	0	2.94906	0	9.0126	1.16144e+07	2110	0	0	1	1	0.130491	215	7	16	0.099636	0.132201	0.099636	0.099636	0.132201	0.099636	0.099636	0.132201	0.099636	1	1	1	1	1	1	1	1	1	1	1	1	1	1	1	1	1	1	0.586414
2	153	2	76	distinct	distinct	same	1	0	2.94906	0	9.0129	1.16146e+07	2220	0	0	1	1	0.130491	215	7	16	0.286877	0.319442	0.286877	0.286877	0.319442	0.286877	0.286877	0.319442	0.286877	1	1	1	1	1	1	1	1	1	1	1	1	1	1	1	1	1	1	0.474796
2	154	2	76	distinct	distinct	same	1	0	2.94906	0	9.00122	1.16213e+07	2320	0	0	1	1	0.130491	215	7	16	1.52573	1.55829	1.52573	1.52573	1.55829	1.52573	1.52573	1.55829	1.52573	1	1	1	1	1	1	1	1	1	1	1	1	1	1	1	1	1	1	3.6467
2	155	2	76	distinct	distinct	same	1	0	2.94906	0	9.00714	1.16134e+07	1790	0	0	1	1	0.130491	215	7	16	2.42933	2.46189	2.42933	2.42933	2.46189	2.42933	2.42933	2.46189	2.42933	1	1	1	1	1	1	1	1	1	1	1	1	1	1	1	1	1	1	3.15466
2	156	2	76	distinct	distinct	same	1	0	2.94906	0	8.92245	1.16217e+07	2040	0	0	1	1	0.130491	215	7	16	1.18936	1.22193	1.18936	1.18936	1.22193	1.18936	1.18936	1.22193	1.18936	1	1	1	1	1	1	1	1	1	1	1	1	1	1	1	1	1	1	4.09344
2	157	2	76	distinct	distinct	same	1	0	2.94906	0	8.90518	1.16385e+07	2130	0	0	1	1	0.130491	215	7	16	1.55451	1.58708	1.55451	1.55451	1.58708	1.55451	1.55451	1.58708	1.55451	1	1	1	1	1	1	1	1	1	1	1	1	1	1	1	1	1	1	2.25727
2	158	2	76	distinct	distinct	same	1	0	2.94906	0	8.77436	1.1639e+07	1940	0	0	1	1	0.130491	215	7	16	2.84713	2.87969	2.84713	2.84713	2.87969	2.84713	2.84713	2.87969	2.84713	1	1	1	1	1	1	1	1	1	1	1	1	1	1	1	1	1	1	4.38798
2	159	2	76	distinct	distinct	same	1	0	2.94906	0	8.05589	1.16305e+07	2450	0	0	1	1	0.130491	215	7	16	1.76906	1.80162	1.76906	1.76906	1.80162	1.76906	1.76906	1.80162	1.76906	1	1	1	1	1	1	1	1	1	1	1	1	1	1	1	1	1	1	2.85161
2	160	2	76	distinct	distinct	same	1	0	2.94906	0	8.07207	1.16086e+07	2420	0	0	1	1	0.130491	215	7	16	2.49573	2.52829	2.49573	2.49573	2.52829	2.49573	2.49573	2.52829	2.49573	1	1	1	1	1	1	1	1	1	1	1	1	1	1	1	1	1	1	3.45166
2	161	2	76	distinct	distinct	same	1	0	2.94906	0	8.97515	1.16216e+07	2510	0	0	1	1	0.130491	215	7	16	0.789235	0.8218	0.789235	0.789235	0.8218	0.789235	0.789235	0.8218	0.789235	1	1	1	1	1	1	1	1	1	1	1	1	1	1	1	1	1	1	3.02654
2	162	2	76	distinct	distinct	same	1	0	2.94906	0	9.00767	1.16215e+07	2540	0	0	1	1	0.130491	215	7	16	2.27026	2.30283	2.27026	2.27026	2.30283	2.27026	2.27026	2.30283	2.27026	1	1	1	1	1	1	1	1	1	1	1	1	1	1	1	1	1	1	3.97899
2	163	2	76	distinct	distinct	same	1	0	2.94906	0	8.05065	1.16309e+07	2290	0	0	1	1	0.130491	215	7	16	1.37344	1.40601	1.37344	1.37344	1.40601	1.37344	1.37344	1.40601	1.37344	1	1	1	1	1	1	1	1	1	1	1	1	1	1	1	1	1	1	3.32731
2	164	2	76	distinct	distinct	same	1	0	2.94906	0	9.00868	1.16379e+07	2370	0	0	1	1	0.130491	215	7	16	0.565624	0.598189	0.565624	0.565624	0.598189	0.565624	0.565624	0.598189	0.565624	1	1	1	1	1	1	1	1	1	1	1	1	1	1	1	1	1	1	1.13191
2	165	2	76	distinct	distinct	same	1	0	2.94906	0	8.34701	1.16099e+07	1230	0	0	1	1	0.130491	215	7	16	1.08037	1.11294	1.08037	1.08037	1.11294	1.08037	1.08037	1.11294	1.08037	1	1	1	1	1	1	1	1	1	1	1	1	1	1	1	1	1	1	3.33688
2	166	2	76	distinct	distinct	same	1	0	2.94906	0	3.80156	1.16409e+07	1055	0	0	1	1	0.130491	215	7	16	2.02609	2.05865	2.02609	2.02609	2.05865	2.02609	2.02609	2.05865	2.02609	1	1	1	1	1	1	1	1	1	1	1	1	1	1	1	1	1	1	5.88114
2	167	2	76	distinct	distinct	same	1	0	2.94906	0	6.7446	1.16422e+07	882	0	0	1	1	0.130491	215	7	16	1.82702	1.85958	1.82702	1.82702	1.85958	1.82702	1.82702	1.85958	1.82702	1	1	1	1	1	1	1	1	1	1	1	1	1	1	1	1	1	1	5.80171
2	168	2	76	distinct	distinct	distinct	1	1	4.25411	2.70427	1.83057	1.16529e+07	873	0	0	1	1	0.130491	215	7	16	1.40816	1.44073	1.40816	1.40816	1.44073	1.40816	1.40816	1.44073	1.40816	1	1	1	1	1	1	1	1	1	1	1	1	1	1	1	1	1	1	4.29549
2	169	2	76	distinct	distinct	same	1	0	2.94906	0	8.13998	1.16109e+07	1217	0	0	1	1	0.130491	215	7	16	0.284314	0.316879	0.284314	0.284314	0.316879	0.284314	0.284314	0.316879	0.284314	1	1	1	1	1	1	1	1	1	1	1	1	1	1	1	1	1	1	1.65888
2	170	2	76	distinct	distinct	same	1	0	2.94906	0	1.0151	1.16508e+07	1130	0	0	1	1	0.130491	215	7	16	0.0430332	0.0104681	0.0430332	0.0430332	0.0104681	0.0430332	0.0430332	0.0104681	0.0430332	1	1	1	1	1	1	1	1	1	1	1	1	1	1	1	1	1	1	2.11218
2	171	2	76	distinct	distinct	distinct	1	1	3.99105	2.70427	5.42407	1.166e+07	490	0	0	1	1	0.130491	215	7	16	1.04266	1.07523	1.04266	1.04266	1.07523	1.04266	1.04266	1.07523	1.04266	1	1	1	1	1	1	1	1	1	1	1	1	1	1	1	1	1	1	4.15257
2	172	2	76	distinct	distinct	distinct	1	1	3.99105	2.70427	2.50756	1.16385e+07	441	0	0	1	1	0.130491	215	7	16	0.265634	0.257246	0.265634	0.265634	0.257246	0.265634	0.265634	0.257246	0.265634	1	1	1	1	1	1	1	1	1	1	1	1	1	1	1	1	1	1	1.53178
2	173	2	76	distinct	distinct	distinct	1	1	3.99105	2.70427	5.67371	1.16431e+07	476	0	0	1	1	0.130491	215	7	16	0.357083	0.389648	0.357083	0.357083	0.389648	0.357083	0.357083	0.389648	0.357083	1	1	1	1	1	1	1	1	1	1	1	1	1	1	1	1	1	1	2.24895
2	174	2	76	distinct	distinct	distinct	1	1	4.25411	2.70427	1.9925	1.16568e+07	723	0	0	1	1	0.130491	215	7	16	0.399008	0.431573	0.399008	0.399008	0.431573	0.399008	0.399008	0.431573	0.399008	1	1	1	1	1	1	1	1	1	1	1	1	1	1	1	1	1	1	1.35867
2	175	2	76	distinct	distinct	distinct	1	1	3.99105	2.70427	5.63971	1.16606e+07	554	0	0	1	1	0.130491	215	7	16	0.481817	0.500321	0.481817	0.481817	0.500321	0.481817	0.481817	0.500321	0.481817	1	1	1	1	1	1	1	1	1	1	1	1	1	1	1	1	1	1	2.36525
2	176	2	76	distinct	distinct	distinct	1	1	3.99105	2.70427	5.71839	1.16604e+07	521	0	0	1	1	0.130491	215	7	16	0.123336	0.155901	0.178604	0.123336	0.155901	0.178604	0.123336	0.155901	0.178604	1	1	1	1	1	1	1	1	1	1	1	1	1	1	1	1	1	1	1.50668
2	177	2	27	distinct	distinct	same	1	0	4.07817	0	8.66046	3.83856e+06	2070	0	0	1	1	0.130491	528	13	13	0.117431	0.0803121	0.106992	0.106992	0.0803121	0.106992	0.106992	0.0803121	0.106992	1	1	1	1	1	1	1	1	1	0.971429	0.974359	0.971014	0.971014	0.974359	0.971014	0.971014	0.974359	0.971014	1.58017
2	178	2	77	distinct	distinct	same	1	0	3.16019	0	2.13807	1.78047e+06	1570	0	0	1	1	0.130491	360	4	14.5	0.154315	0.137535	0.154315	0.154315	0.137535	0.154315	0.154315	0.137535	0.154315	1	1	1	1	1	1	1	1	1	1	1	1	1	1	1	1	1	1	0.624603
2	179	2	77	distinct	distinct	distinct	1	1	4.66865	4.30897	3.60628	1.77712e+06	2070	0	0	1	1	0.130491	360	4	14.5	0.28984	0.0911874	0.28984	0.28984	0.0911874	0.28984	0.28984	0.0911874	0.28984	1	1	1	1	1	1	1	1	1	0.978261	0.980392	0.978261	0.978261	0.980392	0.978261	0.978261	0.980392	0.978261	1.53616
2	180	2	78	distinct	distinct	same	1	0	4.04163	0	6.55587	2.80625e+06	1570	0	0	1	1	0.130491	60	16	16.5	0.157111	0.0719814	0.157111	0.157111	0.0719814	0.157111	0.157111	0.0719814	0.157111	1	1	1	1	1	1	1	1	1	1	1	1	1	1	1	1	1	1	0.978455
2	181	2	78	distinct	distinct	same	1	0	4.04163	0	7.36452	2.82546e+06	2570	0	0	1	1	0.130491	60	16	16.5	0.274575	0.255964	0.311577	0.311577	0.255964	0.311577	0.311577	0.255964	0.311577	1	1	1	1	1	1	1	1	1	1	1	1	1	1	1	1	1	1	2.40011
2	182	2	79	distinct	distinct	same	1	0	4.63312	0	15.0092	3.50623e+06	1070	0	0	1	1	0.130491	720	4	11.5	0.423603	0.414373	0.451806	0.451806	0.414373	0.451806	0.451806	0.414373	0.451806	1	1	1	1	1	1	1	1	1	0.929078	0.933333	0.928058	0.928058	0.933333	0.928058	0.928058	0.933333	0.928058	1.8308
2	183	2	79	distinct	distinct	same	1	0	4.63312	0	14.7316	3.52001e+06	2570	0	0	1	1	0.130491	480	4	11.5	0.175761	0.177158	0.0705172	0.0682597	0.177158	0.0682597	0.0682597	0.177158	0.0682597	1	1	1	1	1	1	1	1	1	0.981308	0.982301	0.980952	0.980769	0.982301	0.980769	0.980769	0.982301	0.980769	0.476141
2	184	2	80	distinct	distinct	same	1	0	3.64302	0	9.43474	997279	1220	0	0	1	1	0.130491	120	0	13	0.315392	0.294159	0.315392	0.289864	0.294159	0.289864	0.298792	0.294159	0.298792	1	1	1	1	1	1	1	1	1	0.966387	0.968992	0.966387	0.965517	0.968992	0.965517	0.965812	0.968992	0.965812	0.593131
2	185	2	80	distinct	distinct	same	1	0	3.22114	0	16.2326	875332	1270	0	0	1	1	0.130491	120	0	13	0.24669	0.214124	0.24669	0.24669	0.214124	0.24669	0.24669	0.214124	0.24669	1	1	1	1	1	1	1	1	1	0.964912	0.965812	0.964912	0.964912	0.965812	0.964912	0.964912	0.965812	0.964912	0.856733
2	186	2	81	distinct	distinct	distinct	1	1	3.03282	3.77051	4.18335	1.51808e+07	426	1	1	1	1	0.155997	96	16	10.5	3.83888	3.87145	3.83888	3.83888	3.87145	3.83888	3.83888	3.87145	3.83888	1	1	1	1	1	1	1	1	1	1	1	1	1	1	1	1	1	1	2.45883
2	187	2	82	distinct	distinct	distinct	1	1	3.34716	1.95018	4.60619	9.27132e+06	370	1	1	1	1	0.155997	78	4	5.5	3.063	3.09556	3.063	3.063	3.09556	3.063	3.063	3.09556	3.063	1	1	1	1	1	1	1	1	1	1	1	1	1	1	1	1	1	1	4.66767
2	188	2	83	distinct	distinct	same	1	0	3.82057	0	2.05153	1.17308e+07	732	1	1	1	0	0.0701459	107	3	0.5	38.7359	38.7685	38.7359	38.7359	38.7685	38.7359	38.7359	38.7685	38.7359	1	1	1	1	1	1	1	1	1	1	1	1	1	1	1	1	1	1	5.21782
2	189	2	84	distinct	distinct	distinct	1	1	4.53255	4.01241	18.1744	3.17298e+06	192	1	1	1	0	0.0860378	1944	4	17	4.19778	4.23034	4.19778	4.19778	4.23034	4.19778	4.19778	4.23034	4.19778	1	1	1	1	1	1	1	1	1	1	1	1	1	1	1	1	1	1	1.64319
2	190	2	85	distinct	distinct	same	1	0	2.98142	0	6.23737	9.91409e+06	180	0	1	0	1	0.165755	272	9	10.3333	1.82596	1.85852	1.82596	1.82596	1.85852	1.82596	1.82596	1.85852	1.82596	1	1	1	1	1	1	1	1	1	1	1	1	1	1	1	1	1	1	1.05335
2	191	2	86	distinct	distinct	same	1	0	3.00015	0	9.30945	1.99937e+06	411	1	1	0	1	0.128784	432	5	10	0.267986	0.107105	0.267986	0.267986	0.107105	0.267986	0.267986	0.107105	0.267986	1	1	1	1	1	1	1	1	1	1	1	1	1	1	1	1	1	1	1.90925
2	192	2	87	distinct	distinct	same	1	0	2.16533	0	4.00824	1.51583e+07	95	0	1	1	0	0.0734658	144	4	0.5	0.199943	0.173791	0.199943	0.199943	0.173791	0.199943	0.199943	0.173791	0.199943	1	1	1	1	1	1	1	1	1	1	1	1	1	1	1	1	1	1	0.891427
2	193	2	88	distinct	distinct	same	1	0	2.44975	0	1.03336	1.49338e+07	401	0	1	1	1	0.193393	240	4	5.5	0.221746	0.199814	0.221746	0.221746	0.199814	0.221746	0.221746	0.199814	0.221746	1	1	1	1	1	1	1	1	1	1	1	1	1	1	1	1	1	1	0.861557
2	194	2	89	distinct	distinct	same	1	0	3.00015	0	3.40071	2.05054e+06	355	0	1	0	1	0.181311	160	7	13	0.387692	0.420257	0.387692	0.387692	0.420257	0.387692	0.387692	0.420257	0.387692	1	1	1	1	1	1	1	1	1	0.966102	0.967742	0.966102	0.966102	0.967742	0.966102	0.966102	0.967742	0.966102	1.7505
2	195	2	90	distinct	distinct	same	1	0	3.00015	0	4.21327	2.05136e+06	355	1	1	0	1	0.128784	86	16	12	0.167916	0.15743	0.167916	0.167916	0.15743	0.167916	0.167916	0.15743	0.167916	1	1	1	1	1	1	1	1	1	0.931818	0.938776	0.931818	0.931818	0.938776	0.931818	0.931818	0.938776	0.931818	0.975711
2	196	2	91	distinct	distinct	distinct	1	1	3.46764	2.88811	3.068	7.01894e+06	396	0	1	0	1	0.165755	104	7	6	1.12781	1.20615	1.12781	1.12781	1.20615	1.12781	1.12781	1.20615	1.12781	1	1	1	1	1	1	1	1	1	1	1	1	1	1	1	1	1	1	2.80632
3	4	2	2	same	same	same	0	0	0	0	1.95217	11217.4	400	0	0	0	0	0	0	0	0	0.123278	0.210455	0.123278	0.123278	0.210455	0.123278	0.123278	0.210455	0.123278	0.853211	0.868852	0.853211	0.853211	0.868852	0.853211	0.853211	0.868852	0.853211	0.544304	0.576471	0.544304	0.544304	0.576471	0.544304	0.544304	0.576471	0.544304	0.830145
3	5	2	2	same	same	same	0	0	0	0	2.82962	6047.28	350	0	0	0	0	0	0	0	0	0.155989	0.231919	0.155989	0.155989	0.231919	0.155989	0.155989	0.231919	0.155989	0.684211	0.714286	0.684211	0.684211	0.714286	0.684211	0.684211	0.714286	0.684211	0.375	0.411765	0.375	0.375	0.411765	0.375	0.375	0.411765	0.375	0.744636
3	6	2	3	distinct	distinct	same	1	0	2.22259	0	11.0863	1.17594e+07	598	1	1	1	1	0.155997	242	4	20.5	3.98801	3.91917	3.98801	3.98801	3.91917	3.98801	3.98801	3.91917	3.98801	1	1	1	1	1	1	1	1	1	1	1	1	1	1	1	1	1	1	4.89386
3	7	2	4	distinct	distinct	same	1	0	2.59898	0	22.3299	5.01127e+06	10	1	1	1	1	0.155997	204	37	8.5	0.315962	0.247122	0.315962	0.315962	0.247122	0.315962	0.315962	0.247122	0.315962	1	1	1	1	1	1	1	1	1	1	1	1	1	1	1	1	1	1	1.81983
3	8	2	4	distinct	distinct	same	1	0	2.59898	0	22.3299	5.01127e+06	10	0	1	0.5	1	0.140131	2280	37	8.5	0.0555048	0.218561	0.0555048	0.0555048	0.218561	0.0555048	0.0555048	0.218561	0.0555048	1	1	1	1	1	1	1	1	1	0.959596	0.964602	0.959596	0.959596	0.964602	0.959596	0.959596	0.964602	0.959596	1.56713
3	9	2	5	distinct	distinct	same	1	0	3.91312	0	5.83969	2.42381e+06	366	1	1	1	1	0.155997	80	5	23	5.63493	5.56609	5.63493	5.63493	5.56609	5.63493	5.63493	5.56609	5.63493	1	1	1	1	1	1	1	1	1	1	1	1	1	1	1	1	1	1	3.92061
3	10	2	6	distinct	distinct	distinct	1	1	3.40261	3.69147	18.3002	6.73171e+06	508	0	1	1	0	0.0546444	103	1	18.5	6.1732	6.10436	6.1732	6.1732	6.10436	6.1732	6.1732	6.10436	6.1732	1	1	1	1	1	1	1	1	1	1	1	1	1	1	1	1	1	1	2.25621
3	11	2	7	distinct	distinct	same	1	0	2.59898	0	10.6462	5.10529e+06	250	0	1	0.5	1	0.16813	7856	6	1.5	0.488831	0.566666	0.489733	0.486763	0.566666	0.488331	0.486763	0.566666	0.488331	1	1	1	1	1	1	1	1	1	0.971831	0.97377	0.97193	0.97153	0.97377	0.971731	0.97153	0.97377	0.971731	1.16091
3	12	2	8	distinct	distinct	same	1	0	2.37095	0	7.23471	5.10518e+06	35	0	1	0.5	1	0.163009	33880	4	15.5	0.0797227	0.03454	0.0797227	0.0797227	0.03454	0.0797227	0.0797227	0.03454	0.0797227	1	1	1	1	1	1	1	1	1	0.952381	0.955224	0.952381	0.952381	0.955224	0.952381	0.952381	0.955224	0.952381	1.24823
3	13	2	9	distinct	distinct	same	1	0	2.37095	0	9.4051	5.20505e+06	500	1	1	1	1	0.106338	65	28	4.5	0.138002	0.0308505	0.138002	0.138002	0.0308505	0.138002	0.138002	0.0308505	0.138002	1	1	1	1	1	1	1	1	1	0.980952	0.982456	0.980952	0.980952	0.982456	0.980952	0.980952	0.982456	0.980952	0.789978
3	14	2	10	distinct	distinct	same	1	0	2.37095	0	2.83059	5.22983e+06	565	0	1	1	1	0.139572	90	16	2.5	0.149373	0.0805331	0.149373	0.149373	0.0805331	0.149373	0.149373	0.0805331	0.149373	1	1	1	1	1	1	1	1	1	0.941748	0.943925	0.941748	0.941748	0.943925	0.941748	0.941748	0.943925	0.941748	2.95349
3	15	2	11	distinct	distinct	same	1	0	2.37095	0	2.31774	5.18023e+06	480	0	1	1	1	0.193393	64	4	8	0.00838286	0.0693706	0.00838286	0.0225963	0.0693706	0.0225963	0.0225963	0.0693706	0.0225963	1	1	1	1	1	1	1	1	1	0.977011	0.978261	0.977011	0.976744	0.978261	0.976744	0.976744	0.978261	0.976744	4.11544
3	16	2	12	distinct	distinct	same	1	0	3.07047	0	9.42687	5.0341e+06	0	0	1	1	1	0.139572	10	19	3	0.153302	0.313736	0.170975	0.153302	0.313736	0.153302	0.153302	0.313736	0.153302	1	1	1	1	1	1	1	1	1	0.976471	0.979592	0.976744	0.976471	0.979592	0.976471	0.976471	0.979592	0.976471	1.89232
3	17	2	13	distinct	distinct	same	1	0	3.24977	0	5.08344	5.40264e+06	250	0	1	1	1	0.171847	224	4	2	0.0233082	0.0455313	0.0233082	0.0233082	0.0455313	0.0233082	0.0233082	0.0455313	0.0233082	1	1	1	1	1	1	1	1	1	0.974026	0.975309	0.974026	0.974026	0.975309	0.974026	0.974026	0.975309	0.974026	2.05835
3	18	2	14	distinct	distinct	same	1	0	2.37095	0	5.54931	5.04044e+06	150	0	1	1	1	0.193393	68.3	4	4.5	0.536038	0.432602	0.536038	0.536038	0.432602	0.536038	0.536038	0.432602	0.536038	1	1	1	1	1	1	1	1	1	1	1	1	1	1	1	1	1	1	1.9592
3	19	2	15	distinct	distinct	same	1	0	2.59898	0	8.71131	4.95599e+06	50	0	1	1	1	0.193393	2	4	10.5	1.04122	0.84893	1.04122	1.04122	0.84893	1.04122	1.04122	0.84893	1.04122	1	1	1	1	1	1	1	1	1	0.975309	0.977011	0.975309	0.975309	0.977011	0.975309	0.975309	0.977011	0.975309	2.14325
3	20	2	16	distinct	distinct	same	1	0	2.59898	0	4.98264	4.99767e+06	100	0	1	0.5	1	0.186662	462	16	14.5	0.0347575	0.177301	0.0347575	0.0347575	0.177301	0.0347575	0.0347575	0.177301	0.0347575	1	1	1	1	1	1	1	1	1	0.971014	0.973684	0.971014	0.971014	0.973684	0.971014	0.971014	0.973684	0.971014	1.26605
3	21	2	16	distinct	distinct	distinct	1	1	3.58455	2.70427	11.6844	4.99259e+06	40	0	1	0.5	1	0.186662	526	16	14.5	0.278965	0.130924	0.278965	0.278965	0.130924	0.278965	0.278965	0.130924	0.278965	1	1	1	1	1	1	1	1	1	1	1	1	1	1	1	1	1	1	1.56848
3	22	2	16	distinct	distinct	same	1	0	2.59898	0	11.6725	4.96864e+06	80	0	1	0.5	1	0.186662	445	16	14.5	0.141972	0.0229542	0.141972	0.141972	0.0229542	0.141972	0.141972	0.0229542	0.141972	1	1	1	1	1	1	1	1	1	0.956989	0.96	0.956989	0.956989	0.96	0.956989	0.956989	0.96	0.956989	1.81271
3	23	2	17	distinct	distinct	same	1	0	2.37095	0	24.2019	5.10133e+06	100	0	1	1	1	0.193393	176	4	4	0.0370479	0.105887	0.0370479	0.0370479	0.105887	0.0370479	0.0370479	0.105887	0.0370479	1	1	1	1	1	1	1	1	1	0.978022	0.978947	0.978022	0.978022	0.978947	0.978022	0.978022	0.978947	0.978022	0.885201
3	24	2	18	distinct	distinct	same	1	0	2.59898	0	22.3998	4.97784e+06	0	0	1	1	1	0.193393	180	7	15.5	0.227954	0.159114	0.227954	0.227954	0.159114	0.227954	0.227954	0.159114	0.227954	1	1	1	1	1	1	1	1	1	0.974359	0.97561	0.974359	0.974359	0.97561	0.974359	0.974359	0.97561	0.974359	2.71069
3	25	2	19	distinct	distinct	same	1	0	2.37095	0	20.432	5.17428e+06	620	0	1	1	1	0.193393	137	3	12.5	0.129631	0.0915461	0.129631	0.129631	0.0915461	0.129631	0.129631	0.0915461	0.129631	1	1	1	1	1	1	1	1	1	0.927711	0.931818	0.927711	0.927711	0.931818	0.927711	0.927711	0.931818	0.927711	1.1774
3	26	2	20	distinct	distinct	distinct	1	1	2.70151	3.69147	3.83746	4.55632e+06	50	0	1	0	1	0.165755	80	4	8	0.0868806	0.15572	0.0868806	0.0868806	0.15572	0.0868806	0.0868806	0.15572	0.0868806	1	1	1	1	1	1	1	1	1	1	1	1	1	1	1	1	1	1	3.096
3	27	2	21	distinct	distinct	same	1	0	2.94906	0	4.90835	1.12031e+07	950	0	1	1	1	0.193393	684	4	9.5	0.241489	0.172649	0.241489	0.241489	0.172649	0.241489	0.241489	0.172649	0.241489	1	1	1	1	1	1	1	1	1	1	1	1	1	1	1	1	1	1	0.483668
3	28	2	22	distinct	distinct	same	1	0	3.24977	0	24.5404	5.18891e+06	260	0	1	1	1	0.171847	213	1	17.5	0.12626	0.0574206	0.12626	0.12626	0.0574206	0.12626	0.12626	0.0574206	0.12626	1	1	1	1	1	1	1	1	1	1	1	1	1	1	1	1	1	1	4.98006
3	29	2	22	distinct	distinct	same	1	0	3.24977	0	26.5379	5.18507e+06	290	0	1	1	1	0.171847	220	1	17.5	0.379573	0.310733	0.379573	0.379573	0.310733	0.379573	0.379573	0.310733	0.379573	1	1	1	1	1	1	1	1	1	1	1	1	1	1	1	1	1	1	2.16317
3	30	2	22	distinct	distinct	same	1	0	3.24977	0	24.5017	5.18512e+06	271	0	1	1	1	0.171847	173	1	17.5	0.257668	0.188828	0.257668	0.257668	0.188828	0.257668	0.257668	0.188828	0.257668	1	1	1	1	1	1	1	1	1	1	1	1	1	1	1	1	1	1	3.06736
3	31	2	22	distinct	distinct	same	1	0	3.24977	0	18.8008	5.1776e+06	305	0	1	1	1	0.171847	213	1	17.5	0.160287	0.0914471	0.160287	0.160287	0.0914471	0.160287	0.160287	0.0914471	0.160287	1	1	1	1	1	1	1	1	1	1	1	1	1	1	1	1	1	1	3.25154
3	32	2	22	distinct	distinct	same	1	0	3.24977	0	22.036	5.1804e+06	280	0	1	1	1	0.171847	193	1	17.5	0.114933	0.0460933	0.114933	0.114933	0.0460933	0.114933	0.114933	0.0460933	0.114933	1	1	1	1	1	1	1	1	1	1	1	1	1	1	1	1	1	1	1.41465
3	33	2	22	distinct	distinct	same	1	0	3.24977	0	20.3781	5.17586e+06	338	0	1	1	1	0.171847	186	1	17.5	0.260689	0.19185	0.260689	0.260689	0.19185	0.260689	0.260689	0.19185	0.260689	1	1	1	1	1	1	1	1	1	1	1	1	1	1	1	1	1	1	1.16824
3	34	2	22	distinct	distinct	same	1	0	3.24977	0	18.3635	5.17555e+06	300	0	1	1	1	0.171847	206	1	17.5	0.244676	0.175837	0.244676	0.244676	0.175837	0.244676	0.244676	0.175837	0.244676	1	1	1	1	1	1	1	1	1	1	1	1	1	1	1	1	1	1	4.45497
3	35	2	23	distinct	distinct	same	1	0	2.37095	0	6.47754	5.19016e+06	505	0	0	1	1	0.130491	1049	10	13.5	0.360255	0.424155	0.360255	0.360255	0.424155	0.360255	0.360255	0.424155	0.360255	1	1	1	1	1	1	1	1	1	0.953757	0.957672	0.953757	0.953757	0.957672	0.953757	0.953757	0.957672	0.953757	1.1485
3	36	2	24	distinct	distinct	distinct	1	1	3.7873	2.88811	22.7794	5.30409e+06	410	0	1	0	0	0.0613465	336	4	12.5	2.03112	1.96228	2.03112	2.03112	1.96228	2.03112	2.03112	1.96228	2.03112	1	1	1	1	1	1	1	1	1	1	1	1	1	1	1	1	1	1	7.59674
3	37	2	24	distinct	distinct	distinct	1	1	3.7873	2.88811	22.7968	5.3034e+06	400	0	1	0	0	0.0613465	336	4	12.5	2.17687	2.10803	2.17687	2.17687	2.10803	2.17687	2.17687	2.10803	2.17687	1	1	1	1	1	1	1	1	1	1	1	1	1	1	1	1	1	1	6.61323
3	38	2	25	distinct	distinct	distinct	1	1	3.92358	1.95018	5.12454	4.42689e+06	300	0	1	1	1	0.171847	47	4	4.5	0.293917	0.0722785	0.293917	0.293917	0.0722785	0.293917	0.293917	0.0722785	0.293917	1	1	1	1	1	1	1	1	1	0.966667	0.970149	0.966667	0.966667	0.970149	0.966667	0.966667	0.970149	0.966667	2.71705
3	39	2	26	distinct	distinct	distinct	1	1	3.1987	2.88811	1.81787	6.1881e+06	638	0	1	0	0	0.0613465	9744	18	16.5	2.7682	2.69936	2.7682	2.7682	2.69936	2.7682	2.7682	2.69936	2.7682	1	1	1	1	1	1	1	1	1	1	1	1	1	1	1	1	1	1	2.91393
3	40	2	27	distinct	distinct	same	1	0	4.07817	0	5.33694	3.83494e+06	1850	0	0	1	1	0.130491	528	13	13	0.0351653	0.159144	0.0351653	0.0351653	0.159144	0.0351653	0.0351653	0.159144	0.0351653	1	1	1	1	1	1	1	1	1	0.981308	0.983193	0.981308	0.981308	0.983193	0.981308	0.981308	0.983193	0.981308	0.643548
3	41	2	28	distinct	distinct	same	1	0	1.6171	0	8.32899	1.43289e+07	673	0	0	1	1	0.130491	189	9	9.5	0.068021	0.13686	0.068021	0.068021	0.13686	0.068021	0.068021	0.13686	0.068021	1	1	1	1	1	1	1	1	1	1	1	1	1	1	1	1	1	1	4.28488
3	42	2	29	distinct	distinct	distinct	1	1	3.58455	2.70427	22.4174	4.57801e+06	268	0	1	0	1	0.140807	44	4	2.5	0.350209	0.425862	0.350209	0.334027	0.425862	0.334027	0.334027	0.425862	0.334027	1	1	1	1	1	1	1	1	1	1	1	1	1	1	1	1	1	1	1.5737
3	43	2	30	distinct	distinct	same	1	0	3.31595	0	0.25816	9.44315e+06	183	0	1	0	1	0.165755	740	28	17.5	1.07329	1.00446	1.07329	1.07329	1.00446	1.07329	1.07329	1.00446	1.07329	1	1	1	1	1	1	1	1	1	1	1	1	1	1	1	1	1	1	4.78601
3	44	2	30	distinct	distinct	same	1	0	3.31595	0	5.91056	9.45074e+06	17	0	1	0	1	0.165755	740	28	17.5	1.07503	1.00619	1.07503	1.07503	1.00619	1.07503	1.07503	1.00619	1.07503	1	1	1	1	1	1	1	1	1	1	1	1	1	1	1	1	1	1	3.56414
3	45	2	30	distinct	distinct	same	1	0	3.31595	0	17.3495	9.42453e+06	542	0	1	0	1	0.165755	740	28	17.5	1.15867	1.03471	1.15867	1.15867	1.03471	1.15867	1.15867	1.03471	1.15867	1	1	1	1	1	1	1	1	1	0.970149	0.972222	0.970149	0.970149	0.972222	0.970149	0.970149	0.972222	0.970149	2.52958
3	46	2	30	distinct	distinct	same	1	0	3.31595	0	5.20963	9.44697e+06	556	0	1	0	1	0.165755	740	28	17.5	0.383689	0.31485	0.383689	0.383689	0.31485	0.383689	0.383689	0.31485	0.383689	1	1	1	1	1	1	1	1	1	1	1	1	1	1	1	1	1	1	3.10271
3	47	2	30	distinct	distinct	same	1	0	3.31595	0	6.24825	9.44944e+06	56	0	1	0	1	0.165755	740	28	17.5	1.36963	1.30079	1.36963	1.36963	1.30079	1.36963	1.36963	1.30079	1.36963	1	1	1	1	1	1	1	1	1	1	1	1	1	1	1	1	1	1	4.66118
3	48	2	30	distinct	distinct	same	1	0	3.31595	0	16.7429	9.41962e+06	101	0	1	0	1	0.165755	740	28	17.5	0.273681	0.183435	0.273681	0.273681	0.183435	0.273681	0.273681	0.183435	0.273681	1	1	1	1	1	1	1	1	1	1	1	1	1	1	1	1	1	1	2.81455
3	49	2	30	distinct	distinct	same	1	0	3.31595	0	4.24434	9.4325e+06	460	0	1	0	1	0.165755	740	28	17.5	0.724872	0.607469	0.724872	0.724872	0.607469	0.724872	0.724872	0.607469	0.724872	1	1	1	1	1	1	1	1	1	1	1	1	1	1	1	1	1	1	3.12371
3	50	2	31	distinct	distinct	distinct	1	1	3.23507	2.88811	18.036	6.66834e+06	503	0	1	0	1	0.119695	192	5	18	0.521722	0.452882	0.521722	0.521722	0.452882	0.521722	0.521722	0.452882	0.521722	1	1	1	1	1	1	1	1	1	1	1	1	1	1	1	1	1	1	3.42415
3	51	2	32	distinct	distinct	distinct	1	1	4.73425	3.69147	8.4305	1.45342e+07	325	0	1	1	1	0.193393	1825	2	17.5	1.87819	1.80935	1.93974	1.83051	1.80935	1.83051	1.83051	1.80935	1.83051	1	1	1	1	1	1	1	1	1	1	1	1	1	1	1	1	1	1	0.849808
3	52	2	33	distinct	distinct	same	1	0	4.53994	0	9.18371	1.59705e+06	590	0	0.666667	0.5	1	0.151292	750	4	18.5	0.1293	0.223931	0.1293	0.1293	0.223931	0.1293	0.1293	0.223931	0.1293	1	1	1	1	1	1	1	1	1	0.965517	0.967742	0.965517	0.965517	0.967742	0.965517	0.965517	0.967742	0.965517	0.554041
3	53	2	34	distinct	distinct	distinct	1	1	3.31315	3.69147	4.18848	6.30696e+06	544	0	0	1	0	0.0214724	2	2	15	5.69569	5.62685	5.69569	5.69569	5.62685	5.69569	5.69569	5.62685	5.69569	1	1	1	1	1	1	1	1	1	1	1	1	1	1	1	1	1	1	2.91121
3	54	2	35	distinct	distinct	same	1	0	3.24977	0	10.585	5.52669e+06	450	0	1	0	1	0.181311	25	1	14.5	0.0981246	0.247682	0.0981246	0.0981246	0.247682	0.0981246	0.0981246	0.247682	0.0981246	1	1	1	1	1	1	1	1	1	1	1	1	1	1	1	1	1	1	5.309
3	55	2	35	distinct	distinct	distinct	1	1	3.57546	2.70427	9.14084	5.70417e+06	355	0	1	0	1	0.181311	25	1	14.5	0.0304497	0.0718572	0.0304497	0.0304497	0.0718572	0.0304497	0.0304497	0.0718572	0.0304497	1	1	1	1	1	1	1	1	1	1	1	1	1	1	1	1	1	1	1.08865
3	56	2	36	distinct	distinct	distinct	1	1	1.42841	1.95018	11.2126	1.48983e+07	570	1	1	1	1	0.112054	1072	2	15.5	13.6632	13.5944	13.6632	13.6632	13.5944	13.6632	13.6632	13.5944	13.6632	1	1	1	1	1	1	1	1	1	1	1	1	1	1	1	1	1	1	3.38497
3	57	2	36	distinct	distinct	distinct	1	1	1.42841	1.95018	1.80535	1.50219e+07	306	1	1	1	1	0.112054	820	2	15.5	13.7679	13.6991	13.7679	13.7679	13.6991	13.7679	13.7679	13.6991	13.7679	1	1	1	1	1	1	1	1	1	1	1	1	1	1	1	1	1	1	4.95915
3	58	2	37	distinct	distinct	distinct	1	1	4.23588	3.77051	1.67197	3.34661e+06	630	0	1	0	1	0.130507	60	4	12.5	0.0382702	0.0454178	0.0250045	0.0382702	0.0454178	0.0250045	0.0382702	0.0454178	0.0250045	1	1	1	1	1	1	1	1	1	0.973684	0.975309	0.973333	0.973684	0.975309	0.973333	0.973684	0.975309	0.973333	0.771406
3	59	2	38	distinct	distinct	distinct	1	1	4.67736	3.69147	5.39833	8.4336e+06	471	1	1	1	1	0.155997	2028	0	13.5	3.49232	3.42348	3.49232	3.49232	3.42348	3.49232	3.49232	3.42348	3.49232	1	1	1	1	1	1	1	1	1	1	1	1	1	1	1	1	1	1	2.51198
3	60	2	39	distinct	distinct	same	1	0	4.13458	0	8.91918	2.68275e+06	520	0	1	0	1	0.130507	17110	10	8	0.0344784	0.0602034	0.0413688	0.0333768	0.0602034	0.040457	0.0333768	0.0602034	0.040457	1	1	1	1	1	1	1	1	1	1	1	1	1	1	1	1	1	1	2.63943
3	61	2	40	distinct	same	same	0	0	0	0	24.6596	65276.3	531	0	1	0.5	1	0.140131	204	4	15.5	0.795194	0.726354	0.795194	0.795194	0.726354	0.795194	0.795194	0.726354	0.795194	0.972222	0.974026	0.972222	0.972222	0.974026	0.972222	0.972222	0.974026	0.972222	0.775	0.785714	0.775	0.775	0.785714	0.775	0.775	0.785714	0.775	1.27658
3	62	2	41	distinct	distinct	distinct	1	1	3.35078	1.41687	0.224186	3.14335e+06	625	0	1	0.5	0	0.0534284	1960	2	15.5	0.565033	0.485135	0.565033	0.565033	0.485135	0.565033	0.565033	0.485135	0.565033	1	1	1	1	1	1	1	1	1	0.965812	0.967213	0.965812	0.965812	0.967213	0.965812	0.965812	0.967213	0.965812	0.432733
3	63	2	42	distinct	distinct	same	1	0	2.49611	0	2.34174	4.50402e+06	100	0	1	0	1	0.130507	312	10	9.5	0.0154417	0.0911946	0.0154417	0.0413688	0.0911946	0.0413688	0.0413688	0.0911946	0.0413688	1	1	1	1	1	1	1	1	1	0.966102	0.969231	0.966102	0.965517	0.969231	0.965517	0.965517	0.969231	0.965517	2.0523
3	64	2	43	distinct	distinct	distinct	1	1	3.84343	3.69147	14.5673	1.3717e+07	420	0	1	0.5	1	0.140131	222.5	4	14	0.547748	0.478908	0.547748	0.547748	0.478908	0.547748	0.547748	0.478908	0.547748	1	1	1	1	1	1	1	1	1	1	1	1	1	1	1	1	1	1	5.87265
3	65	2	43	distinct	distinct	distinct	1	1	3.84343	3.69147	21.0113	1.37153e+07	497	0	1	0.5	1	0.140131	222.5	4	14	0.488756	0.419917	0.488756	0.488756	0.419917	0.488756	0.488756	0.419917	0.488756	1	1	1	1	1	1	1	1	1	1	1	1	1	1	1	1	1	1	4.93986
3	66	2	43	distinct	distinct	distinct	1	1	3.84343	3.69147	22.1693	1.37148e+07	412	0	1	0.5	1	0.140131	222.5	4	14	0.408088	0.339249	0.408088	0.408088	0.339249	0.408088	0.408088	0.339249	0.408088	1	1	1	1	1	1	1	1	1	1	1	1	1	1	1	1	1	1	3.61188
3	67	2	43	distinct	distinct	distinct	1	1	3.84343	3.69147	24.4255	1.37111e+07	568	0	1	0.5	1	0.140131	222.5	4	14	0.278965	0.210125	0.278965	0.278965	0.210125	0.278965	0.278965	0.210125	0.278965	1	1	1	1	1	1	1	1	1	1	1	1	1	1	1	1	1	1	3.00085
3	68	2	43	distinct	distinct	distinct	1	1	3.84343	3.69147	23.0917	1.37133e+07	495	0	1	0.5	1	0.140131	222.5	4	14	0.270697	0.201858	0.270697	0.270697	0.201858	0.270697	0.270697	0.201858	0.270697	1	1	1	1	1	1	1	1	1	1	1	1	1	1	1	1	1	1	4.51446
3	69	2	43	distinct	distinct	distinct	1	1	4.4771	3.69147	7.79169	1.38017e+07	413	0	1	0.5	1	0.140131	222.5	4	14	0.639086	0.570246	0.639086	0.639086	0.570246	0.639086	0.639086	0.570246	0.639086	1	1	1	1	1	1	1	1	1	1	1	1	1	1	1	1	1	1	2.385
3	70	2	43	distinct	distinct	distinct	1	1	4.11378	4.01241	4.90339	1.37964e+07	245	0	1	0.5	1	0.140131	222.5	4	14	0.373785	0.304945	0.373785	0.373785	0.304945	0.373785	0.373785	0.304945	0.373785	1	1	1	1	1	1	1	1	1	1	1	1	1	1	1	1	1	1	2.30441
3	71	2	43	distinct	distinct	distinct	1	1	4.4771	3.69147	1.23978	1.37886e+07	473	0	1	0.5	1	0.140131	222.5	4	14	0.883185	0.814345	0.883185	0.883185	0.814345	0.883185	0.883185	0.814345	0.883185	1	1	1	1	1	1	1	1	1	1	1	1	1	1	1	1	1	1	1.8625
3	72	2	43	distinct	distinct	distinct	1	1	4.4771	3.69147	2.06725	1.37851e+07	260	0	1	0.5	1	0.140131	222.5	4	14	0.369027	0.300188	0.369027	0.369027	0.300188	0.369027	0.369027	0.300188	0.369027	1	1	1	1	1	1	1	1	1	1	1	1	1	1	1	1	1	1	1.68063
3	73	2	44	distinct	distinct	distinct	1	1	3.1987	2.88811	23.4138	6.02669e+06	620	0	1	0	1	0.165755	100	0	14	0.573272	0.504432	0.573272	0.573272	0.504432	0.573272	0.573272	0.504432	0.573272	1	1	1	1	1	1	1	1	1	1	1	1	1	1	1	1	1	1	2.80193
3	74	2	45	distinct	distinct	distinct	1	1	3.84343	3.69147	20.6292	1.37153e+07	438	0	1	0.5	1	0.140131	192	64	10.5	3.72101	3.65217	3.72101	3.72101	3.65217	3.72101	3.72101	3.65217	3.72101	1	1	1	1	1	1	1	1	1	1	1	1	1	1	1	1	1	1	4.64844
3	75	2	46	distinct	distinct	same	1	0	2.87844	0	21.7808	4.63099e+06	626	0	1	1	1	0.171847	5	4	11.5	0.262526	0.0944668	0.262526	0.262526	0.0944668	0.262526	0.262526	0.0944668	0.262526	1	1	1	1	1	1	1	1	1	0.929412	0.93617	0.929412	0.929412	0.93617	0.929412	0.929412	0.93617	0.929412	1.23324
3	76	2	47	distinct	distinct	same	1	0	1.6918	0	0.911746	1.4541e+07	200	1	1	1	1	0.155997	30	4	11	0.631701	0.562861	0.688408	0.688408	0.562861	0.688408	0.688408	0.562861	0.688408	1	1	1	1	1	1	1	1	1	1	1	1	1	1	1	1	1	1	2.59247
3	77	2	47	distinct	distinct	distinct	1	1	4.73425	3.69147	10.2736	1.4532e+07	200	1	1	1	1	0.155997	30	4	11	0.871547	0.802708	0.856294	0.856294	0.802708	0.856294	0.856294	0.802708	0.856294	1	1	1	1	1	1	1	1	1	1	1	1	1	1	1	1	1	1	2.16903
3	78	2	48	distinct	distinct	distinct	1	1	4.8239	3.69147	7.97791	1.41151e+07	88	0	1	0	1	0.140807	800	18	14	2.21971	2.03047	2.21971	2.21971	2.03047	2.21971	2.21971	2.03047	2.21971	1	1	1	1	1	1	1	1	1	1	1	1	1	1	1	1	1	1	1.64615
3	79	2	20	distinct	distinct	distinct	1	1	2.70151	3.69147	1.10686	4.55853e+06	450	0	1	0	1	0.165755	140	1	7	0.18352	0.252359	0.18352	0.18352	0.252359	0.18352	0.18352	0.252359	0.18352	1	1	1	1	1	1	1	1	1	1	1	1	1	1	1	1	1	1	3.05137
3	80	2	20	distinct	distinct	distinct	1	1	2.70151	3.69147	0.179573	4.55832e+06	300	0	1	0	1	0.165755	130	1	7	0.0681463	0.000693197	0.0908976	0.0681463	0.000693197	0.0908976	0.0681463	0.000693197	0.0908976	1	1	1	1	1	1	1	1	1	1	1	1	1	1	1	1	1	1	1.44385
3	81	2	20	distinct	distinct	distinct	1	1	2.70151	3.69147	0.334277	4.55801e+06	150	0	1	0	1	0.165755	70	15	8	0.0105865	0.058253	0.0721908	0.0105865	0.058253	0.0721908	0.0105865	0.058253	0.0721908	1	1	1	1	1	1	1	1	1	1	1	1	1	1	1	1	1	1	1.14459
3	82	2	49	distinct	distinct	distinct	1	1	3.1987	2.88811	12.6444	6.03304e+06	550	0	1	0	1	0.165755	755	51	17	1.56137	1.49253	1.56137	1.56137	1.49253	1.56137	1.56137	1.49253	1.56137	1	1	1	1	1	1	1	1	1	1	1	1	1	1	1	1	1	1	3.05314
3	83	2	92	distinct	distinct	distinct	1	1	3.1987	2.88811	7.19732	6.02459e+06	557	0	1	0	1	0.165755	120	4	15.5	0.044831	0.11367	0.044831	0.044831	0.11367	0.044831	0.044831	0.11367	0.044831	1	1	1	1	1	1	1	1	1	1	1	1	1	1	1	1	1	1	2.64672
3	84	2	37	distinct	distinct	distinct	1	1	4.23588	3.77051	7.34402	3.3402e+06	100	0	1	0	1	0.130507	60	4	12.5	0.208064	0.139225	0.208064	0.208064	0.139225	0.208064	0.208064	0.139225	0.208064	1	1	1	1	1	1	1	1	1	1	1	1	1	1	1	1	1	1	1.76298
3	85	2	37	distinct	distinct	distinct	1	1	4.23588	3.77051	7.84491	3.28307e+06	550	0	1	0	1	0.130507	60	4	12.5	0.132657	0.063818	0.0501961	0.132657	0.063818	0.0501961	0.132657	0.063818	0.0501961	1	1	1	1	1	1	1	1	1	1	1	1	1	1	1	1	1	1	0.923761
3	86	2	37	distinct	distinct	distinct	1	1	4.23588	3.77051	7.84491	3.28663e+06	50	0	1	0	1	0.130507	60	4	12.5	0.430329	0.361489	0.506612	0.430329	0.361489	0.506612	0.430329	0.361489	0.506612	1	1	1	1	1	1	1	1	1	1	1	1	1	1	1	1	1	1	2.44269
3	87	2	50	distinct	distinct	distinct	1	1	4.2952	2.70427	6.3394	1.17924e+07	620	0	1	0	1	0.165755	100	0	16	0.25873	0.327569	0.25873	0.25873	0.327569	0.25873	0.25873	0.327569	0.25873	1	1	1	1	1	1	1	1	1	1	1	1	1	1	1	1	1	1	1.9859
3	88	2	51	distinct	distinct	distinct	1	1	3.03282	3.77051	0.649586	1.4938e+07	646	1	1	1	1	0.155997	2	28	8.5	4.37588	4.30704	4.37588	4.37588	4.30704	4.37588	4.37588	4.30704	4.37588	1	1	1	1	1	1	1	1	1	1	1	1	1	1	1	1	1	1	3.15364
3	89	2	52	distinct	distinct	distinct	1	1	3.92358	1.95018	6.41414	4.09795e+06	637	0	1	0.5	1	0.140131	288	34	17.5	0.106084	0.174924	0.106084	0.0889066	0.174924	0.0889066	0.0889066	0.174924	0.0889066	1	1	1	1	1	1	1	1	1	1	1	1	1	1	1	1	1	1	1.90882
3	90	2	53	distinct	distinct	same	1	0	3.73353	0	8.72282	1.62195e+07	950	1	1	1	1	0.155997	36	25	19.5	1.47481	1.20217	1.40268	1.47481	1.20217	1.40268	1.47481	1.20217	1.40268	1	1	1	1	1	1	1	1	1	1	1	1	1	1	1	1	1	1	1.83285
3	91	2	54	distinct	distinct	same	1	0	3.73353	0	5.92451	1.62499e+07	190	1	1	1	1	0.155997	1260	16	7	0.542977	0.42041	0.595265	0.542977	0.42041	0.595265	0.542977	0.42041	0.595265	1	1	1	1	1	1	1	1	1	1	1	1	1	1	1	1	1	1	1.46034
3	92	2	55	distinct	distinct	distinct	1	1	3.7992	4.30897	23.5536	1.12349e+07	772	1	1	1	1	0.155997	190	4	0	3.42805	3.22098	3.42347	4.02456	3.22098	4.02456	3.57899	3.22098	3.57899	1	1	1	1	1	1	1	1	1	1	1	1	1	1	1	1	1	1	2.97184
3	93	2	56	distinct	distinct	distinct	1	1	3.94675	3.69147	7.47963	1.63237e+07	510	0	1	0	1	0.165755	540	1	0.5	2.44805	2.23553	2.44805	2.44805	2.23553	2.44805	2.44805	2.23553	2.44805	1	1	1	1	1	1	1	1	1	1	1	1	1	1	1	1	1	1	4.09872
3	94	2	57	distinct	distinct	distinct	1	1	3.95828	3.69147	7.42411	1.62281e+07	15	0	1	0	1	0.165755	526	2	10.5	0.625552	0.408807	0.625552	0.625552	0.408807	0.625552	0.625552	0.408807	0.625552	1	1	1	1	1	1	1	1	1	1	1	1	1	1	1	1	1	1	3.41636
3	95	2	58	distinct	distinct	distinct	1	1	4.4771	3.69147	1.53152	1.38566e+07	552	0	1	0	1	0.165755	484	4	5.5	0.942429	0.873589	0.942429	0.942429	0.873589	0.942429	0.942429	0.873589	0.942429	1	1	1	1	1	1	1	1	1	1	1	1	1	1	1	1	1	1	5.14515
3	96	2	58	distinct	distinct	distinct	1	1	4.4771	3.69147	6.77106	1.38388e+07	517	0	1	0	1	0.165755	337	1	5.5	0.567104	0.498265	0.567104	0.567104	0.498265	0.567104	0.567104	0.498265	0.567104	1	1	1	1	1	1	1	1	1	1	1	1	1	1	1	1	1	1	3.66688
3	97	2	58	distinct	distinct	distinct	1	1	4.4771	3.69147	0.459399	1.38565e+07	584	0	1	0	1	0.165755	31	3	5.5	1.18276	1.11392	1.18276	1.18276	1.11392	1.18276	1.18276	1.11392	1.18276	1	1	1	1	1	1	1	1	1	1	1	1	1	1	1	1	1	1	3.41222
3	98	2	59	distinct	distinct	same	1	0	2.72141	0	11.0307	5.23787e+06	640	0	1	0.5	0	0.0534284	140	16	5	0.189852	0.274177	0.189852	0.189852	0.274177	0.189852	0.189852	0.274177	0.189852	1	1	1	1	1	1	1	1	1	1	1	1	1	1	1	1	1	1	0.92946
3	99	2	60	distinct	distinct	distinct	1	1	3.58455	2.70427	21.5965	4.29635e+06	436	0	1	1	1	0.139572	329	13	9	1.19636	1.12752	1.19636	1.19636	1.12752	1.19636	1.19636	1.12752	1.19636	1	1	1	1	1	1	1	1	1	0.969231	0.970149	0.969231	0.969231	0.970149	0.969231	0.969231	0.970149	0.969231	1.65044
3	100	2	61	distinct	distinct	same	1	0	2.87844	0	1.14188	5.10601e+06	600	1	1	1	1	0.155997	287	4	4.5	1.06261	0.949193	1.06261	1.06261	0.949193	1.06261	1.06261	0.949193	1.06261	1	1	1	1	1	1	1	1	1	0.98	0.981982	0.98	0.98	0.981982	0.98	0.98	0.981982	0.98	1.01426
3	101	2	62	distinct	distinct	same	1	0	2.37095	0	13.602	5.0892e+06	360	0	1	0.5	1	0.140131	62	3	11	1.20021	0.409599	1.20021	1.20021	0.409599	1.20021	1.20021	0.409599	1.20021	1	1	1	1	1	1	1	1	1	1	1	1	1	1	1	1	1	1	2.769
3	102	2	63	distinct	distinct	distinct	1	1	3.9736	2.91387	9.89508	4.33406e+06	544	0	1	0.5	1	0.166249	15442	66	8	0.127614	0.0461014	0.151357	0.151357	0.0461014	0.151357	0.151357	0.0461014	0.151357	1	1	1	1	1	1	1	1	1	1	1	1	1	1	1	1	1	1	1.20939
3	103	2	93	distinct	distinct	same	1	0	2.59898	0	17.7916	4.94971e+06	69	1	1	1	1	0.155997	235	9	20	0.455979	0.320998	0.455979	0.495418	0.320998	0.495418	0.495418	0.320998	0.495418	1	1	1	1	1	1	1	1	1	1	1	1	1	1	1	1	1	1	2.94152
3	104	2	64	distinct	distinct	distinct	1	1	3.58455	2.70427	2.90221	4.86155e+06	102	0	1	1	1	0.139572	548.2	22	0	0.073425	0.00395995	0.073425	0.073425	0.00395995	0.073425	0.073425	0.00395995	0.073425	1	1	1	1	1	1	1	1	1	0.969925	0.971014	0.969925	0.969925	0.971014	0.969925	0.969925	0.971014	0.969925	0.904075
3	105	2	65	distinct	distinct	same	1	0	4.33971	0	11.2549	4.76e+06	370	0	1	0.5	1	0.140131	160	32	12	0.0890211	0.0201816	0.0890211	0.0890211	0.0201816	0.0890211	0.0890211	0.0201816	0.0890211	1	1	1	1	1	1	1	1	1	1	1	1	1	1	1	1	1	1	1.38807
3	106	2	65	distinct	distinct	same	1	0	4.33971	0	6.67262	5.03539e+06	470	0	1	0.5	1	0.140131	160	32	12	0.30622	0.184207	0.30622	0.30622	0.184207	0.30622	0.30622	0.184207	0.30622	1	1	1	1	1	1	1	1	1	0.97619	0.977778	0.97619	0.97619	0.977778	0.97619	0.97619	0.977778	0.97619	2.72853
3	107	2	65	distinct	distinct	distinct	1	1	4.25144	2.70427	2.87443	5.03321e+06	195	0	1	0.5	1	0.140131	160	32	12	0.381376	0.312536	0.381376	0.381376	0.312536	0.381376	0.381376	0.312536	0.381376	1	1	1	1	1	1	1	1	1	1	1	1	1	1	1	1	1	1	1.51735
3	108	2	65	distinct	distinct	same	1	0	4.33971	0	19.7872	4.98683e+06	150	0	1	0.5	1	0.140131	160	32	12	0.331418	0.262579	0.331418	0.331418	0.262579	0.331418	0.331418	0.262579	0.331418	1	1	1	1	1	1	1	1	1	0.977273	0.978261	0.977273	0.977273	0.978261	0.977273	0.977273	0.978261	0.977273	1.57413
3	109	2	65	distinct	distinct	same	1	0	4.33971	0	11.6365	4.7628e+06	659	0	1	0.5	1	0.140131	160	32	12	0.85415	0.717727	0.85415	0.85415	0.717727	0.85415	0.85415	0.717727	0.85415	1	1	1	1	1	1	1	1	1	0.971831	0.973684	0.971831	0.971831	0.973684	0.971831	0.971831	0.973684	0.971831	4.3648
3	110	2	65	distinct	distinct	same	1	0	4.33971	0	1.44033	5.01121e+06	934	0	1	0.5	1	0.140131	160	32	12	1.10205	1.03321	1.10205	1.10205	1.03321	1.10205	1.10205	1.03321	1.10205	1	1	1	1	1	1	1	1	1	1	1	1	1	1	1	1	1	1	3.70171
3	111	2	65	distinct	distinct	same	1	0	4.33971	0	10.5639	4.6912e+06	1220	0	1	0.5	1	0.140131	160	32	12	0.380103	0.311264	0.380103	0.380103	0.311264	0.380103	0.380103	0.311264	0.380103	1	1	1	1	1	1	1	1	1	1	1	1	1	1	1	1	1	1	3.34007
3	112	2	65	distinct	distinct	same	1	0	4.33971	0	8.60886	4.64391e+06	830	0	1	0.5	1	0.140131	160	32	12	0.301905	0.233066	0.301905	0.301905	0.233066	0.301905	0.301905	0.233066	0.301905	1	1	1	1	1	1	1	1	1	0.975	0.97619	0.975	0.975	0.97619	0.975	0.975	0.97619	0.975	1.95758
3	113	2	65	distinct	distinct	same	1	0	4.33971	0	8.36322	4.6444e+06	449	0	1	0.5	1	0.140131	160	32	12	0.15761	0.0887707	0.15761	0.15761	0.0887707	0.15761	0.15761	0.0887707	0.15761	1	1	1	1	1	1	1	1	1	1	1	1	1	1	1	1	1	1	0.762524
3	114	2	65	distinct	distinct	same	1	0	4.33971	0	3.7413	4.48856e+06	985	0	1	0.5	1	0.140131	160	32	12	0.454227	0.385387	0.454227	0.454227	0.385387	0.454227	0.454227	0.385387	0.454227	1	1	1	1	1	1	1	1	1	1	1	1	1	1	1	1	1	1	3.42502
3	115	2	66	distinct	distinct	same	1	0	4.33971	0	0.546193	4.9812e+06	250	0	0	0.5	1	0.120917	96	16	11	0.638618	0.569779	0.638618	0.638618	0.569779	0.638618	0.638618	0.569779	0.638618	1	1	1	1	1	1	1	1	1	1	1	1	1	1	1	1	1	1	1.28035
3	116	2	67	distinct	distinct	same	1	0	4.33971	0	17.818	4.98662e+06	6	0	0	0.5	1	0.120917	40	4	12	2.73023	2.66139	2.73023	2.73023	2.66139	2.73023	2.73023	2.66139	2.73023	1	1	1	1	1	1	1	1	1	1	1	1	1	1	1	1	1	1	3.56261
3	117	2	68	distinct	distinct	same	1	0	2.87844	0	5.71752	4.77548e+06	528	0	1	0	1	0.181311	180	6	19.5	0.12626	0.0574206	0.12626	0.12626	0.0574206	0.12626	0.12626	0.0574206	0.12626	1	1	1	1	1	1	1	1	1	1	1	1	1	1	1	1	1	1	4.77795
3	118	2	68	distinct	distinct	same	1	0	2.87844	0	6.069	4.76774e+06	564	0	1	0	1	0.181311	180	6	19.5	0.120474	0.221267	0.120474	0.120474	0.221267	0.120474	0.120474	0.221267	0.120474	1	1	1	1	1	1	1	1	1	0.965517	0.968254	0.965517	0.965517	0.968254	0.965517	0.965517	0.968254	0.965517	3.54849
3	119	2	68	distinct	distinct	same	1	0	2.87844	0	7.51816	4.76235e+06	573	0	1	0	1	0.181311	180	6	19.5	0.224872	0.0202128	0.224872	0.224872	0.0202128	0.224872	0.224872	0.0202128	0.224872	1	1	1	1	1	1	1	1	1	1	1	1	1	1	1	1	1	1	2.90761
3	120	2	68	distinct	distinct	same	1	0	2.87844	0	4.69393	4.77528e+06	592	0	1	0	1	0.181311	180	6	19.5	0.141387	0.0725479	0.141387	0.141387	0.0725479	0.141387	0.141387	0.0725479	0.141387	1	1	1	1	1	1	1	1	1	1	1	1	1	1	1	1	1	1	3.37802
3	121	2	68	distinct	distinct	same	1	0	2.87844	0	5.02414	4.77544e+06	588	0	1	0	1	0.181311	180	6	19.5	0.469862	0.00994532	0.469862	0.469862	0.00994532	0.469862	0.469862	0.00994532	0.469862	1	1	1	1	1	1	1	1	1	1	1	1	1	1	1	1	1	1	3.84407
3	122	2	69	distinct	distinct	same	1	0	3.00015	0	6.72509	2.08331e+06	100	0	1	0	1	0.165755	222	2	4.5	0.0729258	0.152576	0.0729258	0.0729258	0.152576	0.0729258	0.0729258	0.152576	0.0729258	1	1	1	1	1	1	1	1	1	1	1	1	1	1	1	1	1	1	0.638051
3	123	2	70	distinct	distinct	same	1	0	3.54868	0	2.2412	1.65853e+07	500	0	1	0	1	0.140807	192	4	26.5	1.48256	1.44312	1.48256	1.48256	1.44312	1.51616	1.48256	1.44312	1.51616	1	1	1	1	1	1	1	1	1	1	1	1	1	1	1	1	1	1	2.14438
3	124	2	71	distinct	distinct	same	1	0	2.4829	0	5.58492	1.49224e+07	400	1	1	1	1	0.155997	383	2	19.5	4.82869	4.75985	4.82869	4.82869	4.75985	4.82869	4.82869	4.75985	4.82869	1	1	1	1	1	1	1	1	1	1	1	1	1	1	1	1	1	1	2.68757
3	125	2	72	distinct	distinct	distinct	1	1	3.82131	3.69147	1.42764	1.44483e+07	150	1	1	1	1	0.140863	3320	16	16.5	0.58262	0.51378	0.58262	0.58262	0.51378	0.58262	0.58262	0.51378	0.58262	1	1	1	1	1	1	1	1	1	1	1	1	1	1	1	1	1	1	0.296047
3	126	2	72	distinct	distinct	distinct	1	1	3.82131	3.69147	2.54969	1.44501e+07	150	1	1	1	1	0.140863	2856	16	16.5	0.675447	0.606607	0.675447	0.675447	0.606607	0.675447	0.675447	0.606607	0.675447	1	1	1	1	1	1	1	1	1	1	1	1	1	1	1	1	1	1	1.66541
3	127	2	72	distinct	distinct	distinct	1	1	3.82131	3.69147	1.56223	1.44498e+07	150	1	1	1	1	0.140863	3000	16	16.5	1.66177	1.59293	1.66177	1.66177	1.59293	1.66177	1.66177	1.59293	1.66177	1	1	1	1	1	1	1	1	1	1	1	1	1	1	1	1	1	1	3.36485
3	128	2	72	distinct	distinct	distinct	1	1	3.82131	3.69147	2.091	1.44487e+07	150	1	1	1	1	0.140863	1776	16	16.5	1.05712	0.988284	1.05712	1.05712	0.988284	1.05712	1.05712	0.988284	1.05712	1	1	1	1	1	1	1	1	1	1	1	1	1	1	1	1	1	1	2.91985
3	129	2	72	distinct	distinct	distinct	1	1	3.82131	3.69147	0.599992	1.44497e+07	150	1	1	1	1	0.140863	2792	16	16.5	0.969706	0.900866	0.969706	0.969706	0.900866	0.969706	0.969706	0.900866	0.969706	1	1	1	1	1	1	1	1	1	1	1	1	1	1	1	1	1	1	1.34653
3	130	2	72	distinct	distinct	distinct	1	1	5.74327	4.16139	1.5262	1.44462e+07	150	1	1	1	1	0.140863	2328	16	16.5	0.374008	0.305168	0.374008	0.374008	0.305168	0.374008	0.374008	0.305168	0.374008	1	1	1	1	1	1	1	1	1	1	1	1	1	1	1	1	1	1	1.28777
3	131	2	72	distinct	distinct	distinct	1	1	5.74327	4.16139	1.84706	1.44463e+07	150	1	1	1	1	0.140863	1720	16	16.5	0.675447	0.606607	0.675447	0.675447	0.606607	0.675447	0.675447	0.606607	0.675447	1	1	1	1	1	1	1	1	1	1	1	1	1	1	1	1	1	1	1.12151
3	132	2	72	distinct	distinct	distinct	1	1	5.74327	4.16139	2.18644	1.44464e+07	150	1	1	1	1	0.140863	1224	16	16.5	3.27662	3.20778	3.27662	3.27662	3.20778	3.27662	3.27662	3.20778	3.27662	1	1	1	1	1	1	1	1	1	1	1	1	1	1	1	1	1	1	2.90355
3	133	2	72	distinct	distinct	distinct	1	1	5.74327	4.16139	1.74735	1.44466e+07	150	1	1	1	1	0.140863	1944	16	16.5	1.30654	1.2377	1.30654	1.30654	1.2377	1.30654	1.30654	1.2377	1.30654	1	1	1	1	1	1	1	1	1	1	1	1	1	1	1	1	1	1	3.14055
3	134	2	72	distinct	distinct	distinct	1	1	3.82131	3.69147	1.04152	1.44496e+07	150	1	1	1	1	0.140863	2328	16	16.5	0.778669	0.70983	0.778669	0.778669	0.70983	0.778669	0.778669	0.70983	0.778669	1	1	1	1	1	1	1	1	1	1	1	1	1	1	1	1	1	1	3.3269
3	135	2	72	distinct	distinct	distinct	1	1	3.82131	3.69147	1.19555	1.44492e+07	150	1	1	1	1	0.140863	2328	16	16.5	0.879702	0.810863	0.879702	0.879702	0.810863	0.879702	0.879702	0.810863	0.879702	1	1	1	1	1	1	1	1	1	1	1	1	1	1	1	1	1	1	1.94619
3	136	2	72	distinct	distinct	distinct	1	1	3.82131	3.69147	0.237599	1.44508e+07	150	1	1	1	1	0.140863	3200	16	16.5	2.34236	2.27352	2.34236	2.34236	2.27352	2.34236	2.34236	2.27352	2.34236	1	1	1	1	1	1	1	1	1	1	1	1	1	1	1	1	1	1	2.36069
3	137	2	72	distinct	distinct	distinct	1	1	3.82131	3.69147	0.675065	1.44502e+07	150	1	1	1	1	0.140863	1584	16	16.5	0.429032	0.360192	0.429032	0.429032	0.360192	0.429032	0.429032	0.360192	0.429032	1	1	1	1	1	1	1	1	1	1	1	1	1	1	1	1	1	1	2.83384
3	138	2	73	distinct	distinct	distinct	1	1	4.01669	2.88811	4.55057	6.49284e+06	500	1	1	0	0	0.0584035	2727	32	18	3.28029	3.21145	3.28029	3.28029	3.21145	3.28029	3.28029	3.21145	3.28029	1	1	1	1	1	1	1	1	1	1	1	1	1	1	1	1	1	1	2.46465
3	139	2	73	distinct	distinct	distinct	1	1	3.1987	2.88811	22.6066	6.24338e+06	550	1	1	0	0	0.0584035	1564	32	18	3.63266	3.56382	3.63266	3.63266	3.56382	3.63266	3.63266	3.56382	3.63266	1	1	1	1	1	1	1	1	1	1	1	1	1	1	1	1	1	1	3.54304
3	140	2	74	distinct	distinct	distinct	1	1	4.07402	3.69147	14.5391	7.4214e+06	460	0	1	1	1	0.139572	720	3	12.5	1.01268	0.943839	1.01268	1.01268	0.943839	1.01268	1.01268	0.943839	1.01268	1	1	1	1	1	1	1	1	1	1	1	1	1	1	1	1	1	1	1.39733
3	141	2	75	distinct	distinct	distinct	1	1	4.07402	3.69147	6.30685	7.44393e+06	370	0	0	1	1	0.130491	1200	23	0	1.9765	1.90766	1.9765	1.9765	1.90766	1.9765	1.9765	1.90766	1.9765	1	1	1	1	1	1	1	1	1	1	1	1	1	1	1	1	1	1	1.0973
3	142	2	76	distinct	distinct	same	1	0	2.94906	0	0.113665	1.1588e+07	695	0	0	1	1	0.130491	215	7	16	1.95587	1.88703	1.95587	1.95587	1.88703	1.95587	1.95587	1.88703	1.95587	1	1	1	1	1	1	1	1	1	1	1	1	1	1	1	1	1	1	1.08918
3	143	2	76	distinct	distinct	same	1	0	2.94906	0	1.931	1.15939e+07	655	0	0	1	1	0.130491	215	7	16	2.04381	1.97497	2.04381	2.04381	1.97497	2.04381	2.04381	1.97497	2.04381	1	1	1	1	1	1	1	1	1	1	1	1	1	1	1	1	1	1	2.75415
3	144	2	76	distinct	distinct	same	1	0	2.94906	0	1.9853	1.16107e+07	998	0	0	1	1	0.130491	215	7	16	1.06878	0.999942	1.06878	1.06878	0.999942	1.06878	1.06878	0.999942	1.06878	1	1	1	1	1	1	1	1	1	1	1	1	1	1	1	1	1	1	3.2777
3	145	2	76	distinct	distinct	same	1	0	2.94906	0	5.49941	1.15823e+07	1270	0	0	1	1	0.130491	215	7	16	0.211449	0.142609	0.211449	0.211449	0.142609	0.211449	0.211449	0.142609	0.211449	1	1	1	1	1	1	1	1	1	1	1	1	1	1	1	1	1	1	2.80263
3	146	2	76	distinct	distinct	same	1	0	2.94906	0	5.1085	1.15951e+07	1150	0	0	1	1	0.130491	215	7	16	0.46699	0.398151	0.46699	0.46699	0.398151	0.46699	0.46699	0.398151	0.46699	1	1	1	1	1	1	1	1	1	1	1	1	1	1	1	1	1	1	1.9103
3	147	2	76	distinct	distinct	same	1	0	2.94906	0	2.73882	1.16047e+07	910	0	0	1	1	0.130491	215	7	16	1.88006	1.81122	1.88006	1.88006	1.81122	1.88006	1.88006	1.81122	1.88006	1	1	1	1	1	1	1	1	1	1	1	1	1	1	1	1	1	1	2.39764
3	148	2	76	distinct	distinct	same	1	0	2.94906	0	3.06318	1.16048e+07	973	0	0	1	1	0.130491	215	7	16	0.204668	0.135829	0.204668	0.204668	0.135829	0.204668	0.204668	0.135829	0.204668	1	1	1	1	1	1	1	1	1	1	1	1	1	1	1	1	1	1	2.37535
3	149	2	76	distinct	distinct	same	1	0	2.94906	0	5.01414	1.16142e+07	1370	0	0	1	1	0.130491	215	7	16	0.499222	0.409815	0.499222	0.499222	0.409815	0.499222	0.499222	0.409815	0.499222	1	1	1	1	1	1	1	1	1	1	1	1	1	1	1	1	1	1	1.56852
3	150	2	76	distinct	distinct	same	1	0	2.94906	0	5.62994	1.15823e+07	1470	0	0	1	1	0.130491	215	7	16	1.08539	1.01655	1.08539	1.08539	1.01655	1.08539	1.08539	1.01655	1.08539	1	1	1	1	1	1	1	1	1	1	1	1	1	1	1	1	1	1	1.48625
3	151	2	76	distinct	distinct	same	1	0	2.94906	0	5.51086	1.15822e+07	1610	0	0	1	1	0.130491	215	7	16	0.927811	0.858971	0.927811	0.927811	0.858971	0.927811	0.927811	0.858971	0.927811	1	1	1	1	1	1	1	1	1	1	1	1	1	1	1	1	1	1	2.5027
3	152	2	76	distinct	distinct	same	1	0	2.94906	0	5.68909	1.15884e+07	1890	0	0	1	1	0.130491	215	7	16	0.196698	0.127858	0.196698	0.196698	0.127858	0.196698	0.196698	0.127858	0.196698	1	1	1	1	1	1	1	1	1	1	1	1	1	1	1	1	1	1	1.61252
3	153	2	76	distinct	distinct	same	1	0	2.94906	0	5.68939	1.15886e+07	2000	0	0	1	1	0.130491	215	7	16	0.383938	0.315099	0.383938	0.383938	0.315099	0.383938	0.383938	0.315099	0.383938	1	1	1	1	1	1	1	1	1	1	1	1	1	1	1	1	1	1	0.997283
3	154	2	76	distinct	distinct	same	1	0	2.94906	0	5.67771	1.15954e+07	2100	0	0	1	1	0.130491	215	7	16	1.62279	1.55395	1.62279	1.62279	1.55395	1.62279	1.62279	1.55395	1.62279	1	1	1	1	1	1	1	1	1	1	1	1	1	1	1	1	1	1	4.48883
3	155	2	76	distinct	distinct	same	1	0	2.94906	0	5.68362	1.15874e+07	1570	0	0	1	1	0.130491	215	7	16	2.52639	2.45755	2.52639	2.52639	2.45755	2.52639	2.52639	2.45755	2.52639	1	1	1	1	1	1	1	1	1	1	1	1	1	1	1	1	1	1	2.97127
3	156	2	76	distinct	distinct	same	1	0	2.94906	0	5.59894	1.15958e+07	1820	0	0	1	1	0.130491	215	7	16	1.28643	1.21759	1.28643	1.28643	1.21759	1.28643	1.28643	1.21759	1.28643	1	1	1	1	1	1	1	1	1	1	1	1	1	1	1	1	1	1	3.96803
3	157	2	76	distinct	distinct	same	1	0	2.94906	0	5.58167	1.16126e+07	1910	0	0	1	1	0.130491	215	7	16	1.65158	1.58274	1.65158	1.65158	1.58274	1.65158	1.65158	1.58274	1.65158	1	1	1	1	1	1	1	1	1	1	1	1	1	1	1	1	1	1	3.39559
3	158	2	76	distinct	distinct	same	1	0	2.94906	0	5.45084	1.16131e+07	1720	0	0	1	1	0.130491	215	7	16	2.94419	2.87535	2.94419	2.94419	2.87535	2.94419	2.94419	2.87535	2.94419	1	1	1	1	1	1	1	1	1	1	1	1	1	1	1	1	1	1	4.02678
3	159	2	76	distinct	distinct	same	1	0	2.94906	0	4.73237	1.16045e+07	2230	0	0	1	1	0.130491	215	7	16	1.86612	1.79728	1.86612	1.86612	1.79728	1.86612	1.86612	1.79728	1.86612	1	1	1	1	1	1	1	1	1	1	1	1	1	1	1	1	1	1	3.78732
3	160	2	76	distinct	distinct	same	1	0	2.94906	0	4.74856	1.15827e+07	2200	0	0	1	1	0.130491	215	7	16	2.59279	2.52395	2.59279	2.59279	2.52395	2.59279	2.59279	2.52395	2.59279	1	1	1	1	1	1	1	1	1	1	1	1	1	1	1	1	1	1	3.93507
3	161	2	76	distinct	distinct	same	1	0	2.94906	0	5.65163	1.15956e+07	2290	0	0	1	1	0.130491	215	7	16	0.886297	0.817457	0.886297	0.886297	0.817457	0.886297	0.886297	0.817457	0.886297	1	1	1	1	1	1	1	1	1	1	1	1	1	1	1	1	1	1	2.69576
3	162	2	76	distinct	distinct	same	1	0	2.94906	0	5.68415	1.15955e+07	2320	0	0	1	1	0.130491	215	7	16	2.36732	2.29848	2.36732	2.36732	2.29848	2.36732	2.36732	2.29848	2.36732	1	1	1	1	1	1	1	1	1	1	1	1	1	1	1	1	1	1	3.88391
3	163	2	76	distinct	distinct	same	1	0	2.94906	0	4.72714	1.1605e+07	2070	0	0	1	1	0.130491	215	7	16	1.4705	1.40166	1.4705	1.4705	1.40166	1.4705	1.4705	1.40166	1.4705	1	1	1	1	1	1	1	1	1	1	1	1	1	1	1	1	1	1	4.02172
3	164	2	76	distinct	distinct	same	1	0	2.94906	0	5.68517	1.16119e+07	2150	0	0	1	1	0.130491	215	7	16	0.662686	0.593846	0.662686	0.662686	0.593846	0.662686	0.662686	0.593846	0.662686	1	1	1	1	1	1	1	1	1	1	1	1	1	1	1	1	1	1	1.82836
3	165	2	76	distinct	distinct	same	1	0	2.94906	0	5.02349	1.1584e+07	1010	0	0	1	1	0.130491	215	7	16	1.17743	1.1086	1.17743	1.17743	1.1086	1.17743	1.17743	1.1086	1.17743	1	1	1	1	1	1	1	1	1	1	1	1	1	1	1	1	1	1	3.98761
3	166	2	76	distinct	distinct	same	1	0	2.94906	0	0.478051	1.1615e+07	835	0	0	1	1	0.130491	215	7	16	2.12315	2.05431	2.12315	2.12315	2.05431	2.12315	2.12315	2.05431	2.12315	1	1	1	1	1	1	1	1	1	1	1	1	1	1	1	1	1	1	6.97499
3	167	2	76	distinct	distinct	same	1	0	2.94906	0	3.42109	1.16163e+07	662	0	0	1	1	0.130491	215	7	16	1.92408	1.85524	1.92408	1.92408	1.85524	1.92408	1.92408	1.85524	1.92408	1	1	1	1	1	1	1	1	1	1	1	1	1	1	1	1	1	1	6.91335
3	168	2	76	distinct	distinct	distinct	1	1	4.25411	2.70427	1.49294	1.1627e+07	653	0	0	1	1	0.130491	215	7	16	1.50522	1.43638	1.50522	1.50522	1.43638	1.50522	1.50522	1.43638	1.50522	1	1	1	1	1	1	1	1	1	1	1	1	1	1	1	1	1	1	4.75253
3	169	2	76	distinct	distinct	same	1	0	2.94906	0	4.81647	1.15849e+07	997	0	0	1	1	0.130491	215	7	16	0.381376	0.312536	0.381376	0.381376	0.312536	0.381376	0.381376	0.312536	0.381376	1	1	1	1	1	1	1	1	1	1	1	1	1	1	1	1	1	1	2.53175
3	170	2	76	distinct	distinct	same	1	0	2.94906	0	2.30842	1.16249e+07	910	0	0	1	1	0.130491	215	7	16	0.0540284	0.014811	0.0540284	0.0540284	0.014811	0.0540284	0.0540284	0.014811	0.0540284	1	1	1	1	1	1	1	1	1	1	1	1	1	1	1	1	1	1	2.80662
3	171	2	76	distinct	distinct	distinct	1	1	3.99105	2.70427	2.10055	1.1634e+07	270	0	0	1	1	0.130491	215	7	16	1.13973	1.07089	1.13973	1.13973	1.07089	1.13973	1.13973	1.07089	1.13973	1	1	1	1	1	1	1	1	1	1	1	1	1	1	1	1	1	1	5.23935
3	172	2	76	distinct	distinct	distinct	1	1	3.99105	2.70427	0.815952	1.16125e+07	221	0	0	1	1	0.130491	215	7	16	0.362696	0.252903	0.362696	0.362696	0.252903	0.362696	0.362696	0.252903	0.362696	1	1	1	1	1	1	1	1	1	1	1	1	1	1	1	1	1	1	2.65167
3	173	2	76	distinct	distinct	distinct	1	1	3.99105	2.70427	2.3502	1.16171e+07	256	0	0	1	1	0.130491	215	7	16	0.454145	0.385305	0.454145	0.454145	0.385305	0.454145	0.454145	0.385305	0.454145	1	1	1	1	1	1	1	1	1	1	1	1	1	1	1	1	1	1	1.45622
3	174	2	76	distinct	distinct	distinct	1	1	4.25411	2.70427	1.33101	1.16309e+07	503	0	0	1	1	0.130491	215	7	16	0.496069	0.42723	0.496069	0.496069	0.42723	0.496069	0.496069	0.42723	0.496069	1	1	1	1	1	1	1	1	1	1	1	1	1	1	1	1	1	1	2.38096
3	175	2	76	distinct	distinct	distinct	1	1	3.99105	2.70427	2.3162	1.16347e+07	334	0	0	1	1	0.130491	215	7	16	0.578879	0.495978	0.578879	0.578879	0.495978	0.578879	0.578879	0.495978	0.578879	1	1	1	1	1	1	1	1	1	1	1	1	1	1	1	1	1	1	3.24663
3	176	2	76	distinct	distinct	distinct	1	1	3.99105	2.70427	2.39488	1.16344e+07	301	0	0	1	1	0.130491	215	7	16	0.220398	0.151558	0.275666	0.220398	0.151558	0.275666	0.220398	0.151558	0.275666	1	1	1	1	1	1	1	1	1	1	1	1	1	1	1	1	1	1	2.48784
3	177	2	27	distinct	distinct	same	1	0	4.07817	0	5.33694	3.83494e+06	1850	0	0	1	1	0.130491	528	13	13	0.0203699	0.084655	0.00993085	0.00993085	0.084655	0.00993085	0.00993085	0.084655	0.00993085	1	1	1	1	1	1	1	1	1	0.975309	0.977778	0.975	0.975	0.977778	0.975	0.975	0.977778	0.975	1.03104
3	178	2	77	distinct	distinct	same	1	0	3.16019	0	1.18544	1.79148e+06	1350	0	0	1	1	0.130491	360	4	14.5	0.0572532	0.141878	0.0572532	0.0572532	0.141878	0.0572532	0.0572532	0.141878	0.0572532	1	1	1	1	1	1	1	1	1	1	1	1	1	1	1	1	1	1	0.595418
3	179	2	77	distinct	distinct	distinct	1	1	4.66865	4.30897	0.282771	1.78799e+06	1850	0	0	1	1	0.130491	360	4	14.5	0.192779	0.0955303	0.192779	0.192779	0.0955303	0.192779	0.192779	0.0955303	0.192779	1	1	1	1	1	1	1	1	1	0.980583	0.982456	0.980583	0.980583	0.982456	0.980583	0.980583	0.982456	0.980583	1.312
3	180	2	78	distinct	distinct	same	1	0	4.04163	0	3.23236	2.81564e+06	1350	0	0	1	1	0.130491	60	16	16.5	0.254173	0.0676384	0.254173	0.254173	0.0676384	0.254173	0.254173	0.0676384	0.254173	1	1	1	1	1	1	1	1	1	0.979381	0.981132	0.979381	0.979381	0.981132	0.979381	0.979381	0.981132	0.979381	0.7488
3	181	2	78	distinct	distinct	same	1	0	4.04163	0	4.04101	2.83488e+06	2350	0	0	1	1	0.130491	60	16	16.5	0.177513	0.260307	0.214516	0.214516	0.260307	0.214516	0.214516	0.260307	0.214516	1	1	1	1	1	1	1	1	1	1	1	1	1	1	1	1	1	1	2.30214
3	182	2	79	distinct	distinct	same	1	0	4.63312	0	11.6857	3.50615e+06	850	0	0	1	1	0.130491	720	4	11.5	0.520665	0.41003	0.548867	0.548867	0.41003	0.548867	0.548867	0.41003	0.548867	1	1	1	1	1	1	1	1	1	0.947368	0.950617	0.946667	0.946667	0.950617	0.946667	0.946667	0.950617	0.946667	1.47312
3	183	2	79	distinct	distinct	same	1	0	4.63312	0	11.4081	3.51994e+06	2350	0	0	1	1	0.130491	480	4	11.5	0.272822	0.172815	0.167579	0.165321	0.172815	0.165321	0.165321	0.172815	0.165321	1	1	1	1	1	1	1	1	1	0.983051	0.984	0.982759	0.982609	0.984	0.982609	0.982609	0.984	0.982609	0.944202
3	184	2	80	distinct	distinct	same	1	0	3.64302	0	6.11122	1.00161e+06	1000	0	0	1	1	0.130491	120	0	13	0.21833	0.298502	0.21833	0.192803	0.298502	0.192803	0.201731	0.298502	0.201731	1	1	1	1	1	1	1	1	1	0.969231	0.971631	0.969231	0.968504	0.971631	0.968504	0.96875	0.971631	0.96875	0.654397
3	185	2	80	distinct	distinct	same	1	0	3.22114	0	19.5561	872246	1050	0	0	1	1	0.130491	120	0	13	0.149628	0.218467	0.149628	0.149628	0.218467	0.149628	0.149628	0.218467	0.149628	1	1	1	1	1	1	1	1	1	0.968	0.968992	0.968	0.968	0.968992	0.968	0.968	0.968992	0.968	0.430424
3	186	2	81	distinct	distinct	distinct	1	1	3.03282	3.77051	7.50687	1.51631e+07	646	1	1	1	1	0.155997	96	16	10.5	3.93595	3.86711	3.93595	3.93595	3.86711	3.93595	3.93595	3.86711	3.93595	1	1	1	1	1	1	1	1	1	1	1	1	1	1	1	1	1	1	3.63255
3	187	2	82	distinct	distinct	distinct	1	1	3.34716	1.95018	1.28268	9.2973e+06	150	1	1	1	1	0.155997	78	4	5.5	3.16006	3.09122	3.16006	3.16006	3.09122	3.16006	3.16006	3.09122	3.16006	1	1	1	1	1	1	1	1	1	1	1	1	1	1	1	1	1	1	5.41135
3	188	2	83	distinct	distinct	same	1	0	3.82057	0	1.27198	1.17049e+07	512	1	1	1	0	0.0701459	107	3	0.5	38.833	38.7641	38.833	38.833	38.7641	38.833	38.833	38.7641	38.833	1	1	1	1	1	1	1	1	1	1	1	1	1	1	1	1	1	1	6.3131
3	189	2	84	distinct	distinct	distinct	1	1	4.53255	4.01241	21.4979	3.19172e+06	412	1	1	1	0	0.0860378	1944	4	17	4.29484	4.226	4.29484	4.29484	4.226	4.29484	4.29484	4.226	4.29484	1	1	1	1	1	1	1	1	1	1	1	1	1	1	1	1	1	1	2.50585
3	190	2	85	distinct	distinct	same	1	0	2.98142	0	2.91385	9.93742e+06	400	0	1	0	1	0.165755	272	9	10.3333	1.92302	1.85418	1.92302	1.92302	1.85418	1.92302	1.92302	1.85418	1.92302	1	1	1	1	1	1	1	1	1	1	1	1	1	1	1	1	1	1	1.84588
3	191	2	86	distinct	distinct	same	1	0	3.00015	0	5.98593	2.02165e+06	631	1	1	0	1	0.128784	432	5	10	0.365048	0.102762	0.365048	0.365048	0.102762	0.365048	0.365048	0.102762	0.365048	1	1	1	1	1	1	1	1	1	0.939394	0.945205	0.939394	0.939394	0.945205	0.939394	0.939394	0.945205	0.939394	2.62064
3	192	2	87	distinct	distinct	same	1	0	2.16533	0	7.33175	1.51672e+07	315	0	1	1	0	0.0734658	144	4	0.5	0.102882	0.178134	0.102882	0.102882	0.178134	0.102882	0.102882	0.178134	0.102882	1	1	1	1	1	1	1	1	1	1	1	1	1	1	1	1	1	1	0.455462
3	193	2	88	distinct	distinct	same	1	0	2.44975	0	4.35687	1.49253e+07	621	0	1	1	1	0.193393	240	4	5.5	0.124684	0.204157	0.124684	0.124684	0.204157	0.124684	0.124684	0.204157	0.124684	1	1	1	1	1	1	1	1	1	1	1	1	1	1	1	1	1	1	2.02121
3	194	2	89	distinct	distinct	same	1	0	3.00015	0	0.0771999	2.07296e+06	575	0	1	0	1	0.181311	160	7	13	0.484754	0.415914	0.484754	0.484754	0.415914	0.484754	0.484754	0.415914	0.484754	1	1	1	1	1	1	1	1	1	0.971429	0.972973	0.971429	0.971429	0.972973	0.971429	0.971429	0.972973	0.971429	2.85029
3	195	2	90	distinct	distinct	same	1	0	3.00015	0	0.889755	2.07378e+06	575	1	1	0	1	0.128784	86	16	12	0.264977	0.153087	0.264977	0.264977	0.153087	0.264977	0.264977	0.153087	0.264977	1	1	1	1	1	1	1	1	1	0.959596	0.963636	0.959596	0.959596	0.963636	0.959596	0.959596	0.963636	0.959596	2.16629
3	196	2	91	distinct	distinct	distinct	1	1	3.46764	2.88811	0.255514	7.00012e+06	616	0	1	0	1	0.165755	104	7	6	1.22487	1.20181	1.22487	1.22487	1.20181	1.22487	1.22487	1.20181	1.22487	1	1	1	1	1	1	1	1	1	1	1	1	1	1	1	1	1	1	3.00781
4	5	2	2	same	same	same	0	0	0	0	0.877446	15442.2	50	0	0	0	0	0	0	0	0	0.0327108	0.0214639	0.0327108	0.0327108	0.0214639	0.0327108	0.0327108	0.0214639	0.0327108	0.849462	0.857143	0.849462	0.849462	0.857143	0.849462	0.849462	0.857143	0.849462	0.565217	0.583333	0.565217	0.565217	0.583333	0.565217	0.565217	0.583333	0.565217	0.163796
4	6	2	3	distinct	distinct	same	1	0	2.22259	0	9.13409	1.17607e+07	198	1	1	1	1	0.155997	242	4	20.5	4.11129	4.12963	4.11129	4.11129	4.12963	4.11129	4.11129	4.12963	4.11129	1	1	1	1	1	1	1	1	1	1	1	1	1	1	1	1	1	1	4.1808
4	7	2	4	distinct	distinct	same	1	0	2.59898	0	20.3777	5.0053e+06	390	1	1	1	1	0.155997	204	37	8.5	0.439239	0.457577	0.439239	0.439239	0.457577	0.439239	0.439239	0.457577	0.439239	1	1	1	1	1	1	1	1	1	1	1	1	1	1	1	1	1	1	0.993498
4	8	2	4	distinct	distinct	same	1	0	2.59898	0	20.3777	5.0053e+06	390	0	1	0.5	1	0.140131	2280	37	8.5	0.0677729	0.008106	0.0677729	0.0677729	0.008106	0.0677729	0.0677729	0.008106	0.0677729	1	1	1	1	1	1	1	1	1	0.977273	0.98	0.977273	0.977273	0.98	0.977273	0.977273	0.98	0.977273	0.741685
4	9	2	5	distinct	distinct	same	1	0	3.91312	0	7.79187	2.41859e+06	34	1	1	1	1	0.155997	80	5	23	5.75821	5.77655	5.75821	5.75821	5.77655	5.75821	5.75821	5.77655	5.75821	1	1	1	1	1	1	1	1	1	1	1	1	1	1	1	1	1	1	3.25709
4	10	2	6	distinct	distinct	distinct	1	1	3.40261	3.69147	16.348	6.74281e+06	108	0	1	1	0	0.0546444	103	1	18.5	6.29648	6.31481	6.29648	6.29648	6.31481	6.29648	6.29648	6.31481	6.29648	1	1	1	1	1	1	1	1	1	1	1	1	1	1	1	1	1	1	2.63144
4	11	2	7	distinct	distinct	same	1	0	2.59898	0	12.5984	5.09894e+06	650	0	1	0.5	1	0.16813	7856	6	1.5	0.365553	0.356211	0.366455	0.363485	0.356211	0.365054	0.363485	0.356211	0.365054	1	1	1	1	1	1	1	1	1	0.985348	0.986301	0.985401	0.985185	0.986301	0.985294	0.985185	0.986301	0.985294	0.487882
4	12	2	8	distinct	distinct	same	1	0	2.37095	0	9.18688	5.09893e+06	365	0	1	0.5	1	0.163009	33880	4	15.5	0.203	0.175915	0.203	0.203	0.175915	0.203	0.203	0.175915	0.203	1	1	1	1	1	1	1	1	1	0.982609	0.983471	0.982609	0.982609	0.983471	0.982609	0.982609	0.983471	0.982609	0.553974
4	13	2	9	distinct	distinct	same	1	0	2.37095	0	11.3573	5.1987e+06	100	1	1	1	1	0.106338	65	28	4.5	0.26128	0.241305	0.26128	0.26128	0.241305	0.26128	0.26128	0.241305	0.26128	1	1	1	1	1	1	1	1	1	1	1	1	1	1	1	1	1	1	0.239713
4	14	2	10	distinct	distinct	same	1	0	2.37095	0	4.78276	5.22482e+06	165	0	1	1	1	0.139572	90	16	2.5	0.27265	0.290988	0.27265	0.27265	0.290988	0.27265	0.27265	0.290988	0.27265	1	1	1	1	1	1	1	1	1	0.956522	0.957447	0.956522	0.956522	0.957447	0.956522	0.956522	0.957447	0.956522	2.14944
4	15	2	11	distinct	distinct	same	1	0	2.37095	0	4.26991	5.17458e+06	80	0	1	1	1	0.193393	64	4	8	0.131661	0.141084	0.131661	0.145874	0.141084	0.145874	0.145874	0.141084	0.145874	1	1	1	1	1	1	1	1	1	0.973684	0.974684	0.973684	0.973333	0.974684	0.973333	0.973333	0.974684	0.973333	3.35402
4	16	2	12	distinct	distinct	same	1	0	3.07047	0	7.4747	5.02921e+06	400	0	1	1	1	0.139572	10	19	3	0.0300247	0.103281	0.0476977	0.0300247	0.103281	0.0300247	0.0300247	0.103281	0.0300247	1	1	1	1	1	1	1	1	1	1	1	1	1	1	1	1	1	1	1.26286
4	17	2	13	distinct	distinct	same	1	0	3.24977	0	7.03561	5.39548e+06	650	0	1	1	1	0.171847	224	4	2	0.146586	0.164924	0.146586	0.146586	0.164924	0.146586	0.146586	0.164924	0.146586	1	1	1	1	1	1	1	1	1	1	1	1	1	1	1	1	1	1	1.378
4	18	2	14	distinct	distinct	same	1	0	2.37095	0	3.59714	5.03453e+06	550	0	1	1	1	0.193393	68.3	4	4.5	0.659316	0.643057	0.659316	0.659316	0.643057	0.659316	0.659316	0.643057	0.659316	1	1	1	1	1	1	1	1	1	1	1	1	1	1	1	1	1	1	1.64562
4	19	2	15	distinct	distinct	same	1	0	2.59898	0	6.75914	4.94997e+06	450	0	1	1	1	0.193393	2	4	10.5	1.16449	1.05938	1.16449	1.16449	1.05938	1.16449	1.16449	1.05938	1.16449	1	1	1	1	1	1	1	1	1	0.971429	0.972973	0.971429	0.971429	0.972973	0.971429	0.971429	0.972973	0.971429	1.38235
4	20	2	16	distinct	distinct	same	1	0	2.59898	0	3.03046	4.99164e+06	300	0	1	0.5	1	0.186662	462	16	14.5	0.0885203	0.0331544	0.0885203	0.0885203	0.0331544	0.0885203	0.0885203	0.0331544	0.0885203	1	1	1	1	1	1	1	1	1	1	1	1	1	1	1	1	1	1	1.04952
4	21	2	16	distinct	distinct	distinct	1	1	3.58455	2.70427	9.73225	4.98662e+06	360	0	1	0.5	1	0.186662	526	16	14.5	0.402243	0.341379	0.402243	0.402243	0.341379	0.402243	0.402243	0.341379	0.402243	1	1	1	1	1	1	1	1	1	1	1	1	1	1	1	1	1	1	1.09411
4	22	2	16	distinct	distinct	same	1	0	2.59898	0	9.72031	4.96262e+06	320	0	1	0.5	1	0.186662	445	16	14.5	0.265249	0.233409	0.265249	0.265249	0.233409	0.265249	0.265249	0.233409	0.265249	1	1	1	1	1	1	1	1	1	0.97561	0.977011	0.97561	0.97561	0.977011	0.97561	0.97561	0.977011	0.97561	1.28638
4	23	2	17	distinct	distinct	same	1	0	2.37095	0	22.2497	5.09537e+06	500	0	1	1	1	0.193393	176	4	4	0.0862299	0.104568	0.0862299	0.0862299	0.104568	0.0862299	0.0862299	0.104568	0.0862299	1	1	1	1	1	1	1	1	1	0.975	0.97561	0.975	0.975	0.97561	0.975	0.975	0.97561	0.975	0.094456
4	24	2	18	distinct	distinct	same	1	0	2.59898	0	20.4477	4.97179e+06	400	0	1	1	1	0.193393	180	7	15.5	0.351232	0.369569	0.351232	0.351232	0.369569	0.351232	0.351232	0.369569	0.351232	1	1	1	1	1	1	1	1	1	0.970149	0.971014	0.970149	0.970149	0.971014	0.970149	0.970149	0.971014	0.970149	1.97513
4	25	2	19	distinct	distinct	same	1	0	2.37095	0	18.4799	5.16897e+06	220	0	1	1	1	0.193393	137	3	12.5	0.00635278	0.118909	0.00635278	0.00635278	0.118909	0.00635278	0.00635278	0.118909	0.00635278	1	1	1	1	1	1	1	1	1	0.944444	0.946667	0.944444	0.944444	0.946667	0.944444	0.944444	0.946667	0.944444	0.974276
4	26	2	20	distinct	distinct	distinct	1	1	2.70151	3.69147	5.78963	4.56681e+06	450	0	1	0	1	0.165755	80	4	8	0.0363972	0.0547349	0.0363972	0.0363972	0.0547349	0.0363972	0.0363972	0.0547349	0.0363972	1	1	1	1	1	1	1	1	1	1	1	1	1	1	1	1	1	1	2.43995
4	27	2	21	distinct	distinct	same	1	0	2.94906	0	2.95618	1.12097e+07	1350	0	1	1	1	0.193393	684	4	9.5	0.364766	0.383104	0.364766	0.364766	0.383104	0.364766	0.364766	0.383104	0.364766	1	1	1	1	1	1	1	1	1	1	1	1	1	1	1	1	1	1	0.536989
4	28	2	22	distinct	distinct	same	1	0	3.24977	0	22.5882	5.18229e+06	660	0	1	1	1	0.171847	213	1	17.5	0.249538	0.267876	0.249538	0.249538	0.267876	0.249538	0.249538	0.267876	0.249538	1	1	1	1	1	1	1	1	1	1	1	1	1	1	1	1	1	1	4.26279
4	29	2	22	distinct	distinct	same	1	0	3.24977	0	24.5857	5.17846e+06	690	0	1	1	1	0.171847	220	1	17.5	0.502851	0.521188	0.502851	0.502851	0.521188	0.502851	0.502851	0.521188	0.502851	1	1	1	1	1	1	1	1	1	1	1	1	1	1	1	1	1	1	1.45365
4	30	2	22	distinct	distinct	same	1	0	3.24977	0	22.5495	5.17851e+06	671	0	1	1	1	0.171847	173	1	17.5	0.380946	0.399283	0.380946	0.380946	0.399283	0.380946	0.380946	0.399283	0.380946	1	1	1	1	1	1	1	1	1	1	1	1	1	1	1	1	1	1	2.36588
4	31	2	22	distinct	distinct	same	1	0	3.24977	0	16.8486	5.17097e+06	705	0	1	1	1	0.171847	213	1	17.5	0.283564	0.301902	0.283564	0.283564	0.301902	0.283564	0.283564	0.301902	0.283564	1	1	1	1	1	1	1	1	1	1	1	1	1	1	1	1	1	1	2.55404
4	32	2	22	distinct	distinct	same	1	0	3.24977	0	20.0838	5.17378e+06	680	0	1	1	1	0.171847	193	1	17.5	0.238211	0.256548	0.238211	0.238211	0.256548	0.238211	0.238211	0.256548	0.238211	1	1	1	1	1	1	1	1	1	1	1	1	1	1	1	1	1	1	0.970032
4	33	2	22	distinct	distinct	same	1	0	3.24977	0	18.426	5.16925e+06	738	0	1	1	1	0.171847	186	1	17.5	0.383967	0.402305	0.383967	0.383967	0.402305	0.383967	0.383967	0.402305	0.383967	1	1	1	1	1	1	1	1	1	1	1	1	1	1	1	1	1	1	0.600712
4	34	2	22	distinct	distinct	same	1	0	3.24977	0	16.4114	5.16893e+06	700	0	1	1	1	0.171847	206	1	17.5	0.367954	0.386292	0.367954	0.367954	0.386292	0.367954	0.367954	0.386292	0.367954	1	1	1	1	1	1	1	1	1	1	1	1	1	1	1	1	1	1	3.77359
4	35	2	23	distinct	distinct	same	1	0	2.37095	0	8.42971	5.18372e+06	105	0	0	1	1	0.130491	1049	10	13.5	0.236978	0.2137	0.236978	0.236978	0.2137	0.236978	0.236978	0.2137	0.236978	1	1	1	1	1	1	1	1	1	0.987654	0.988636	0.987654	0.987654	0.988636	0.987654	0.987654	0.988636	0.987654	0.556525
4	36	2	24	distinct	distinct	distinct	1	1	3.7873	2.88811	20.8273	5.31314e+06	10	0	1	0	0	0.0613465	336	4	12.5	2.15439	2.17273	2.15439	2.15439	2.17273	2.15439	2.15439	2.17273	2.15439	1	1	1	1	1	1	1	1	1	1	1	1	1	1	1	1	1	1	7.02628
4	37	2	24	distinct	distinct	distinct	1	1	3.7873	2.88811	20.8446	5.31245e+06	0	0	1	0	0	0.0613465	336	4	12.5	2.30015	2.31848	2.30015	2.30015	2.31848	2.30015	2.30015	2.31848	2.30015	1	1	1	1	1	1	1	1	1	1	1	1	1	1	1	1	1	1	5.9053
4	38	2	25	distinct	distinct	distinct	1	1	3.92358	1.95018	7.07672	4.42354e+06	700	0	1	1	1	0.171847	47	4	4.5	0.417195	0.282733	0.417195	0.417195	0.282733	0.417195	0.417195	0.282733	0.417195	1	1	1	1	1	1	1	1	1	0.959184	0.962963	0.959184	0.959184	0.962963	0.959184	0.959184	0.962963	0.959184	2.02865
4	39	2	26	distinct	distinct	distinct	1	1	3.1987	2.88811	0.134307	6.19827e+06	238	0	1	0	0	0.0613465	9744	18	16.5	2.89147	2.90981	2.89147	2.89147	2.90981	2.89147	2.89147	2.90981	2.89147	1	1	1	1	1	1	1	1	1	1	1	1	1	1	1	1	1	1	3.15042
4	40	2	27	distinct	distinct	same	1	0	4.07817	0	7.28912	3.82528e+06	2250	0	0	1	1	0.130491	528	13	13	0.0881124	0.0513108	0.0881124	0.0881124	0.0513108	0.0881124	0.0881124	0.0513108	0.0881124	1	1	1	1	1	1	1	1	1	1	1	1	1	1	1	1	1	1	0.691686
4	41	2	28	distinct	distinct	same	1	0	1.6171	0	10.2812	1.4336e+07	1073	0	0	1	1	0.130491	189	9	9.5	0.0552568	0.0735945	0.0552568	0.0552568	0.0735945	0.0552568	0.0552568	0.0735945	0.0552568	1	1	1	1	1	1	1	1	1	1	1	1	1	1	1	1	1	1	3.51855
4	42	2	29	distinct	distinct	distinct	1	1	3.58455	2.70427	20.4652	4.57225e+06	668	0	1	0	1	0.140807	44	4	2.5	0.226932	0.215407	0.226932	0.210749	0.215407	0.210749	0.210749	0.215407	0.210749	1	1	1	1	1	1	1	1	1	1	1	1	1	1	1	1	1	1	1.03347
4	43	2	30	distinct	distinct	same	1	0	3.31595	0	1.69401	9.44097e+06	217	0	1	0	1	0.165755	740	28	17.5	1.19657	1.21491	1.19657	1.19657	1.21491	1.19657	1.19657	1.21491	1.19657	1	1	1	1	1	1	1	1	1	1	1	1	1	1	1	1	1	1	4.29222
4	44	2	30	distinct	distinct	same	1	0	3.31595	0	7.86273	9.44858e+06	417	0	1	0	1	0.165755	740	28	17.5	1.19831	1.21664	1.19831	1.19831	1.21664	1.19831	1.19831	1.21664	1.19831	1	1	1	1	1	1	1	1	1	1	1	1	1	1	1	1	1	1	3.66986
4	45	2	30	distinct	distinct	same	1	0	3.31595	0	15.3974	9.42233e+06	142	0	1	0	1	0.165755	740	28	17.5	1.28195	1.24516	1.28195	1.28195	1.24516	1.28195	1.28195	1.24516	1.28195	1	1	1	1	1	1	1	1	1	1	1	1	1	1	1	1	1	1	2.6231
4	46	2	30	distinct	distinct	same	1	0	3.31595	0	7.16181	9.4448e+06	956	0	1	0	1	0.165755	740	28	17.5	0.506967	0.525305	0.506967	0.506967	0.525305	0.506967	0.506967	0.525305	0.506967	1	1	1	1	1	1	1	1	1	1	1	1	1	1	1	1	1	1	2.83346
4	47	2	30	distinct	distinct	same	1	0	3.31595	0	8.20042	9.44728e+06	344	0	1	0	1	0.165755	740	28	17.5	1.49291	1.51125	1.49291	1.49291	1.51125	1.49291	1.49291	1.51125	1.49291	1	1	1	1	1	1	1	1	1	1	1	1	1	1	1	1	1	1	4.37934
4	48	2	30	distinct	distinct	same	1	0	3.31595	0	14.7907	9.4174e+06	299	0	1	0	1	0.165755	740	28	17.5	0.396959	0.39389	0.396959	0.396959	0.39389	0.396959	0.396959	0.39389	0.396959	1	1	1	1	1	1	1	1	1	1	1	1	1	1	1	1	1	1	2.42684
4	49	2	30	distinct	distinct	same	1	0	3.31595	0	6.19651	9.43035e+06	60	0	1	0	1	0.165755	740	28	17.5	0.84815	0.817924	0.84815	0.84815	0.817924	0.84815	0.84815	0.817924	0.84815	1	1	1	1	1	1	1	1	1	1	1	1	1	1	1	1	1	1	3.26775
4	50	2	31	distinct	distinct	distinct	1	1	3.23507	2.88811	16.0838	6.67855e+06	103	0	1	0	1	0.119695	192	5	18	0.644999	0.663337	0.644999	0.644999	0.663337	0.644999	0.644999	0.663337	0.644999	1	1	1	1	1	1	1	1	1	1	1	1	1	1	1	1	1	1	3.12327
4	51	2	32	distinct	distinct	distinct	1	1	4.73425	3.69147	10.3827	1.45453e+07	725	0	1	1	1	0.193393	1825	2	17.5	2.00146	2.0198	2.06302	1.95379	2.0198	1.95379	1.95379	2.0198	1.95379	1	1	1	1	1	1	1	1	1	1	1	1	1	1	1	1	1	1	0.836247
4	52	2	33	distinct	distinct	same	1	0	4.53994	0	7.23154	1.58611e+06	190	0	0.666667	0.5	1	0.151292	750	4	18.5	0.00602184	0.0134764	0.00602184	0.00602184	0.0134764	0.00602184	0.00602184	0.0134764	0.00602184	1	1	1	1	1	1	1	1	1	0.942857	0.945946	0.942857	0.942857	0.945946	0.942857	0.942857	0.945946	0.942857	0.55393
4	53	2	34	distinct	distinct	distinct	1	1	3.31315	3.69147	6.14065	6.31765e+06	944	0	0	1	0	0.0214724	2	2	15	5.81896	5.8373	5.81896	5.81896	5.8373	5.81896	5.81896	5.8373	5.81896	1	1	1	1	1	1	1	1	1	1	1	1	1	1	1	1	1	1	2.6678
4	54	2	35	distinct	distinct	same	1	0	3.24977	0	12.5372	5.51965e+06	850	0	1	0	1	0.181311	25	1	14.5	0.0251532	0.0372275	0.0251532	0.0251532	0.0372275	0.0251532	0.0251532	0.0372275	0.0251532	1	1	1	1	1	1	1	1	1	1	1	1	1	1	1	1	1	1	4.56907
4	55	2	35	distinct	distinct	distinct	1	1	3.57546	2.70427	11.093	5.69648e+06	45	0	1	0	1	0.181311	25	1	14.5	0.0928281	0.138598	0.0928281	0.0928281	0.138598	0.0928281	0.0928281	0.138598	0.0928281	1	1	1	1	1	1	1	1	1	1	1	1	1	1	1	1	1	1	0.735047
4	56	2	36	distinct	distinct	distinct	1	1	1.42841	1.95018	9.26041	1.49007e+07	170	1	1	1	1	0.112054	1072	2	15.5	13.7865	13.8049	13.7865	13.7865	13.8049	13.7865	13.7865	13.8049	13.7865	1	1	1	1	1	1	1	1	1	1	1	1	1	1	1	1	1	1	2.80802
4	57	2	36	distinct	distinct	distinct	1	1	1.42841	1.95018	0.146818	1.50242e+07	94	1	1	1	1	0.112054	820	2	15.5	13.8912	13.9095	13.8912	13.8912	13.9095	13.8912	13.8912	13.9095	13.8912	1	1	1	1	1	1	1	1	1	1	1	1	1	1	1	1	1	1	4.71457
4	58	2	37	distinct	distinct	distinct	1	1	4.23588	3.77051	0.280206	3.33617e+06	230	0	1	0	1	0.130507	60	4	12.5	0.161548	0.165037	0.148282	0.161548	0.165037	0.148282	0.161548	0.165037	0.148282	1	1	1	1	1	1	1	1	1	1	1	1	1	1	1	1	1	1	0.54928
4	59	2	38	distinct	distinct	distinct	1	1	4.67736	3.69147	7.3505	8.44475e+06	71	1	1	1	1	0.155997	2028	0	13.5	3.6156	3.63394	3.6156	3.6156	3.63394	3.6156	3.6156	3.63394	3.6156	1	1	1	1	1	1	1	1	1	1	1	1	1	1	1	1	1	1	2.3121
4	60	2	39	distinct	distinct	same	1	0	4.13458	0	10.8714	2.67188e+06	120	0	1	0	1	0.130507	17110	10	8	0.157756	0.150252	0.164647	0.156655	0.150252	0.163735	0.156655	0.150252	0.163735	1	1	1	1	1	1	1	1	1	1	1	1	1	1	1	1	1	1	1.92605
4	61	2	40	distinct	same	same	0	0	0	0	22.7074	64036.8	131	0	1	0.5	1	0.140131	204	4	15.5	0.918471	0.936809	0.918471	0.918471	0.936809	0.918471	0.918471	0.936809	0.918471	0.918699	0.920635	0.918699	0.918699	0.920635	0.918699	0.918699	0.920635	0.918699	0.594203	0.605634	0.594203	0.594203	0.605634	0.594203	0.594203	0.605634	0.594203	1.36957
4	62	2	41	distinct	distinct	distinct	1	1	3.35078	1.41687	2.17636	3.13871e+06	225	0	1	0.5	0	0.0534284	1960	2	15.5	0.688311	0.69559	0.688311	0.688311	0.69559	0.688311	0.688311	0.69559	0.688311	1	1	1	1	1	1	1	1	1	0.981132	0.981651	0.981132	0.981132	0.981651	0.981132	0.981132	0.981651	0.981132	0.836206
4	63	2	42	distinct	distinct	same	1	0	2.49611	0	0.389564	4.50261e+06	300	0	1	0	1	0.130507	312	10	9.5	0.138719	0.11926	0.138719	0.164647	0.11926	0.164647	0.164647	0.11926	0.164647	1	1	1	1	1	1	1	1	1	1	1	1	1	1	1	1	1	1	1.43086
4	64	2	43	distinct	distinct	distinct	1	1	3.84343	3.69147	12.6152	1.37064e+07	20	0	1	0.5	1	0.140131	222.5	4	14	0.671026	0.689363	0.671026	0.671026	0.689363	0.671026	0.671026	0.689363	0.671026	1	1	1	1	1	1	1	1	1	1	1	1	1	1	1	1	1	1	5.19014
4	65	2	43	distinct	distinct	distinct	1	1	3.84343	3.69147	19.0591	1.37048e+07	97	0	1	0.5	1	0.140131	222.5	4	14	0.612034	0.630372	0.612034	0.612034	0.630372	0.612034	0.612034	0.630372	0.612034	1	1	1	1	1	1	1	1	1	1	1	1	1	1	1	1	1	1	4.26478
4	66	2	43	distinct	distinct	distinct	1	1	3.84343	3.69147	20.2172	1.37042e+07	12	0	1	0.5	1	0.140131	222.5	4	14	0.531366	0.549704	0.531366	0.531366	0.549704	0.531366	0.531366	0.549704	0.531366	1	1	1	1	1	1	1	1	1	1	1	1	1	1	1	1	1	1	3.04911
4	67	2	43	distinct	distinct	distinct	1	1	3.84343	3.69147	22.4733	1.37006e+07	168	0	1	0.5	1	0.140131	222.5	4	14	0.402243	0.42058	0.402243	0.402243	0.42058	0.402243	0.402243	0.42058	0.402243	1	1	1	1	1	1	1	1	1	1	1	1	1	1	1	1	1	1	2.40412
4	68	2	43	distinct	distinct	distinct	1	1	3.84343	3.69147	21.1395	1.37027e+07	95	0	1	0.5	1	0.140131	222.5	4	14	0.393975	0.412313	0.393975	0.393975	0.412313	0.393975	0.393975	0.412313	0.393975	1	1	1	1	1	1	1	1	1	1	1	1	1	1	1	1	1	1	3.77012
4	69	2	43	distinct	distinct	distinct	1	1	4.4771	3.69147	9.74386	1.37911e+07	13	0	1	0.5	1	0.140131	222.5	4	14	0.762364	0.780701	0.762364	0.762364	0.780701	0.762364	0.762364	0.780701	0.762364	1	1	1	1	1	1	1	1	1	1	1	1	1	1	1	1	1	1	2.02022
4	70	2	43	distinct	distinct	distinct	1	1	4.11378	4.01241	6.85556	1.37858e+07	155	0	1	0.5	1	0.140131	222.5	4	14	0.497063	0.5154	0.497063	0.497063	0.5154	0.497063	0.497063	0.5154	0.497063	1	1	1	1	1	1	1	1	1	1	1	1	1	1	1	1	1	1	1.67479
4	71	2	43	distinct	distinct	distinct	1	1	4.4771	3.69147	3.19195	1.37779e+07	73	0	1	0.5	1	0.140131	222.5	4	14	1.00646	1.0248	1.00646	1.00646	1.0248	1.00646	1.00646	1.0248	1.00646	1	1	1	1	1	1	1	1	1	1	1	1	1	1	1	1	1	1	1.53551
4	72	2	43	distinct	distinct	distinct	1	1	4.4771	3.69147	4.01942	1.37745e+07	140	0	1	0.5	1	0.140131	222.5	4	14	0.492305	0.510643	0.492305	0.492305	0.510643	0.492305	0.492305	0.510643	0.492305	1	1	1	1	1	1	1	1	1	1	1	1	1	1	1	1	1	1	1.04821
4	73	2	44	distinct	distinct	distinct	1	1	3.1987	2.88811	21.4616	6.03716e+06	220	0	1	0	1	0.165755	100	0	14	0.69655	0.714887	0.69655	0.69655	0.714887	0.69655	0.69655	0.714887	0.69655	1	1	1	1	1	1	1	1	1	1	1	1	1	1	1	1	1	1	2.84385
4	74	2	45	distinct	distinct	distinct	1	1	3.84343	3.69147	18.677	1.37047e+07	38	0	1	0.5	1	0.140131	192	64	10.5	3.84429	3.86263	3.84429	3.84429	3.86263	3.84429	3.84429	3.86263	3.84429	1	1	1	1	1	1	1	1	1	1	1	1	1	1	1	1	1	1	4.0298
4	75	2	46	distinct	distinct	same	1	0	2.87844	0	19.8286	4.62828e+06	226	0	1	1	1	0.171847	5	4	11.5	0.385804	0.304922	0.385804	0.385804	0.304922	0.385804	0.385804	0.304922	0.385804	1	1	1	1	1	1	1	1	1	0.972973	0.975309	0.972973	0.972973	0.975309	0.972973	0.972973	0.975309	0.972973	0.798696
4	76	2	47	distinct	distinct	same	1	0	1.6918	0	2.86392	1.45521e+07	600	1	1	1	1	0.155997	30	4	11	0.754979	0.773316	0.811685	0.811685	0.773316	0.811685	0.811685	0.773316	0.811685	1	1	1	1	1	1	1	1	1	1	1	1	1	1	1	1	1	1	1.84593
4	77	2	47	distinct	distinct	distinct	1	1	4.73425	3.69147	12.2258	1.45431e+07	600	1	1	1	1	0.155997	30	4	11	0.994825	1.01316	0.979572	0.979572	1.01316	0.979572	0.979572	1.01316	0.979572	1	1	1	1	1	1	1	1	1	1	1	1	1	1	1	1	1	1	1.36228
4	78	2	48	distinct	distinct	distinct	1	1	4.8239	3.69147	9.93008	1.41043e+07	312	0	1	0	1	0.140807	800	18	14	2.34299	2.24092	2.34299	2.34299	2.24092	2.34299	2.34299	2.24092	2.34299	1	1	1	1	1	1	1	1	1	1	1	1	1	1	1	1	1	1	1.57004
4	79	2	20	distinct	distinct	distinct	1	1	2.70151	3.69147	0.845312	4.56902e+06	50	0	1	0	1	0.165755	140	1	7	0.060242	0.0419043	0.060242	0.060242	0.0419043	0.060242	0.060242	0.0419043	0.060242	1	1	1	1	1	1	1	1	1	1	1	1	1	1	1	1	1	1	2.31387
4	80	2	20	distinct	distinct	distinct	1	1	2.70151	3.69147	2.13175	4.56881e+06	100	0	1	0	1	0.165755	130	1	7	0.191424	0.209762	0.214175	0.191424	0.209762	0.214175	0.191424	0.209762	0.214175	1	1	1	1	1	1	1	1	1	1	1	1	1	1	1	1	1	1	1.01194
4	81	2	20	distinct	distinct	distinct	1	1	2.70151	3.69147	2.28645	4.56849e+06	250	0	1	0	1	0.165755	70	15	8	0.133864	0.152202	0.195469	0.133864	0.152202	0.195469	0.133864	0.152202	0.195469	1	1	1	1	1	1	1	1	1	1	1	1	1	1	1	1	1	1	0.570983
4	82	2	49	distinct	distinct	distinct	1	1	3.1987	2.88811	10.6922	6.04352e+06	150	0	1	0	1	0.165755	755	51	17	1.68465	1.70299	1.68465	1.68465	1.70299	1.68465	1.68465	1.70299	1.68465	1	1	1	1	1	1	1	1	1	1	1	1	1	1	1	1	1	1	3.03302
4	83	2	92	distinct	distinct	distinct	1	1	3.1987	2.88811	5.24515	6.03506e+06	157	0	1	0	1	0.165755	120	4	15.5	0.0784467	0.0967845	0.0784467	0.0784467	0.0967845	0.0784467	0.0784467	0.0967845	0.0784467	1	1	1	1	1	1	1	1	1	1	1	1	1	1	1	1	1	1	1.97522
4	84	2	37	distinct	distinct	distinct	1	1	4.23588	3.77051	9.2962	3.32978e+06	300	0	1	0	1	0.130507	60	4	12.5	0.331342	0.34968	0.331342	0.331342	0.34968	0.331342	0.331342	0.34968	0.331342	1	1	1	1	1	1	1	1	1	1	1	1	1	1	1	1	1	1	1.97922
4	85	2	37	distinct	distinct	distinct	1	1	4.23588	3.77051	9.79708	3.27253e+06	150	0	1	0	1	0.130507	60	4	12.5	0.255935	0.274273	0.173474	0.255935	0.274273	0.173474	0.255935	0.274273	0.173474	1	1	1	1	1	1	1	1	1	1	1	1	1	1	1	1	1	1	0.693457
4	86	2	37	distinct	distinct	distinct	1	1	4.23588	3.77051	9.79708	3.2761e+06	350	0	1	0	1	0.130507	60	4	12.5	0.553606	0.571944	0.62989	0.553606	0.571944	0.62989	0.553606	0.571944	0.62989	1	1	1	1	1	1	1	1	1	1	1	1	1	1	1	1	1	1	2.02524
4	87	2	50	distinct	distinct	distinct	1	1	4.2952	2.70427	8.29157	1.17955e+07	220	0	1	0	1	0.165755	100	0	16	0.135452	0.117114	0.135452	0.135452	0.117114	0.135452	0.135452	0.117114	0.135452	1	1	1	1	1	1	1	1	1	1	1	1	1	1	1	1	1	1	1.50794
4	88	2	51	distinct	distinct	distinct	1	1	3.03282	3.77051	1.30259	1.49488e+07	246	1	1	1	1	0.155997	2	28	8.5	4.49916	4.5175	4.49916	4.49916	4.5175	4.49916	4.49916	4.5175	4.49916	1	1	1	1	1	1	1	1	1	1	1	1	1	1	1	1	1	1	2.74019
4	89	2	52	distinct	distinct	distinct	1	1	3.92358	1.95018	8.36631	4.09716e+06	237	0	1	0.5	1	0.140131	288	34	17.5	0.0171934	0.0355311	0.0171934	0.0343712	0.0355311	0.0343712	0.0343712	0.0355311	0.0343712	1	1	1	1	1	1	1	1	1	1	1	1	1	1	1	1	1	1	1.08948
4	90	2	53	distinct	distinct	same	1	0	3.73353	0	10.675	1.62161e+07	1350	1	1	1	1	0.155997	36	25	19.5	1.59809	1.41262	1.52596	1.59809	1.41262	1.52596	1.59809	1.41262	1.52596	1	1	1	1	1	1	1	1	1	1	1	1	1	1	1	1	1	1	1.24929
4	91	2	54	distinct	distinct	same	1	0	3.73353	0	7.87668	1.62458e+07	590	1	1	1	1	0.155997	1260	16	7	0.666255	0.630865	0.718543	0.666255	0.630865	0.718543	0.666255	0.630865	0.718543	1	1	1	1	1	1	1	1	1	1	1	1	1	1	1	1	1	1	1.03062
4	92	2	55	distinct	distinct	distinct	1	1	3.7992	4.30897	21.6014	1.12359e+07	1172	1	1	1	1	0.155997	190	4	0	3.55132	3.43144	3.54675	4.14784	3.43144	4.14784	3.70227	3.43144	3.70227	1	1	1	1	1	1	1	1	1	1	1	1	1	1	1	1	1	1	2.57853
4	93	2	56	distinct	distinct	distinct	1	1	3.94675	3.69147	9.4318	1.63129e+07	110	0	1	0	1	0.165755	540	1	0.5	2.57133	2.44599	2.57133	2.57133	2.44599	2.57133	2.57133	2.44599	2.57133	1	1	1	1	1	1	1	1	1	1	1	1	1	1	1	1	1	1	4.46252
4	94	2	57	distinct	distinct	distinct	1	1	3.95828	3.69147	9.37628	1.62174e+07	415	0	1	0	1	0.165755	526	2	10.5	0.74883	0.619262	0.74883	0.74883	0.619262	0.74883	0.74883	0.619262	0.74883	1	1	1	1	1	1	1	1	1	1	1	1	1	1	1	1	1	1	3.88971
4	95	2	58	distinct	distinct	distinct	1	1	4.4771	3.69147	3.48369	1.3846e+07	152	0	1	0	1	0.165755	484	4	5.5	1.06571	1.08404	1.06571	1.06571	1.08404	1.06571	1.06571	1.08404	1.06571	1	1	1	1	1	1	1	1	1	1	1	1	1	1	1	1	1	1	4.59044
4	96	2	58	distinct	distinct	distinct	1	1	4.4771	3.69147	4.81889	1.38282e+07	117	0	1	0	1	0.165755	337	1	5.5	0.690382	0.70872	0.690382	0.690382	0.70872	0.690382	0.690382	0.70872	0.690382	1	1	1	1	1	1	1	1	1	1	1	1	1	1	1	1	1	1	3.16387
4	97	2	58	distinct	distinct	distinct	1	1	4.4771	3.69147	1.49277	1.38459e+07	184	0	1	0	1	0.165755	31	3	5.5	1.30604	1.32438	1.30604	1.30604	1.32438	1.30604	1.30604	1.32438	1.30604	1	1	1	1	1	1	1	1	1	1	1	1	1	1	1	1	1	1	3.21386
4	98	2	59	distinct	distinct	same	1	0	2.72141	0	9.07853	5.233e+06	240	0	1	0.5	0	0.0534284	140	16	5	0.0665739	0.0637223	0.0665739	0.0665739	0.0637223	0.0665739	0.0665739	0.0637223	0.0665739	1	1	1	1	1	1	1	1	1	1	1	1	1	1	1	1	1	1	0.286943
4	99	2	60	distinct	distinct	distinct	1	1	3.58455	2.70427	19.6444	4.29102e+06	836	0	1	1	1	0.139572	329	13	9	1.31964	1.33798	1.31964	1.31964	1.33798	1.31964	1.31964	1.33798	1.31964	1	1	1	1	1	1	1	1	1	0.983193	0.983471	0.983193	0.983193	0.983471	0.983193	0.983193	0.983471	0.983193	0.991811
4	100	2	61	distinct	distinct	same	1	0	2.87844	0	3.09405	5.10181e+06	200	1	1	1	1	0.155997	287	4	4.5	1.18589	1.15965	1.18589	1.18589	1.15965	1.18589	1.18589	1.15965	1.18589	1	1	1	1	1	1	1	1	1	0.977528	0.979592	0.977528	0.977528	0.979592	0.977528	0.977528	0.979592	0.977528	0.42283
4	101	2	62	distinct	distinct	same	1	0	2.37095	0	11.6498	5.08328e+06	760	0	1	0.5	1	0.140131	62	3	11	1.32349	0.620054	1.32349	1.32349	0.620054	1.32349	1.32349	0.620054	1.32349	1	1	1	1	1	1	1	1	1	1	1	1	1	1	1	1	1	1	2.17025
4	102	2	63	distinct	distinct	distinct	1	1	3.9736	2.91387	11.8473	4.32653e+06	144	0	1	0.5	1	0.166249	15442	66	8	0.250892	0.256556	0.274635	0.274635	0.256556	0.274635	0.274635	0.256556	0.274635	1	1	1	1	1	1	1	1	1	1	1	1	1	1	1	1	1	1	1.24368
4	103	2	93	distinct	distinct	same	1	0	2.59898	0	15.8394	4.9437e+06	331	1	1	1	1	0.155997	235	9	20	0.579257	0.531452	0.579257	0.618695	0.531452	0.618695	0.618695	0.531452	0.618695	1	1	1	1	1	1	1	1	1	0.974359	0.97561	0.974359	0.974026	0.97561	0.974026	0.974026	0.97561	0.974026	2.6649
4	104	2	64	distinct	distinct	distinct	1	1	3.58455	2.70427	0.950037	4.85553e+06	298	0	1	1	1	0.139572	548.2	22	0	0.196703	0.206495	0.196703	0.196703	0.206495	0.196703	0.196703	0.206495	0.196703	1	1	1	1	1	1	1	1	1	0.967213	0.968	0.967213	0.967213	0.968	0.967213	0.967213	0.968	0.967213	0.516079
4	105	2	65	distinct	distinct	same	1	0	4.33971	0	13.2071	4.75077e+06	770	0	1	0.5	1	0.140131	160	32	12	0.212299	0.230637	0.212299	0.212299	0.230637	0.212299	0.212299	0.230637	0.212299	1	1	1	1	1	1	1	1	1	1	1	1	1	1	1	1	1	1	1.42102
4	106	2	65	distinct	distinct	same	1	0	4.33971	0	8.62479	5.02598e+06	870	0	1	0.5	1	0.140131	160	32	12	0.429497	0.394662	0.429497	0.429497	0.394662	0.429497	0.429497	0.394662	0.429497	1	1	1	1	1	1	1	1	1	1	1	1	1	1	1	1	1	1	2.31185
4	107	2	65	distinct	distinct	distinct	1	1	4.25144	2.70427	4.8266	5.02383e+06	205	0	1	0.5	1	0.140131	160	32	12	0.504653	0.522991	0.504653	0.504653	0.522991	0.504653	0.504653	0.522991	0.504653	1	1	1	1	1	1	1	1	1	0.969231	0.970149	0.969231	0.969231	0.970149	0.969231	0.969231	0.970149	0.969231	1.50734
4	108	2	65	distinct	distinct	same	1	0	4.33971	0	17.835	4.9775e+06	550	0	1	0.5	1	0.140131	160	32	12	0.454696	0.473034	0.454696	0.454696	0.473034	0.454696	0.454696	0.473034	0.454696	1	1	1	1	1	1	1	1	1	1	1	1	1	1	1	1	1	1	1.21094
4	109	2	65	distinct	distinct	same	1	0	4.33971	0	13.5887	4.75357e+06	1059	0	1	0.5	1	0.140131	160	32	12	0.977428	0.928182	0.977428	0.977428	0.928182	0.977428	0.977428	0.928182	0.977428	1	1	1	1	1	1	1	1	1	1	1	1	1	1	1	1	1	1	3.845
4	110	2	65	distinct	distinct	same	1	0	4.33971	0	3.3925	5.00181e+06	1334	0	1	0.5	1	0.140131	160	32	12	1.22533	1.24367	1.22533	1.22533	1.24367	1.22533	1.22533	1.24367	1.22533	1	1	1	1	1	1	1	1	1	1	1	1	1	1	1	1	1	1	3.5716
4	111	2	65	distinct	distinct	same	1	0	4.33971	0	12.5161	4.68201e+06	1620	0	1	0.5	1	0.140131	160	32	12	0.503381	0.521719	0.503381	0.503381	0.521719	0.503381	0.503381	0.521719	0.503381	1	1	1	1	1	1	1	1	1	1	1	1	1	1	1	1	1	1	2.92124
4	112	2	65	distinct	distinct	same	1	0	4.33971	0	10.561	4.63466e+06	1230	0	1	0.5	1	0.140131	160	32	12	0.425183	0.443521	0.425183	0.425183	0.443521	0.425183	0.425183	0.443521	0.425183	1	1	1	1	1	1	1	1	1	1	1	1	1	1	1	1	1	1	1.41978
4	113	2	65	distinct	distinct	same	1	0	4.33971	0	10.3154	4.63515e+06	849	0	1	0.5	1	0.140131	160	32	12	0.280888	0.299226	0.280888	0.280888	0.299226	0.280888	0.280888	0.299226	0.280888	1	1	1	1	1	1	1	1	1	1	1	1	1	1	1	1	1	1	0.51706
4	114	2	65	distinct	distinct	same	1	0	4.33971	0	5.69347	4.47935e+06	1385	0	1	0.5	1	0.140131	160	32	12	0.577504	0.595842	0.577504	0.577504	0.595842	0.577504	0.577504	0.595842	0.577504	1	1	1	1	1	1	1	1	1	1	1	1	1	1	1	1	1	1	2.82667
4	115	2	66	distinct	distinct	same	1	0	4.33971	0	2.49837	4.97187e+06	650	0	0	0.5	1	0.120917	96	16	11	0.761896	0.780234	0.761896	0.761896	0.780234	0.761896	0.761896	0.780234	0.761896	1	1	1	1	1	1	1	1	1	1	1	1	1	1	1	1	1	1	1.70728
4	116	2	67	distinct	distinct	same	1	0	4.33971	0	15.8658	4.97729e+06	394	0	0	0.5	1	0.120917	40	4	12	2.8535	2.87184	2.8535	2.8535	2.87184	2.8535	2.8535	2.87184	2.8535	1	1	1	1	1	1	1	1	1	1	1	1	1	1	1	1	1	1	3.94052
4	117	2	68	distinct	distinct	same	1	0	2.87844	0	7.6697	4.77216e+06	128	0	1	0	1	0.181311	180	6	19.5	0.249538	0.267876	0.249538	0.249538	0.267876	0.249538	0.249538	0.267876	0.249538	1	1	1	1	1	1	1	1	1	1	1	1	1	1	1	1	1	1	4.26719
4	118	2	68	distinct	distinct	same	1	0	2.87844	0	8.02117	4.76446e+06	164	0	1	0	1	0.181311	180	6	19.5	0.00280367	0.0108124	0.00280367	0.00280367	0.0108124	0.00280367	0.00280367	0.0108124	0.00280367	1	1	1	1	1	1	1	1	1	1	1	1	1	1	1	1	1	1	2.88712
4	119	2	68	distinct	distinct	same	1	0	2.87844	0	9.47033	4.75909e+06	173	0	1	0	1	0.181311	180	6	19.5	0.34815	0.190242	0.34815	0.34815	0.190242	0.34815	0.34815	0.190242	0.34815	1	1	1	1	1	1	1	1	1	1	1	1	1	1	1	1	1	1	2.86799
4	120	2	68	distinct	distinct	same	1	0	2.87844	0	6.64611	4.772e+06	192	0	1	0	1	0.181311	180	6	19.5	0.264665	0.283003	0.264665	0.264665	0.283003	0.264665	0.264665	0.283003	0.264665	1	1	1	1	1	1	1	1	1	1	1	1	1	1	1	1	1	1	3.10009
4	121	2	68	distinct	distinct	same	1	0	2.87844	0	6.97632	4.77216e+06	188	0	1	0	1	0.181311	180	6	19.5	0.59314	0.2204	0.59314	0.59314	0.2204	0.59314	0.59314	0.2204	0.59314	1	1	1	1	1	1	1	1	1	1	1	1	1	1	1	1	1	1	3.72842
4	122	2	69	distinct	distinct	same	1	0	3.00015	0	8.67727	2.07415e+06	500	0	1	0	1	0.165755	222	2	4.5	0.0503519	0.0578791	0.0503519	0.0503519	0.0578791	0.0503519	0.0503519	0.0578791	0.0503519	1	1	1	1	1	1	1	1	1	1	1	1	1	1	1	1	1	1	0.3389
4	123	2	70	distinct	distinct	same	1	0	3.54868	0	4.19337	1.65786e+07	100	0	1	0	1	0.140807	192	4	26.5	1.60584	1.65358	1.60584	1.60584	1.65358	1.63944	1.60584	1.65358	1.63944	1	1	1	1	1	1	1	1	1	1	1	1	1	1	1	1	1	1	1.36867
4	124	2	71	distinct	distinct	same	1	0	2.4829	0	7.53709	1.49328e+07	800	1	1	1	1	0.155997	383	2	19.5	4.95197	4.97031	4.95197	4.95197	4.97031	4.95197	4.95197	4.97031	4.95197	1	1	1	1	1	1	1	1	1	1	1	1	1	1	1	1	1	1	2.594
4	125	2	72	distinct	distinct	distinct	1	1	3.82131	3.69147	3.37981	1.44587e+07	550	1	1	1	1	0.140863	3320	16	16.5	0.705897	0.724235	0.705897	0.705897	0.724235	0.705897	0.705897	0.724235	0.705897	1	1	1	1	1	1	1	1	1	1	1	1	1	1	1	1	1	1	0.594675
4	126	2	72	distinct	distinct	distinct	1	1	3.82131	3.69147	4.50187	1.44605e+07	550	1	1	1	1	0.140863	2856	16	16.5	0.798725	0.817062	0.798725	0.798725	0.817062	0.798725	0.798725	0.817062	0.798725	1	1	1	1	1	1	1	1	1	1	1	1	1	1	1	1	1	1	2.06936
4	127	2	72	distinct	distinct	distinct	1	1	3.82131	3.69147	3.51441	1.44603e+07	550	1	1	1	1	0.140863	3000	16	16.5	1.78505	1.80338	1.78505	1.78505	1.80338	1.78505	1.78505	1.80338	1.78505	1	1	1	1	1	1	1	1	1	1	1	1	1	1	1	1	1	1	3.86265
4	128	2	72	distinct	distinct	distinct	1	1	3.82131	3.69147	4.04317	1.44591e+07	550	1	1	1	1	0.140863	1776	16	16.5	1.1804	1.19874	1.1804	1.1804	1.19874	1.1804	1.1804	1.19874	1.1804	1	1	1	1	1	1	1	1	1	1	1	1	1	1	1	1	1	1	2.56536
4	129	2	72	distinct	distinct	distinct	1	1	3.82131	3.69147	2.55216	1.44601e+07	550	1	1	1	1	0.140863	2792	16	16.5	1.09298	1.11132	1.09298	1.09298	1.11132	1.09298	1.09298	1.11132	1.09298	1	1	1	1	1	1	1	1	1	1	1	1	1	1	1	1	1	1	0.658707
4	130	2	72	distinct	distinct	distinct	1	1	5.74327	4.16139	3.47837	1.44567e+07	550	1	1	1	1	0.140863	2328	16	16.5	0.497286	0.515623	0.497286	0.497286	0.515623	0.497286	0.497286	0.515623	0.497286	1	1	1	1	1	1	1	1	1	1	1	1	1	1	1	1	1	1	1.46384
4	131	2	72	distinct	distinct	distinct	1	1	5.74327	4.16139	3.79923	1.44567e+07	550	1	1	1	1	0.140863	1720	16	16.5	0.798725	0.817062	0.798725	0.798725	0.817062	0.798725	0.798725	0.817062	0.798725	1	1	1	1	1	1	1	1	1	1	1	1	1	1	1	1	1	1	0.683228
4	132	2	72	distinct	distinct	distinct	1	1	5.74327	4.16139	4.13861	1.44569e+07	550	1	1	1	1	0.140863	1224	16	16.5	3.3999	3.41824	3.3999	3.3999	3.41824	3.3999	3.3999	3.41824	3.3999	1	1	1	1	1	1	1	1	1	1	1	1	1	1	1	1	1	1	2.34588
4	133	2	72	distinct	distinct	distinct	1	1	5.74327	4.16139	3.69953	1.4457e+07	550	1	1	1	1	0.140863	1944	16	16.5	1.42982	1.44815	1.42982	1.42982	1.44815	1.42982	1.42982	1.44815	1.42982	1	1	1	1	1	1	1	1	1	1	1	1	1	1	1	1	1	1	2.55128
4	134	2	72	distinct	distinct	distinct	1	1	3.82131	3.69147	2.99369	1.44601e+07	550	1	1	1	1	0.140863	2328	16	16.5	0.901947	0.920285	0.901947	0.901947	0.920285	0.901947	0.901947	0.920285	0.901947	1	1	1	1	1	1	1	1	1	1	1	1	1	1	1	1	1	1	3.62798
4	135	2	72	distinct	distinct	distinct	1	1	3.82131	3.69147	3.14772	1.44597e+07	550	1	1	1	1	0.140863	2328	16	16.5	1.00298	1.02132	1.00298	1.00298	1.02132	1.00298	1.00298	1.02132	1.00298	1	1	1	1	1	1	1	1	1	1	1	1	1	1	1	1	1	1	1.99291
4	136	2	72	distinct	distinct	distinct	1	1	3.82131	3.69147	1.71457	1.44613e+07	550	1	1	1	1	0.140863	3200	16	16.5	2.46564	2.48398	2.46564	2.46564	2.48398	2.46564	2.46564	2.48398	2.46564	1	1	1	1	1	1	1	1	1	1	1	1	1	1	1	1	1	1	2.68597
4	137	2	72	distinct	distinct	distinct	1	1	3.82131	3.69147	2.62724	1.44606e+07	550	1	1	1	1	0.140863	1584	16	16.5	0.552309	0.570647	0.552309	0.552309	0.570647	0.552309	0.552309	0.570647	0.552309	1	1	1	1	1	1	1	1	1	1	1	1	1	1	1	1	1	1	2.17067
4	138	2	73	distinct	distinct	distinct	1	1	4.01669	2.88811	6.50274	6.50309e+06	900	1	1	0	0	0.0584035	2727	32	18	3.40357	3.42191	3.40357	3.40357	3.42191	3.40357	3.40357	3.42191	3.40357	1	1	1	1	1	1	1	1	1	1	1	1	1	1	1	1	1	1	2.34538
4	139	2	73	distinct	distinct	distinct	1	1	3.1987	2.88811	20.6544	6.25357e+06	150	1	1	0	0	0.0584035	1564	32	18	3.75594	3.77427	3.75594	3.75594	3.77427	3.75594	3.75594	3.77427	3.75594	1	1	1	1	1	1	1	1	1	1	1	1	1	1	1	1	1	1	3.28581
4	140	2	74	distinct	distinct	distinct	1	1	4.07402	3.69147	12.5869	7.43244e+06	60	0	1	1	1	0.139572	720	3	12.5	1.13596	1.15429	1.13596	1.13596	1.15429	1.13596	1.13596	1.15429	1.13596	1	1	1	1	1	1	1	1	1	1	1	1	1	1	1	1	1	1	1.39519
4	141	2	75	distinct	distinct	distinct	1	1	4.07402	3.69147	8.25902	7.455e+06	30	0	0	1	1	0.130491	1200	23	0	2.09977	2.11811	2.09977	2.09977	2.11811	2.09977	2.09977	2.11811	2.09977	1	1	1	1	1	1	1	1	1	1	1	1	1	1	1	1	1	1	0.978022
4	142	2	76	distinct	distinct	same	1	0	2.94906	0	1.83851	1.15942e+07	1095	0	0	1	1	0.130491	215	7	16	2.07914	2.09748	2.07914	2.07914	2.09748	2.07914	2.07914	2.09748	2.07914	1	1	1	1	1	1	1	1	1	1	1	1	1	1	1	1	1	1	1.37276
4	143	2	76	distinct	distinct	same	1	0	2.94906	0	3.88318	1.16001e+07	1055	0	0	1	1	0.130491	215	7	16	2.16709	2.18543	2.16709	2.16709	2.18543	2.16709	2.16709	2.18543	2.16709	1	1	1	1	1	1	1	1	1	1	1	1	1	1	1	1	1	1	2.34792
4	144	2	76	distinct	distinct	same	1	0	2.94906	0	3.93748	1.16169e+07	1398	0	0	1	1	0.130491	215	7	16	1.19206	1.2104	1.19206	1.19206	1.2104	1.19206	1.19206	1.2104	1.19206	1	1	1	1	1	1	1	1	1	1	1	1	1	1	1	1	1	1	2.64868
4	145	2	76	distinct	distinct	same	1	0	2.94906	0	7.45158	1.15885e+07	1670	0	0	1	1	0.130491	215	7	16	0.334727	0.353064	0.334727	0.334727	0.353064	0.334727	0.334727	0.353064	0.334727	1	1	1	1	1	1	1	1	1	1	1	1	1	1	1	1	1	1	2.10216
4	146	2	76	distinct	distinct	same	1	0	2.94906	0	7.06068	1.16013e+07	1550	0	0	1	1	0.130491	215	7	16	0.590268	0.608606	0.590268	0.590268	0.608606	0.590268	0.590268	0.608606	0.590268	1	1	1	1	1	1	1	1	1	1	1	1	1	1	1	1	1	1	1.95169
4	147	2	76	distinct	distinct	same	1	0	2.94906	0	4.69099	1.16109e+07	1310	0	0	1	1	0.130491	215	7	16	2.00333	2.02167	2.00333	2.00333	2.02167	2.00333	2.00333	2.02167	2.00333	1	1	1	1	1	1	1	1	1	1	1	1	1	1	1	1	1	1	2.13182
4	148	2	76	distinct	distinct	same	1	0	2.94906	0	5.01536	1.1611e+07	1373	0	0	1	1	0.130491	215	7	16	0.327946	0.346284	0.327946	0.327946	0.346284	0.327946	0.327946	0.346284	0.327946	1	1	1	1	1	1	1	1	1	1	1	1	1	1	1	1	1	1	1.54711
4	149	2	76	distinct	distinct	same	1	0	2.94906	0	6.96632	1.16204e+07	1770	0	0	1	1	0.130491	215	7	16	0.6225	0.62027	0.6225	0.6225	0.62027	0.6225	0.6225	0.62027	0.6225	1	1	1	1	1	1	1	1	1	1	1	1	1	1	1	1	1	1	1.18374
4	150	2	76	distinct	distinct	same	1	0	2.94906	0	7.58211	1.15885e+07	1870	0	0	1	1	0.130491	215	7	16	1.20867	1.22701	1.20867	1.20867	1.22701	1.20867	1.20867	1.22701	1.20867	1	1	1	1	1	1	1	1	1	1	1	1	1	1	1	1	1	1	1.32935
4	151	2	76	distinct	distinct	same	1	0	2.94906	0	7.46304	1.15884e+07	2010	0	0	1	1	0.130491	215	7	16	1.05109	1.06943	1.05109	1.05109	1.06943	1.05109	1.05109	1.06943	1.05109	1	1	1	1	1	1	1	1	1	1	1	1	1	1	1	1	1	1	2.25929
4	152	2	76	distinct	distinct	same	1	0	2.94906	0	7.64126	1.15946e+07	2290	0	0	1	1	0.130491	215	7	16	0.319975	0.338313	0.319975	0.319975	0.338313	0.319975	0.319975	0.338313	0.319975	1	1	1	1	1	1	1	1	1	1	1	1	1	1	1	1	1	1	0.826801
4	153	2	76	distinct	distinct	same	1	0	2.94906	0	7.64156	1.15948e+07	2400	0	0	1	1	0.130491	215	7	16	0.507216	0.525554	0.507216	0.507216	0.525554	0.507216	0.507216	0.525554	0.507216	1	1	1	1	1	1	1	1	1	1	1	1	1	1	1	1	1	1	0.637473
4	154	2	76	distinct	distinct	same	1	0	2.94906	0	7.62988	1.16016e+07	2500	0	0	1	1	0.130491	215	7	16	1.74607	1.7644	1.74607	1.74607	1.7644	1.74607	1.74607	1.7644	1.74607	1	1	1	1	1	1	1	1	1	1	1	1	1	1	1	1	1	1	4.189
4	155	2	76	distinct	distinct	same	1	0	2.94906	0	7.6358	1.15936e+07	1970	0	0	1	1	0.130491	215	7	16	2.64966	2.668	2.64966	2.64966	2.668	2.64966	2.64966	2.668	2.64966	1	1	1	1	1	1	1	1	1	1	1	1	1	1	1	1	1	1	3.32779
4	156	2	76	distinct	distinct	same	1	0	2.94906	0	7.55111	1.1602e+07	2220	0	0	1	1	0.130491	215	7	16	1.4097	1.42804	1.4097	1.4097	1.42804	1.4097	1.4097	1.42804	1.4097	1	1	1	1	1	1	1	1	1	1	1	1	1	1	1	1	1	1	4.17875
4	157	2	76	distinct	distinct	same	1	0	2.94906	0	7.53384	1.16188e+07	2310	0	0	1	1	0.130491	215	7	16	1.77485	1.79319	1.77485	1.77485	1.79319	1.77485	1.77485	1.79319	1.77485	1	1	1	1	1	1	1	1	1	1	1	1	1	1	1	1	1	1	2.8008
4	158	2	76	distinct	distinct	same	1	0	2.94906	0	7.40302	1.16193e+07	2120	0	0	1	1	0.130491	215	7	16	3.06747	3.08581	3.06747	3.06747	3.08581	3.06747	3.06747	3.08581	3.06747	1	1	1	1	1	1	1	1	1	1	1	1	1	1	1	1	1	1	4.3725
4	159	2	76	distinct	distinct	same	1	0	2.94906	0	6.68455	1.16107e+07	2630	0	0	1	1	0.130491	215	7	16	1.9894	2.00774	1.9894	1.9894	2.00774	1.9894	1.9894	2.00774	1.9894	1	1	1	1	1	1	1	1	1	1	1	1	1	1	1	1	1	1	3.40218
4	160	2	76	distinct	distinct	same	1	0	2.94906	0	6.70073	1.15889e+07	2600	0	0	1	1	0.130491	215	7	16	2.71607	2.7344	2.71607	2.71607	2.7344	2.71607	2.71607	2.7344	2.71607	1	1	1	1	1	1	1	1	1	1	1	1	1	1	1	1	1	1	3.89731
4	161	2	76	distinct	distinct	same	1	0	2.94906	0	7.60381	1.16018e+07	2690	0	0	1	1	0.130491	215	7	16	1.00957	1.02791	1.00957	1.00957	1.02791	1.00957	1.00957	1.02791	1.00957	1	1	1	1	1	1	1	1	1	1	1	1	1	1	1	1	1	1	3.04574
4	162	2	76	distinct	distinct	same	1	0	2.94906	0	7.63633	1.16017e+07	2720	0	0	1	1	0.130491	215	7	16	2.4906	2.50894	2.4906	2.4906	2.50894	2.4906	2.4906	2.50894	2.4906	1	1	1	1	1	1	1	1	1	1	1	1	1	1	1	1	1	1	4.08988
4	163	2	76	distinct	distinct	same	1	0	2.94906	0	6.67931	1.16112e+07	2470	0	0	1	1	0.130491	215	7	16	1.59378	1.61212	1.59378	1.59378	1.61212	1.59378	1.59378	1.61212	1.59378	1	1	1	1	1	1	1	1	1	1	1	1	1	1	1	1	1	1	3.84747
4	164	2	76	distinct	distinct	same	1	0	2.94906	0	7.63734	1.16181e+07	2550	0	0	1	1	0.130491	215	7	16	0.785964	0.804301	0.785964	0.785964	0.804301	0.785964	0.785964	0.804301	0.785964	1	1	1	1	1	1	1	1	1	1	1	1	1	1	1	1	1	1	1.19261
4	165	2	76	distinct	distinct	same	1	0	2.94906	0	6.97567	1.15902e+07	1410	0	0	1	1	0.130491	215	7	16	1.30071	1.31905	1.30071	1.30071	1.31905	1.30071	1.30071	1.31905	1.30071	1	1	1	1	1	1	1	1	1	1	1	1	1	1	1	1	1	1	3.83768
4	166	2	76	distinct	distinct	same	1	0	2.94906	0	2.43022	1.16212e+07	1235	0	0	1	1	0.130491	215	7	16	2.24643	2.26476	2.24643	2.24643	2.26476	2.24643	2.24643	2.26476	2.24643	1	1	1	1	1	1	1	1	1	1	1	1	1	1	1	1	1	1	6.35908
4	167	2	76	distinct	distinct	same	1	0	2.94906	0	5.37326	1.16225e+07	1062	0	0	1	1	0.130491	215	7	16	2.04736	2.06569	2.04736	2.04736	2.06569	2.04736	2.04736	2.06569	2.04736	1	1	1	1	1	1	1	1	1	1	1	1	1	1	1	1	1	1	6.30426
4	168	2	76	distinct	distinct	distinct	1	1	4.25411	2.70427	0.459229	1.16332e+07	1053	0	0	1	1	0.130491	215	7	16	1.6285	1.64684	1.6285	1.6285	1.64684	1.6285	1.6285	1.64684	1.6285	1	1	1	1	1	1	1	1	1	1	1	1	1	1	1	1	1	1	4.74929
4	169	2	76	distinct	distinct	same	1	0	2.94906	0	6.76864	1.15911e+07	1397	0	0	1	1	0.130491	215	7	16	0.504653	0.522991	0.504653	0.504653	0.522991	0.504653	0.504653	0.522991	0.504653	1	1	1	1	1	1	1	1	1	1	1	1	1	1	1	1	1	1	1.71155
4	170	2	76	distinct	distinct	same	1	0	2.94906	0	0.356242	1.16311e+07	1310	0	0	1	1	0.130491	215	7	16	0.177306	0.195644	0.177306	0.177306	0.195644	0.177306	0.177306	0.195644	0.177306	1	1	1	1	1	1	1	1	1	1	1	1	1	1	1	1	1	1	2.09159
4	171	2	76	distinct	distinct	distinct	1	1	3.99105	2.70427	4.05273	1.16402e+07	670	0	0	1	1	0.130491	215	7	16	1.263	1.28134	1.263	1.263	1.28134	1.263	1.263	1.28134	1.263	1	1	1	1	1	1	1	1	1	1	1	1	1	1	1	1	1	1	4.53481
4	172	2	76	distinct	distinct	distinct	1	1	3.99105	2.70427	1.13622	1.16187e+07	621	0	0	1	1	0.130491	215	7	16	0.485974	0.463358	0.485974	0.485974	0.463358	0.485974	0.485974	0.463358	0.485974	1	1	1	1	1	1	1	1	1	1	1	1	1	1	1	1	1	1	1.96414
4	173	2	76	distinct	distinct	distinct	1	1	3.99105	2.70427	4.30237	1.16233e+07	656	0	0	1	1	0.130491	215	7	16	0.577423	0.59576	0.577423	0.577423	0.59576	0.577423	0.577423	0.59576	0.577423	1	1	1	1	1	1	1	1	1	1	1	1	1	1	1	1	1	1	1.95488
4	174	2	76	distinct	distinct	distinct	1	1	4.25411	2.70427	0.621161	1.16371e+07	903	0	0	1	1	0.130491	215	7	16	0.619347	0.637685	0.619347	0.619347	0.637685	0.619347	0.619347	0.637685	0.619347	1	1	1	1	1	1	1	1	1	1	1	1	1	1	1	1	1	1	1.57163
4	175	2	76	distinct	distinct	distinct	1	1	3.99105	2.70427	4.26837	1.16409e+07	734	0	0	1	1	0.130491	215	7	16	0.702156	0.706433	0.702156	0.702156	0.706433	0.702156	0.702156	0.706433	0.702156	1	1	1	1	1	1	1	1	1	1	1	1	1	1	1	1	1	1	2.48636
4	176	2	76	distinct	distinct	distinct	1	1	3.99105	2.70427	4.34705	1.16406e+07	701	0	0	1	1	0.130491	215	7	16	0.343676	0.362013	0.398943	0.343676	0.362013	0.398943	0.343676	0.362013	0.398943	1	1	1	1	1	1	1	1	1	1	1	1	1	1	1	1	1	1	1.72038
4	177	2	27	distinct	distinct	same	1	0	4.07817	0	7.28912	3.82528e+06	2250	0	0	1	1	0.130491	528	13	13	0.102908	0.1258	0.113347	0.113347	0.1258	0.113347	0.113347	0.1258	0.113347	1	1	1	1	1	1	1	1	1	1	1	1	1	1	1	1	1	1	1.00628
4	178	2	77	distinct	distinct	same	1	0	3.16019	0	0.766731	1.78027e+06	1750	0	0	1	1	0.130491	360	4	14.5	0.0660246	0.068577	0.0660246	0.0660246	0.068577	0.0660246	0.0660246	0.068577	0.0660246	1	1	1	1	1	1	1	1	1	1	1	1	1	1	1	1	1	1	0.338792
4	179	2	77	distinct	distinct	distinct	1	1	4.66865	4.30897	2.23494	1.77678e+06	2250	0	0	1	1	0.130491	360	4	14.5	0.0695009	0.114925	0.0695009	0.0695009	0.114925	0.0695009	0.0695009	0.114925	0.0695009	1	1	1	1	1	1	1	1	1	1	1	1	1	1	1	1	1	1	1.03814
4	180	2	78	distinct	distinct	same	1	0	4.04163	0	5.18453	2.80443e+06	1750	0	0	1	1	0.130491	60	16	16.5	0.37745	0.278093	0.37745	0.37745	0.278093	0.37745	0.37745	0.278093	0.37745	1	1	1	1	1	1	1	1	1	1	1	1	1	1	1	1	1	1	0.996602
4	181	2	78	distinct	distinct	same	1	0	4.04163	0	5.99318	2.82367e+06	2750	0	0	1	1	0.130491	60	16	16.5	0.0542357	0.049852	0.0912381	0.0912381	0.049852	0.0912381	0.0912381	0.049852	0.0912381	1	1	1	1	1	1	1	1	1	1	1	1	1	1	1	1	1	1	1.94143
4	182	2	79	distinct	distinct	same	1	0	4.63312	0	13.6378	3.49581e+06	1250	0	0	1	1	0.130491	720	4	11.5	0.643942	0.620485	0.672145	0.672145	0.620485	0.672145	0.672145	0.620485	0.672145	1	1	1	1	1	1	1	1	1	0.985816	0.986577	0.985612	0.985612	0.986577	0.985612	0.985612	0.986577	0.985612	1.89638
4	183	2	79	distinct	distinct	same	1	0	4.63312	0	13.3603	3.5096e+06	2750	0	0	1	1	0.130491	480	4	11.5	0.3961	0.38327	0.290857	0.288599	0.38327	0.288599	0.288599	0.38327	0.288599	1	1	1	1	1	1	1	1	1	1	1	1	1	1	1	1	1	1	0.627619
4	184	2	80	distinct	distinct	same	1	0	3.64302	0	8.0634	990670	1400	0	0	1	1	0.130491	120	0	13	0.0950526	0.0880467	0.0950526	0.0695249	0.0880467	0.0695249	0.078453	0.0880467	0.078453	1	1	1	1	1	1	1	1	1	0.966387	0.96875	0.966387	0.965517	0.96875	0.965517	0.965812	0.96875	0.965812	0.415562
4	185	2	80	distinct	distinct	same	1	0	3.22114	0	17.6039	862417	1450	0	0	1	1	0.130491	120	0	13	0.0263502	0.00801247	0.0263502	0.0263502	0.00801247	0.0263502	0.0263502	0.00801247	0.0263502	1	1	1	1	1	1	1	1	1	0.982456	0.982759	0.982456	0.982456	0.982759	0.982456	0.982456	0.982759	0.982456	0.618507
4	186	2	81	distinct	distinct	distinct	1	1	3.03282	3.77051	5.55469	1.51736e+07	246	1	1	1	1	0.155997	96	16	10.5	4.05922	4.07756	4.05922	4.05922	4.07756	4.05922	4.05922	4.07756	4.05922	1	1	1	1	1	1	1	1	1	1	1	1	1	1	1	1	1	1	3.00097
4	187	2	82	distinct	distinct	distinct	1	1	3.34716	1.95018	3.23485	9.29487e+06	550	1	1	1	1	0.155997	78	4	5.5	3.28334	3.30168	3.28334	3.28334	3.30168	3.28334	3.28334	3.30168	3.28334	1	1	1	1	1	1	1	1	1	1	1	1	1	1	1	1	1	1	5.00912
4	188	2	83	distinct	distinct	same	1	0	3.82057	0	0.680188	1.17111e+07	912	1	1	1	0	0.0701459	107	3	0.5	38.9562	38.9746	38.9562	38.9562	38.9746	38.9562	38.9562	38.9746	38.9562	1	1	1	1	1	1	1	1	1	1	1	1	1	1	1	1	1	1	5.65696
4	189	2	84	distinct	distinct	distinct	1	1	4.53255	4.01241	19.5458	3.19591e+06	12	1	1	1	0	0.0860378	1944	4	17	4.41812	4.43645	4.41812	4.41812	4.43645	4.41812	4.41812	4.43645	4.41812	1	1	1	1	1	1	1	1	1	1	1	1	1	1	1	1	1	1	2.10249
4	190	2	85	distinct	distinct	same	1	0	2.98142	0	4.86603	9.92874e+06	0	0	1	0	1	0.165755	272	9	10.3333	2.0463	2.06464	2.0463	2.0463	2.06464	2.0463	2.0463	2.06464	2.0463	1	1	1	1	1	1	1	1	1	1	1	1	1	1	1	1	1	1	1.52585
4	191	2	86	distinct	distinct	same	1	0	3.00015	0	7.9381	2.01247e+06	231	1	1	0	1	0.128784	432	5	10	0.488325	0.313217	0.488325	0.488325	0.313217	0.488325	0.488325	0.313217	0.488325	1	1	1	1	1	1	1	1	1	1	1	1	1	1	1	1	1	1	2.32715
4	192	2	87	distinct	distinct	same	1	0	2.16533	0	5.37958	1.51754e+07	85	0	1	1	0	0.0734658	144	4	0.5	0.0203962	0.0323205	0.0203962	0.0203962	0.0323205	0.0203962	0.0203962	0.0323205	0.0203962	1	1	1	1	1	1	1	1	1	1	1	1	1	1	1	1	1	1	0.401007
4	193	2	88	distinct	distinct	same	1	0	2.44975	0	2.4047	1.49365e+07	221	0	1	1	1	0.193393	240	4	5.5	0.00140637	0.00629765	0.00140637	0.00140637	0.00629765	0.00140637	0.00140637	0.00629765	0.00140637	1	1	1	1	1	1	1	1	1	1	1	1	1	1	1	1	1	1	1.42893
4	194	2	89	distinct	distinct	same	1	0	3.00015	0	2.02937	2.06384e+06	175	0	1	0	1	0.181311	160	7	13	0.608032	0.626369	0.608032	0.608032	0.626369	0.608032	0.608032	0.626369	0.608032	1	1	1	1	1	1	1	1	1	1	1	1	1	1	1	1	1	1	2.20156
4	195	2	90	distinct	distinct	same	1	0	3.00015	0	2.84193	2.06466e+06	175	1	1	0	1	0.128784	86	16	12	0.388255	0.363542	0.388255	0.388255	0.363542	0.388255	0.388255	0.363542	0.388255	1	1	1	1	1	1	1	1	1	1	1	1	1	1	1	1	1	1	1.51224
4	196	2	91	distinct	distinct	distinct	1	1	3.46764	2.88811	1.69666	7.01048e+06	216	0	1	0	1	0.165755	104	7	6	1.34815	1.41226	1.34815	1.34815	1.41226	1.34815	1.34815	1.41226	1.34815	1	1	1	1	1	1	1	1	1	1	1	1	1	1	1	1	1	1	3.09446
5	6	2	3	distinct	distinct	same	1	0	2.22259	0	8.25665	1.1764e+07	248	1	1	1	1	0.155997	242	4	20.5	4.144	4.15109	4.144	4.144	4.15109	4.144	4.144	4.15109	4.144	1	1	1	1	1	1	1	1	1	1	1	1	1	1	1	1	1	1	4.24381
5	7	2	4	distinct	distinct	same	1	0	2.59898	0	19.5003	5.01731e+06	340	1	1	1	1	0.155997	204	37	8.5	0.47195	0.479041	0.47195	0.47195	0.479041	0.47195	0.47195	0.479041	0.47195	1	1	1	1	1	1	1	1	1	1	1	1	1	1	1	1	1	1	1.09555
5	8	2	4	distinct	distinct	same	1	0	2.59898	0	19.5003	5.01731e+06	340	0	1	0.5	1	0.140131	2280	37	8.5	0.100484	0.0133579	0.100484	0.100484	0.0133579	0.100484	0.100484	0.0133579	0.100484	1	1	1	1	1	1	1	1	1	0.955056	0.96	0.955056	0.955056	0.96	0.955056	0.955056	0.96	0.955056	0.864576
5	9	2	5	distinct	distinct	same	1	0	3.91312	0	8.66931	2.42097e+06	16	1	1	1	1	0.155997	80	5	23	5.79092	5.79801	5.79092	5.79092	5.79801	5.79092	5.79092	5.79801	5.79092	1	1	1	1	1	1	1	1	1	1	1	1	1	1	1	1	1	1	3.3013
5	10	2	6	distinct	distinct	distinct	1	1	3.40261	3.69147	15.4706	6.72907e+06	158	0	1	1	0	0.0546444	103	1	18.5	6.32919	6.33628	6.32919	6.32919	6.33628	6.32919	6.32919	6.33628	6.32919	1	1	1	1	1	1	1	1	1	1	1	1	1	1	1	1	1	1	2.49728
5	11	2	7	distinct	distinct	same	1	0	2.59898	0	13.4759	5.11134e+06	600	0	1	0.5	1	0.16813	7856	6	1.5	0.332842	0.334747	0.333744	0.330775	0.334747	0.332343	0.330775	0.334747	0.332343	1	1	1	1	1	1	1	1	1	0.978102	0.979452	0.978182	0.97786	0.979452	0.978022	0.97786	0.979452	0.978022	0.565931
5	12	2	8	distinct	distinct	same	1	0	2.37095	0	10.0643	5.11123e+06	315	0	1	0.5	1	0.163009	33880	4	15.5	0.235711	0.197379	0.235711	0.235711	0.197379	0.235711	0.235711	0.197379	0.235711	1	1	1	1	1	1	1	1	1	0.965517	0.966942	0.965517	0.965517	0.966942	0.965517	0.965517	0.966942	0.965517	0.710469
5	13	2	9	distinct	distinct	same	1	0	2.37095	0	12.2347	5.2111e+06	150	1	1	1	1	0.106338	65	28	4.5	0.293991	0.262769	0.293991	0.293991	0.262769	0.293991	0.293991	0.262769	0.293991	1	1	1	1	1	1	1	1	1	0.957895	0.960396	0.957895	0.957895	0.960396	0.957895	0.957895	0.960396	0.957895	0.319795
5	14	2	10	distinct	distinct	same	1	0	2.37095	0	5.66021	5.23582e+06	215	0	1	1	1	0.139572	90	16	2.5	0.305361	0.312452	0.305361	0.305361	0.312452	0.305361	0.305361	0.312452	0.305361	1	1	1	1	1	1	1	1	1	0.935484	0.93617	0.935484	0.935484	0.93617	0.935484	0.935484	0.93617	0.935484	2.23954
5	15	2	11	distinct	distinct	same	1	0	2.37095	0	5.14736	5.18626e+06	130	0	1	1	1	0.193393	64	4	8	0.164371	0.162548	0.164371	0.178585	0.162548	0.178585	0.178585	0.162548	0.178585	1	1	1	1	1	1	1	1	1	0.974026	0.974684	0.974026	0.973684	0.974684	0.973684	0.973684	0.974684	0.973684	3.41755
5	16	2	12	distinct	distinct	same	1	0	3.07047	0	6.59725	5.04009e+06	350	0	1	1	1	0.139572	10	19	3	0.00268608	0.0818175	0.0149869	0.00268608	0.0818175	0.00268608	0.00268608	0.0818175	0.00268608	1	1	1	1	1	1	1	1	1	0.946667	0.952941	0.947368	0.946667	0.952941	0.946667	0.946667	0.952941	0.946667	1.3304
5	17	2	13	distinct	distinct	same	1	0	3.24977	0	7.91306	5.40866e+06	600	0	1	1	1	0.171847	224	4	2	0.179297	0.186388	0.179297	0.179297	0.186388	0.179297	0.179297	0.186388	0.179297	1	1	1	1	1	1	1	1	1	1	1	1	1	1	1	1	1	1	1.44319
5	18	2	14	distinct	distinct	same	1	0	2.37095	0	2.71969	5.04648e+06	500	0	1	1	1	0.193393	68.3	4	4.5	0.692027	0.664521	0.692027	0.692027	0.664521	0.692027	0.692027	0.664521	0.692027	1	1	1	1	1	1	1	1	1	0.978495	0.979167	0.978495	0.978495	0.979167	0.978495	0.978495	0.979167	0.978495	1.68277
5	19	2	15	distinct	distinct	same	1	0	2.59898	0	5.88169	4.96204e+06	400	0	1	1	1	0.193393	2	4	10.5	1.19721	1.08085	1.19721	1.19721	1.08085	1.19721	1.19721	1.08085	1.19721	1	1	1	1	1	1	1	1	1	0.943662	0.945946	0.943662	0.943662	0.945946	0.943662	0.943662	0.945946	0.943662	1.4877
5	20	2	16	distinct	distinct	same	1	0	2.59898	0	2.15302	5.00371e+06	250	0	1	0.5	1	0.186662	462	16	14.5	0.121231	0.0546183	0.121231	0.121231	0.0546183	0.121231	0.121231	0.0546183	0.121231	1	1	1	1	1	1	1	1	1	0.966102	0.968254	0.966102	0.966102	0.968254	0.966102	0.966102	0.968254	0.966102	0.918076
5	21	2	16	distinct	distinct	distinct	1	1	3.58455	2.70427	8.8548	4.99863e+06	310	0	1	0.5	1	0.186662	526	16	14.5	0.434953	0.362843	0.434953	0.434953	0.362843	0.434953	0.434953	0.362843	0.434953	1	1	1	1	1	1	1	1	1	1	1	1	1	1	1	1	1	1	1.09357
5	22	2	16	distinct	distinct	same	1	0	2.59898	0	8.84286	4.97468e+06	270	0	1	0.5	1	0.186662	445	16	14.5	0.29796	0.254873	0.29796	0.29796	0.254873	0.29796	0.29796	0.254873	0.29796	1	1	1	1	1	1	1	1	1	0.951807	0.954023	0.951807	0.951807	0.954023	0.951807	0.951807	0.954023	0.951807	1.32396
5	23	2	17	distinct	distinct	same	1	0	2.37095	0	21.3723	5.10737e+06	450	0	1	1	1	0.193393	176	4	4	0.118941	0.126032	0.118941	0.118941	0.126032	0.118941	0.118941	0.126032	0.118941	1	1	1	1	1	1	1	1	1	0.950617	0.95122	0.950617	0.950617	0.95122	0.950617	0.950617	0.95122	0.950617	0.255225
5	24	2	18	distinct	distinct	same	1	0	2.59898	0	19.5702	4.98389e+06	350	0	1	1	1	0.193393	180	7	15.5	0.383942	0.391033	0.383942	0.383942	0.391033	0.383942	0.383942	0.391033	0.383942	1	1	1	1	1	1	1	1	1	0.970588	0.971014	0.970588	0.970588	0.971014	0.970588	0.970588	0.971014	0.970588	2.03325
5	25	2	19	distinct	distinct	same	1	0	2.37095	0	17.6024	5.18029e+06	270	0	1	1	1	0.193393	137	3	12.5	0.026358	0.140373	0.026358	0.026358	0.140373	0.026358	0.026358	0.140373	0.026358	1	1	1	1	1	1	1	1	1	0.917808	0.92	0.917808	0.917808	0.92	0.917808	0.917808	0.92	0.917808	0.861571
5	26	2	20	distinct	distinct	distinct	1	1	2.70151	3.69147	6.66708	4.55493e+06	400	0	1	0	1	0.165755	80	4	8	0.069108	0.0761989	0.069108	0.069108	0.0761989	0.069108	0.069108	0.0761989	0.069108	1	1	1	1	1	1	1	1	1	1	1	1	1	1	1	1	1	1	2.48329
5	27	2	21	distinct	distinct	same	1	0	2.94906	0	2.07873	1.12052e+07	1300	0	1	1	1	0.193393	684	4	9.5	0.397477	0.404568	0.397477	0.397477	0.404568	0.397477	0.397477	0.404568	0.397477	1	1	1	1	1	1	1	1	1	1	1	1	1	1	1	1	1	1	0.502959
5	28	2	22	distinct	distinct	same	1	0	3.24977	0	21.7107	5.19495e+06	610	0	1	1	1	0.171847	213	1	17.5	0.282249	0.289339	0.282249	0.282249	0.289339	0.282249	0.282249	0.289339	0.282249	1	1	1	1	1	1	1	1	1	1	1	1	1	1	1	1	1	1	4.28902
5	29	2	22	distinct	distinct	same	1	0	3.24977	0	23.7083	5.19112e+06	640	0	1	1	1	0.171847	220	1	17.5	0.535561	0.542652	0.535561	0.535561	0.542652	0.535561	0.535561	0.542652	0.535561	1	1	1	1	1	1	1	1	1	1	1	1	1	1	1	1	1	1	1.53607
5	30	2	22	distinct	distinct	same	1	0	3.24977	0	21.6721	5.19116e+06	621	0	1	1	1	0.171847	173	1	17.5	0.413656	0.420747	0.413656	0.413656	0.420747	0.413656	0.413656	0.420747	0.413656	1	1	1	1	1	1	1	1	1	1	1	1	1	1	1	1	1	1	2.38844
5	31	2	22	distinct	distinct	same	1	0	3.24977	0	15.9712	5.18365e+06	655	0	1	1	1	0.171847	213	1	17.5	0.316275	0.323366	0.316275	0.316275	0.323366	0.316275	0.316275	0.323366	0.316275	1	1	1	1	1	1	1	1	1	1	1	1	1	1	1	1	1	1	2.59766
5	32	2	22	distinct	distinct	same	1	0	3.24977	0	19.2064	5.18644e+06	630	0	1	1	1	0.171847	193	1	17.5	0.270921	0.278012	0.270921	0.270921	0.278012	0.270921	0.270921	0.278012	0.270921	1	1	1	1	1	1	1	1	1	0.962264	0.962963	0.962264	0.962264	0.962963	0.962264	0.962264	0.962963	0.962264	0.873422
5	33	2	22	distinct	distinct	same	1	0	3.24977	0	17.5485	5.1819e+06	688	0	1	1	1	0.171847	186	1	17.5	0.416678	0.423769	0.416678	0.416678	0.423769	0.416678	0.416678	0.423769	0.416678	1	1	1	1	1	1	1	1	1	0.963636	0.964286	0.963636	0.963636	0.964286	0.963636	0.963636	0.964286	0.963636	0.550886
5	34	2	22	distinct	distinct	same	1	0	3.24977	0	15.5339	5.18159e+06	650	0	1	1	1	0.171847	206	1	17.5	0.400665	0.407756	0.400665	0.400665	0.407756	0.400665	0.400665	0.407756	0.400665	1	1	1	1	1	1	1	1	1	1	1	1	1	1	1	1	1	1	3.81548
5	35	2	23	distinct	distinct	same	1	0	2.37095	0	9.30716	5.19621e+06	155	0	0	1	1	0.130491	1049	10	13.5	0.204267	0.192236	0.204267	0.204267	0.192236	0.204267	0.204267	0.192236	0.204267	1	1	1	1	1	1	1	1	1	0.95092	0.954545	0.95092	0.95092	0.954545	0.95092	0.95092	0.954545	0.95092	0.686431
5	36	2	24	distinct	distinct	distinct	1	1	3.7873	2.88811	19.9498	5.30433e+06	60	0	1	0	0	0.0613465	336	4	12.5	2.1871	2.19419	2.1871	2.1871	2.19419	2.1871	2.1871	2.19419	2.1871	1	1	1	1	1	1	1	1	1	1	1	1	1	1	1	1	1	1	7.06069
5	37	2	24	distinct	distinct	distinct	1	1	3.7873	2.88811	19.9672	5.30363e+06	50	0	1	0	0	0.0613465	336	4	12.5	2.33286	2.33995	2.33286	2.33286	2.33995	2.33286	2.33286	2.33995	2.33286	1	1	1	1	1	1	1	1	1	1	1	1	1	1	1	1	1	1	5.94569
5	38	2	25	distinct	distinct	distinct	1	1	3.92358	1.95018	7.95416	4.43268e+06	650	0	1	1	1	0.171847	47	4	4.5	0.449906	0.304197	0.449906	0.449906	0.304197	0.449906	0.449906	0.304197	0.449906	1	1	1	1	1	1	1	1	1	0.96	0.962963	0.96	0.96	0.962963	0.96	0.96	0.962963	0.96	2.0566
5	39	2	26	distinct	distinct	distinct	1	1	3.1987	2.88811	1.01175	6.18713e+06	288	0	1	0	0	0.0613465	9744	18	16.5	2.92419	2.93128	2.92419	2.92419	2.93128	2.92419	2.92419	2.93128	2.92419	1	1	1	1	1	1	1	1	1	1	1	1	1	1	1	1	1	1	3.08231
5	40	2	27	distinct	distinct	same	1	0	4.07817	0	8.16656	3.8404e+06	2200	0	0	1	1	0.130491	528	13	13	0.120823	0.0727747	0.120823	0.120823	0.0727747	0.120823	0.120823	0.0727747	0.120823	1	1	1	1	1	1	1	1	1	1	1	1	1	1	1	1	1	1	0.686053
5	41	2	28	distinct	distinct	same	1	0	1.6171	0	11.1586	1.43229e+07	1023	0	0	1	1	0.130491	189	9	9.5	0.0879676	0.0950584	0.0879676	0.0879676	0.0950584	0.0879676	0.0879676	0.0950584	0.0879676	1	1	1	1	1	1	1	1	1	1	1	1	1	1	1	1	1	1	3.56333
5	42	2	29	distinct	distinct	distinct	1	1	3.58455	2.70427	19.5878	4.58405e+06	618	0	1	0	1	0.140807	44	4	2.5	0.194221	0.193943	0.194221	0.178038	0.193943	0.178038	0.178038	0.193943	0.178038	1	1	1	1	1	1	1	1	1	1	1	1	1	1	1	1	1	1	1.10459
5	43	2	30	distinct	distinct	same	1	0	3.31595	0	2.57146	9.4389e+06	167	0	1	0	1	0.165755	740	28	17.5	1.22928	1.23637	1.22928	1.22928	1.23637	1.22928	1.22928	1.23637	1.22928	1	1	1	1	1	1	1	1	1	1	1	1	1	1	1	1	1	1	4.30382
5	44	2	30	distinct	distinct	same	1	0	3.31595	0	8.74018	9.44648e+06	367	0	1	0	1	0.165755	740	28	17.5	1.23102	1.23811	1.23102	1.23102	1.23811	1.23102	1.23102	1.23811	1.23102	1	1	1	1	1	1	1	1	1	1	1	1	1	1	1	1	1	1	3.61141
5	45	2	30	distinct	distinct	same	1	0	3.31595	0	14.5199	9.42029e+06	192	0	1	0	1	0.165755	740	28	17.5	1.31466	1.26662	1.31466	1.31466	1.26662	1.31466	1.31466	1.26662	1.31466	1	1	1	1	1	1	1	1	1	0.964912	0.966102	0.964912	0.964912	0.966102	0.964912	0.964912	0.966102	0.964912	2.53522
5	46	2	30	distinct	distinct	same	1	0	3.31595	0	8.03925	9.44271e+06	906	0	1	0	1	0.165755	740	28	17.5	0.539678	0.546769	0.539678	0.539678	0.546769	0.539678	0.539678	0.546769	0.539678	1	1	1	1	1	1	1	1	1	1	1	1	1	1	1	1	1	1	2.80458
5	47	2	30	distinct	distinct	same	1	0	3.31595	0	9.07787	9.44518e+06	294	0	1	0	1	0.165755	740	28	17.5	1.52562	1.53271	1.52562	1.52562	1.53271	1.52562	1.52562	1.53271	1.52562	1	1	1	1	1	1	1	1	1	1	1	1	1	1	1	1	1	1	4.38728
5	48	2	30	distinct	distinct	same	1	0	3.31595	0	13.9133	9.41538e+06	249	0	1	0	1	0.165755	740	28	17.5	0.42967	0.415354	0.42967	0.42967	0.415354	0.42967	0.42967	0.415354	0.42967	1	1	1	1	1	1	1	1	1	1	1	1	1	1	1	1	1	1	2.41339
5	49	2	30	distinct	distinct	same	1	0	3.31595	0	7.07396	9.42824e+06	110	0	1	0	1	0.165755	740	28	17.5	0.880861	0.839388	0.880861	0.880861	0.839388	0.880861	0.880861	0.839388	0.880861	1	1	1	1	1	1	1	1	1	1	1	1	1	1	1	1	1	1	3.21893
5	50	2	31	distinct	distinct	distinct	1	1	3.23507	2.88811	15.2064	6.66734e+06	153	0	1	0	1	0.119695	192	5	18	0.67771	0.684801	0.67771	0.67771	0.684801	0.67771	0.67771	0.684801	0.67771	1	1	1	1	1	1	1	1	1	1	1	1	1	1	1	1	1	1	3.12301
5	51	2	32	distinct	distinct	distinct	1	1	4.73425	3.69147	11.2601	1.45301e+07	675	0	1	1	1	0.193393	1825	2	17.5	2.03418	2.04127	2.09573	1.9865	2.04127	1.9865	1.9865	2.04127	1.9865	1	1	1	1	1	1	1	1	1	1	1	1	1	1	1	1	1	1	0.91143
5	52	2	33	distinct	distinct	same	1	0	4.53994	0	6.3541	1.59928e+06	240	0	0.666667	0.5	1	0.151292	750	4	18.5	0.026689	0.0079875	0.026689	0.026689	0.0079875	0.026689	0.026689	0.0079875	0.026689	1	1	1	1	1	1	1	1	1	0.943396	0.945946	0.943396	0.943396	0.945946	0.943396	0.943396	0.945946	0.943396	0.511335
5	53	2	34	distinct	distinct	distinct	1	1	3.31315	3.69147	7.0181	6.30525e+06	894	0	0	1	0	0.0214724	2	2	15	5.85167	5.85877	5.85167	5.85167	5.85877	5.85167	5.85167	5.85877	5.85167	1	1	1	1	1	1	1	1	1	1	1	1	1	1	1	1	1	1	2.64144
5	54	2	35	distinct	distinct	same	1	0	3.24977	0	13.4146	5.53271e+06	800	0	1	0	1	0.181311	25	1	14.5	0.057864	0.0157635	0.057864	0.057864	0.0157635	0.057864	0.057864	0.0157635	0.057864	1	1	1	1	1	1	1	1	1	1	1	1	1	1	1	1	1	1	4.59358
5	55	2	35	distinct	distinct	distinct	1	1	3.57546	2.70427	11.9705	5.71014e+06	5	0	1	0	1	0.181311	25	1	14.5	0.125539	0.160062	0.125539	0.125539	0.160062	0.125539	0.125539	0.160062	0.125539	1	1	1	1	1	1	1	1	1	1	1	1	1	1	1	1	1	1	0.705828
5	56	2	36	distinct	distinct	distinct	1	1	1.42841	1.95018	8.38296	1.48927e+07	220	1	1	1	1	0.112054	1072	2	15.5	13.8192	13.8263	13.8192	13.8192	13.8263	13.8192	13.8192	13.8263	13.8192	1	1	1	1	1	1	1	1	1	1	1	1	1	1	1	1	1	1	2.83278
5	57	2	36	distinct	distinct	distinct	1	1	1.42841	1.95018	1.02426	1.50163e+07	44	1	1	1	1	0.112054	820	2	15.5	13.9239	13.931	13.9239	13.9239	13.931	13.9239	13.9239	13.931	13.9239	1	1	1	1	1	1	1	1	1	1	1	1	1	1	1	1	1	1	4.67963
5	58	2	37	distinct	distinct	distinct	1	1	4.23588	3.77051	1.15765	3.34793e+06	280	0	1	0	1	0.130507	60	4	12.5	0.194259	0.186501	0.180993	0.194259	0.186501	0.180993	0.194259	0.186501	0.180993	1	1	1	1	1	1	1	1	1	0.969697	0.970588	0.969231	0.969697	0.970588	0.969231	0.969697	0.970588	0.969231	0.398183
5	59	2	38	distinct	distinct	distinct	1	1	4.67736	3.69147	8.22794	8.43081e+06	121	1	1	1	1	0.155997	2028	0	13.5	3.64831	3.6554	3.64831	3.64831	3.6554	3.64831	3.64831	3.6554	3.64831	1	1	1	1	1	1	1	1	1	1	1	1	1	1	1	1	1	1	2.3423
5	60	2	39	distinct	distinct	same	1	0	4.13458	0	11.7488	2.68728e+06	170	0	1	0	1	0.130507	17110	10	8	0.190467	0.171715	0.197357	0.189365	0.171715	0.196446	0.189365	0.171715	0.196446	1	1	1	1	1	1	1	1	1	0.973684	0.975904	0.973333	0.973333	0.975904	0.972973	0.973333	0.975904	0.972973	1.97445
5	61	2	40	distinct	same	same	0	0	0	0	21.83	61179.2	181	0	1	0.5	1	0.140131	204	4	15.5	0.951182	0.958273	0.951182	0.951182	0.958273	0.951182	0.951182	0.958273	0.951182	0.984375	0.984615	0.984375	0.984375	0.984615	0.984375	0.984375	0.984615	0.984375	0.742857	0.746479	0.742857	0.742857	0.746479	0.742857	0.742857	0.746479	0.742857	1.24403
5	62	2	41	distinct	distinct	distinct	1	1	3.35078	1.41687	3.05381	3.14021e+06	275	0	1	0.5	0	0.0534284	1960	2	15.5	0.721022	0.717054	0.721022	0.721022	0.717054	0.721022	0.721022	0.717054	0.721022	1	1	1	1	1	1	1	1	1	0.981308	0.981651	0.981308	0.981308	0.981651	0.981308	0.981308	0.981651	0.981308	0.823932
5	63	2	42	distinct	distinct	same	1	0	2.49611	0	0.487882	4.50942e+06	250	0	1	0	1	0.130507	312	10	9.5	0.17143	0.140724	0.17143	0.197357	0.140724	0.197357	0.197357	0.140724	0.197357	1	1	1	1	1	1	1	1	1	0.918367	0.923077	0.918367	0.916667	0.923077	0.916667	0.916667	0.923077	0.916667	1.41
5	64	2	43	distinct	distinct	distinct	1	1	3.84343	3.69147	11.7377	1.37184e+07	70	0	1	0.5	1	0.140131	222.5	4	14	0.703736	0.710827	0.703736	0.703736	0.710827	0.703736	0.703736	0.710827	0.703736	1	1	1	1	1	1	1	1	1	1	1	1	1	1	1	1	1	1	5.22102
5	65	2	43	distinct	distinct	distinct	1	1	3.84343	3.69147	18.1817	1.37168e+07	147	0	1	0.5	1	0.140131	222.5	4	14	0.644745	0.651836	0.644745	0.644745	0.651836	0.644745	0.644745	0.651836	0.644745	1	1	1	1	1	1	1	1	1	1	1	1	1	1	1	1	1	1	4.32847
5	66	2	43	distinct	distinct	distinct	1	1	3.84343	3.69147	19.3397	1.37163e+07	62	0	1	0.5	1	0.140131	222.5	4	14	0.564077	0.571168	0.564077	0.564077	0.571168	0.564077	0.564077	0.571168	0.564077	1	1	1	1	1	1	1	1	1	1	1	1	1	1	1	1	1	1	3.07445
5	67	2	43	distinct	distinct	distinct	1	1	3.84343	3.69147	21.5958	1.37126e+07	218	0	1	0.5	1	0.140131	222.5	4	14	0.434953	0.442044	0.434953	0.434953	0.442044	0.434953	0.434953	0.442044	0.434953	1	1	1	1	1	1	1	1	1	1	1	1	1	1	1	1	1	1	2.44842
5	68	2	43	distinct	distinct	distinct	1	1	3.84343	3.69147	20.2621	1.37147e+07	145	0	1	0.5	1	0.140131	222.5	4	14	0.426686	0.433777	0.426686	0.426686	0.433777	0.426686	0.426686	0.433777	0.426686	1	1	1	1	1	1	1	1	1	1	1	1	1	1	1	1	1	1	3.7987
5	69	2	43	distinct	distinct	distinct	1	1	4.4771	3.69147	10.6213	1.38034e+07	63	0	1	0.5	1	0.140131	222.5	4	14	0.795074	0.802165	0.795074	0.795074	0.802165	0.795074	0.795074	0.802165	0.795074	1	1	1	1	1	1	1	1	1	1	1	1	1	1	1	1	1	1	1.9726
5	70	2	43	distinct	distinct	distinct	1	1	4.11378	4.01241	7.73301	1.3798e+07	105	0	1	0.5	1	0.140131	222.5	4	14	0.529773	0.536864	0.529773	0.529773	0.536864	0.529773	0.529773	0.536864	0.529773	1	1	1	1	1	1	1	1	1	1	1	1	1	1	1	1	1	1	1.65819
5	71	2	43	distinct	distinct	distinct	1	1	4.4771	3.69147	4.0694	1.37902e+07	123	0	1	0.5	1	0.140131	222.5	4	14	1.03917	1.04626	1.03917	1.03917	1.04626	1.03917	1.03917	1.04626	1.03917	1	1	1	1	1	1	1	1	1	1	1	1	1	1	1	1	1	1	1.53912
5	72	2	43	distinct	distinct	distinct	1	1	4.4771	3.69147	4.89687	1.37867e+07	90	0	1	0.5	1	0.140131	222.5	4	14	0.525016	0.532107	0.525016	0.525016	0.532107	0.525016	0.525016	0.532107	0.525016	1	1	1	1	1	1	1	1	1	1	1	1	1	1	1	1	1	1	1.01947
5	73	2	44	distinct	distinct	distinct	1	1	3.1987	2.88811	20.5842	6.02532e+06	270	0	1	0	1	0.165755	100	0	14	0.729261	0.736351	0.729261	0.729261	0.736351	0.729261	0.729261	0.736351	0.729261	1	1	1	1	1	1	1	1	1	1	1	1	1	1	1	1	1	1	2.75031
5	74	2	45	distinct	distinct	distinct	1	1	3.84343	3.69147	17.7996	1.37167e+07	88	0	1	0.5	1	0.140131	192	64	10.5	3.877	3.88409	3.877	3.877	3.88409	3.877	3.877	3.88409	3.877	1	1	1	1	1	1	1	1	1	1	1	1	1	1	1	1	1	1	4.08376
5	75	2	46	distinct	distinct	same	1	0	2.87844	0	18.9512	4.63667e+06	276	0	1	1	1	0.171847	5	4	11.5	0.418515	0.326386	0.418515	0.418515	0.326386	0.418515	0.418515	0.326386	0.418515	1	1	1	1	1	1	1	1	1	0.946667	0.950617	0.946667	0.946667	0.950617	0.946667	0.946667	0.950617	0.946667	0.824884
5	76	2	47	distinct	distinct	same	1	0	1.6918	0	3.74136	1.45369e+07	550	1	1	1	1	0.155997	30	4	11	0.787689	0.79478	0.844396	0.844396	0.79478	0.844396	0.844396	0.79478	0.844396	1	1	1	1	1	1	1	1	1	1	1	1	1	1	1	1	1	1	1.90008
5	77	2	47	distinct	distinct	distinct	1	1	4.73425	3.69147	13.1033	1.45279e+07	550	1	1	1	1	0.155997	30	4	11	1.02754	1.03463	1.01228	1.01228	1.03463	1.01228	1.01228	1.03463	1.01228	1	1	1	1	1	1	1	1	1	1	1	1	1	1	1	1	1	1	1.44941
5	78	2	48	distinct	distinct	distinct	1	1	4.8239	3.69147	10.8075	1.41169e+07	262	0	1	0	1	0.140807	800	18	14	2.3757	2.26238	2.3757	2.3757	2.26238	2.3757	2.3757	2.26238	2.3757	1	1	1	1	1	1	1	1	1	1	1	1	1	1	1	1	1	1	1.55736
5	79	2	20	distinct	distinct	distinct	1	1	2.70151	3.69147	1.72276	4.55715e+06	100	0	1	0	1	0.165755	140	1	7	0.0275312	0.0204404	0.0275312	0.0275312	0.0204404	0.0275312	0.0275312	0.0204404	0.0275312	1	1	1	1	1	1	1	1	1	1	1	1	1	1	1	1	1	1	2.35668
5	80	2	20	distinct	distinct	distinct	1	1	2.70151	3.69147	3.00919	4.55694e+06	50	0	1	0	1	0.165755	130	1	7	0.224135	0.231226	0.246886	0.224135	0.231226	0.246886	0.224135	0.231226	0.246886	1	1	1	1	1	1	1	1	1	1	1	1	1	1	1	1	1	1	0.935161
5	81	2	20	distinct	distinct	distinct	1	1	2.70151	3.69147	3.1639	4.55662e+06	200	0	1	0	1	0.165755	70	15	8	0.166575	0.173666	0.228179	0.166575	0.173666	0.228179	0.166575	0.173666	0.228179	1	1	1	1	1	1	1	1	1	1	1	1	1	1	1	1	1	1	0.495136
5	82	2	49	distinct	distinct	distinct	1	1	3.1987	2.88811	9.8148	6.03167e+06	200	0	1	0	1	0.165755	755	51	17	1.71736	1.72445	1.71736	1.71736	1.72445	1.71736	1.71736	1.72445	1.71736	1	1	1	1	1	1	1	1	1	1	1	1	1	1	1	1	1	1	3.03479
5	83	2	92	distinct	distinct	distinct	1	1	3.1987	2.88811	4.3677	6.02321e+06	207	0	1	0	1	0.165755	120	4	15.5	0.111158	0.118248	0.111158	0.111158	0.118248	0.111158	0.111158	0.118248	0.111158	1	1	1	1	1	1	1	1	1	1	1	1	1	1	1	1	1	1	1.97028
5	84	2	37	distinct	distinct	distinct	1	1	4.23588	3.77051	10.1736	3.34151e+06	250	0	1	0	1	0.130507	60	4	12.5	0.364053	0.371144	0.364053	0.364053	0.371144	0.364053	0.364053	0.371144	0.364053	1	1	1	1	1	1	1	1	1	1	1	1	1	1	1	1	1	1	1.85445
5	85	2	37	distinct	distinct	distinct	1	1	4.23588	3.77051	10.6745	3.28454e+06	200	0	1	0	1	0.130507	60	4	12.5	0.288646	0.295737	0.206185	0.288646	0.295737	0.206185	0.288646	0.295737	0.206185	1	1	1	1	1	1	1	1	1	1	1	1	1	1	1	1	1	1	0.705599
5	86	2	37	distinct	distinct	distinct	1	1	4.23588	3.77051	10.6745	3.28808e+06	300	0	1	0	1	0.130507	60	4	12.5	0.586317	0.593408	0.662601	0.586317	0.593408	0.662601	0.586317	0.593408	0.662601	1	1	1	1	1	1	1	1	1	1	1	1	1	1	1	1	1	1	1.99378
5	87	2	50	distinct	distinct	distinct	1	1	4.2952	2.70427	9.16902	1.17963e+07	270	0	1	0	1	0.165755	100	0	16	0.102741	0.0956506	0.102741	0.102741	0.0956506	0.102741	0.102741	0.0956506	0.102741	1	1	1	1	1	1	1	1	1	1	1	1	1	1	1	1	1	1	1.538
5	88	2	51	distinct	distinct	distinct	1	1	3.03282	3.77051	2.18003	1.49361e+07	296	1	1	1	1	0.155997	2	28	8.5	4.53187	4.53896	4.53187	4.53187	4.53896	4.53187	4.53187	4.53896	4.53187	1	1	1	1	1	1	1	1	1	1	1	1	1	1	1	1	1	1	2.77469
5	89	2	52	distinct	distinct	distinct	1	1	3.92358	1.95018	9.24376	4.10319e+06	287	0	1	0.5	1	0.140131	288	34	17.5	0.0499042	0.056995	0.0499042	0.067082	0.056995	0.067082	0.067082	0.056995	0.067082	1	1	1	1	1	1	1	1	1	1	1	1	1	1	1	1	1	1	1.17425
5	90	2	53	distinct	distinct	same	1	0	3.73353	0	11.5524	1.62158e+07	1300	1	1	1	1	0.155997	36	25	19.5	1.6308	1.43409	1.55867	1.6308	1.43409	1.55867	1.6308	1.43409	1.55867	1	1	1	1	1	1	1	1	1	1	1	1	1	1	1	1	1	1	1.35472
5	91	2	54	distinct	distinct	same	1	0	3.73353	0	8.75413	1.62465e+07	540	1	1	1	1	0.155997	1260	16	7	0.698966	0.652328	0.751254	0.698966	0.652328	0.751254	0.698966	0.652328	0.751254	1	1	1	1	1	1	1	1	1	1	1	1	1	1	1	1	1	1	1.13442
5	92	2	55	distinct	distinct	distinct	1	1	3.7992	4.30897	20.7239	1.12396e+07	1122	1	1	1	1	0.155997	190	4	0	3.58403	3.4529	3.57946	4.18055	3.4529	4.18055	3.73498	3.4529	3.73498	1	1	1	1	1	1	1	1	1	1	1	1	1	1	1	1	1	1	2.5933
5	93	2	56	distinct	distinct	distinct	1	1	3.94675	3.69147	10.3092	1.63256e+07	160	0	1	0	1	0.165755	540	1	0.5	2.60404	2.46745	2.60404	2.60404	2.46745	2.60404	2.60404	2.46745	2.60404	1	1	1	1	1	1	1	1	1	1	1	1	1	1	1	1	1	1	4.36589
5	94	2	57	distinct	distinct	distinct	1	1	3.95828	3.69147	10.2537	1.623e+07	365	0	1	0	1	0.165755	526	2	10.5	0.781541	0.640726	0.781541	0.781541	0.640726	0.781541	0.781541	0.640726	0.781541	1	1	1	1	1	1	1	1	1	1	1	1	1	1	1	1	1	1	3.76458
5	95	2	58	distinct	distinct	distinct	1	1	4.4771	3.69147	4.36114	1.38581e+07	202	0	1	0	1	0.165755	484	4	5.5	1.09842	1.10551	1.09842	1.09842	1.10551	1.09842	1.09842	1.10551	1.09842	1	1	1	1	1	1	1	1	1	1	1	1	1	1	1	1	1	1	4.62601
5	96	2	58	distinct	distinct	distinct	1	1	4.4771	3.69147	3.94144	1.38403e+07	167	0	1	0	1	0.165755	337	1	5.5	0.723093	0.730184	0.723093	0.723093	0.730184	0.723093	0.723093	0.730184	0.723093	1	1	1	1	1	1	1	1	1	1	1	1	1	1	1	1	1	1	3.16295
5	97	2	58	distinct	distinct	distinct	1	1	4.4771	3.69147	2.37022	1.3858e+07	234	0	1	0	1	0.165755	31	3	5.5	1.33875	1.34584	1.33875	1.33875	1.34584	1.33875	1.33875	1.34584	1.33875	1	1	1	1	1	1	1	1	1	1	1	1	1	1	1	1	1	1	3.14015
5	98	2	59	distinct	distinct	same	1	0	2.72141	0	8.20108	5.24385e+06	290	0	1	0.5	0	0.0534284	140	16	5	0.0338631	0.0422584	0.0338631	0.0338631	0.0422584	0.0338631	0.0338631	0.0422584	0.0338631	1	1	1	1	1	1	1	1	1	1	1	1	1	1	1	1	1	1	0.424406
5	99	2	60	distinct	distinct	distinct	1	1	3.58455	2.70427	18.7669	4.30237e+06	786	0	1	1	1	0.139572	329	13	9	1.35235	1.35944	1.35235	1.35235	1.35944	1.35235	1.35235	1.35944	1.35235	1	1	1	1	1	1	1	1	1	0.966667	0.966942	0.966667	0.966667	0.966942	0.966667	0.966667	0.966942	0.966667	1.12926
5	100	2	61	distinct	distinct	same	1	0	2.87844	0	3.9715	5.11192e+06	250	1	1	1	1	0.155997	287	4	4.5	1.2186	1.18111	1.2186	1.2186	1.18111	1.2186	1.2186	1.18111	1.2186	1	1	1	1	1	1	1	1	1	0.977778	0.979592	0.977778	0.977778	0.979592	0.977778	0.977778	0.979592	0.977778	0.575461
5	101	2	62	distinct	distinct	same	1	0	2.37095	0	10.7723	5.09524e+06	710	0	1	0.5	1	0.140131	62	3	11	1.3562	0.641518	1.3562	1.3562	0.641518	1.3562	1.3562	0.641518	1.3562	1	1	1	1	1	1	1	1	1	1	1	1	1	1	1	1	1	1	2.15614
5	102	2	63	distinct	distinct	distinct	1	1	3.9736	2.91387	12.7247	4.34005e+06	194	0	1	0.5	1	0.166249	15442	66	8	0.283602	0.27802	0.307346	0.307346	0.27802	0.307346	0.307346	0.27802	0.307346	1	1	1	1	1	1	1	1	1	1	1	1	1	1	1	1	1	1	1.26482
5	103	2	93	distinct	distinct	same	1	0	2.59898	0	14.962	4.95575e+06	281	1	1	1	1	0.155997	235	9	20	0.611968	0.552916	0.611968	0.651406	0.552916	0.651406	0.651406	0.552916	0.651406	1	1	1	1	1	1	1	1	1	1	1	1	1	1	1	1	1	1	2.68797
5	104	2	64	distinct	distinct	distinct	1	1	3.58455	2.70427	0.0725909	4.8676e+06	248	0	1	1	1	0.139572	548.2	22	0	0.229414	0.227959	0.229414	0.229414	0.227959	0.229414	0.229414	0.227959	0.229414	1	1	1	1	1	1	1	1	1	0.98374	0.984	0.98374	0.98374	0.984	0.98374	0.98374	0.984	0.98374	0.635986
5	105	2	65	distinct	distinct	same	1	0	4.33971	0	14.0845	4.76564e+06	720	0	1	0.5	1	0.140131	160	32	12	0.24501	0.252101	0.24501	0.24501	0.252101	0.24501	0.24501	0.252101	0.24501	1	1	1	1	1	1	1	1	1	1	1	1	1	1	1	1	1	1	1.40298
5	106	2	65	distinct	distinct	same	1	0	4.33971	0	9.50224	5.04096e+06	820	0	1	0.5	1	0.140131	160	32	12	0.462208	0.416126	0.462208	0.462208	0.416126	0.462208	0.462208	0.416126	0.462208	1	1	1	1	1	1	1	1	1	1	1	1	1	1	1	1	1	1	2.33865
5	107	2	65	distinct	distinct	distinct	1	1	4.25144	2.70427	5.70405	5.03879e+06	155	0	1	0.5	1	0.140131	160	32	12	0.537364	0.544455	0.537364	0.537364	0.544455	0.537364	0.537364	0.544455	0.537364	1	1	1	1	1	1	1	1	1	1	1	1	1	1	1	1	1	1	1.45014
5	108	2	65	distinct	distinct	same	1	0	4.33971	0	16.9575	4.99243e+06	500	0	1	0.5	1	0.140131	160	32	12	0.487407	0.494498	0.487407	0.487407	0.494498	0.487407	0.487407	0.494498	0.487407	1	1	1	1	1	1	1	1	1	1	1	1	1	1	1	1	1	1	1.2593
5	109	2	65	distinct	distinct	same	1	0	4.33971	0	14.4661	4.76843e+06	1009	0	1	0.5	1	0.140131	160	32	12	1.01014	0.949646	1.01014	1.01014	0.949646	1.01014	1.01014	0.949646	1.01014	1	1	1	1	1	1	1	1	1	1	1	1	1	1	1	1	1	1	3.89792
5	110	2	65	distinct	distinct	same	1	0	4.33971	0	4.26995	5.01678e+06	1284	0	1	0.5	1	0.140131	160	32	12	1.25804	1.26513	1.25804	1.25804	1.26513	1.25804	1.25804	1.26513	1.25804	1	1	1	1	1	1	1	1	1	1	1	1	1	1	1	1	1	1	3.55124
5	111	2	65	distinct	distinct	same	1	0	4.33971	0	13.3936	4.69685e+06	1570	0	1	0.5	1	0.140131	160	32	12	0.536092	0.543183	0.536092	0.536092	0.543183	0.536092	0.536092	0.543183	0.536092	1	1	1	1	1	1	1	1	1	1	1	1	1	1	1	1	1	1	2.95931
5	112	2	65	distinct	distinct	same	1	0	4.33971	0	11.4385	4.64954e+06	1180	0	1	0.5	1	0.140131	160	32	12	0.457894	0.464985	0.457894	0.457894	0.464985	0.457894	0.457894	0.464985	0.457894	1	1	1	1	1	1	1	1	1	1	1	1	1	1	1	1	1	1	1.47633
5	113	2	65	distinct	distinct	same	1	0	4.33971	0	11.1928	4.65003e+06	799	0	1	0.5	1	0.140131	160	32	12	0.313599	0.32069	0.313599	0.313599	0.32069	0.313599	0.313599	0.32069	0.313599	1	1	1	1	1	1	1	1	1	1	1	1	1	1	1	1	1	1	0.495265
5	114	2	65	distinct	distinct	same	1	0	4.33971	0	6.57092	4.4942e+06	1335	0	1	0.5	1	0.140131	160	32	12	0.610215	0.617306	0.610215	0.610215	0.617306	0.610215	0.610215	0.617306	0.610215	1	1	1	1	1	1	1	1	1	1	1	1	1	1	1	1	1	1	2.86776
5	115	2	66	distinct	distinct	same	1	0	4.33971	0	3.37581	4.9868e+06	600	0	0	0.5	1	0.120917	96	16	11	0.794607	0.801697	0.794607	0.794607	0.801697	0.794607	0.794607	0.801697	0.794607	1	1	1	1	1	1	1	1	1	1	1	1	1	1	1	1	1	1	1.65021
5	116	2	67	distinct	distinct	same	1	0	4.33971	0	14.9884	4.99222e+06	344	0	0	0.5	1	0.120917	40	4	12	2.88621	2.8933	2.88621	2.88621	2.8933	2.88621	2.88621	2.8933	2.88621	1	1	1	1	1	1	1	1	1	1	1	1	1	1	1	1	1	1	3.84165
5	117	2	68	distinct	distinct	same	1	0	2.87844	0	8.54714	4.78127e+06	178	0	1	0	1	0.181311	180	6	19.5	0.282249	0.289339	0.282249	0.282249	0.289339	0.282249	0.282249	0.289339	0.282249	1	1	1	1	1	1	1	1	1	1	1	1	1	1	1	1	1	1	4.29455
5	118	2	68	distinct	distinct	same	1	0	2.87844	0	8.89862	4.77353e+06	214	0	1	0	1	0.181311	180	6	19.5	0.0355145	0.0106515	0.0355145	0.0355145	0.0106515	0.0355145	0.0355145	0.0106515	0.0355145	1	1	1	1	1	1	1	1	1	1	1	1	1	1	1	1	1	1	2.8765
5	119	2	68	distinct	distinct	same	1	0	2.87844	0	10.3478	4.76813e+06	223	0	1	0	1	0.181311	180	6	19.5	0.380861	0.211706	0.380861	0.380861	0.211706	0.380861	0.380861	0.211706	0.380861	1	1	1	1	1	1	1	1	1	1	1	1	1	1	1	1	1	1	2.78371
5	120	2	68	distinct	distinct	same	1	0	2.87844	0	7.52355	4.78106e+06	242	0	1	0	1	0.181311	180	6	19.5	0.297376	0.304467	0.297376	0.297376	0.304467	0.297376	0.297376	0.304467	0.297376	1	1	1	1	1	1	1	1	1	1	1	1	1	1	1	1	1	1	3.0749
5	121	2	68	distinct	distinct	same	1	0	2.87844	0	7.85376	4.78122e+06	238	0	1	0	1	0.181311	180	6	19.5	0.625851	0.241864	0.625851	0.625851	0.241864	0.625851	0.625851	0.241864	0.625851	1	1	1	1	1	1	1	1	1	1	1	1	1	1	1	1	1	1	3.68478
5	122	2	69	distinct	distinct	same	1	0	3.00015	0	9.55471	2.0832e+06	450	0	1	0	1	0.165755	222	2	4.5	0.0830627	0.079343	0.0830627	0.0830627	0.079343	0.0830627	0.0830627	0.079343	0.0830627	1	1	1	1	1	1	1	1	1	0.981982	0.982609	0.981982	0.981982	0.982609	0.981982	0.981982	0.982609	0.981982	0.217653
5	123	2	70	distinct	distinct	same	1	0	3.54868	0	5.07082	1.65833e+07	150	0	1	0	1	0.140807	192	4	26.5	1.63855	1.67504	1.63855	1.63855	1.67504	1.67215	1.63855	1.67504	1.67215	1	1	1	1	1	1	1	1	1	1	1	1	1	1	1	1	1	1	1.4082
5	124	2	71	distinct	distinct	same	1	0	2.4829	0	8.41453	1.49211e+07	750	1	1	1	1	0.155997	383	2	19.5	4.98468	4.99177	4.98468	4.98468	4.99177	4.98468	4.98468	4.99177	4.98468	1	1	1	1	1	1	1	1	1	1	1	1	1	1	1	1	1	1	2.54145
5	125	2	72	distinct	distinct	distinct	1	1	3.82131	3.69147	4.25726	1.44433e+07	500	1	1	1	1	0.140863	3320	16	16.5	0.738608	0.745699	0.738608	0.738608	0.745699	0.738608	0.738608	0.745699	0.738608	1	1	1	1	1	1	1	1	1	1	1	1	1	1	1	1	1	1	0.555202
5	126	2	72	distinct	distinct	distinct	1	1	3.82131	3.69147	5.37931	1.44451e+07	500	1	1	1	1	0.140863	2856	16	16.5	0.831435	0.838526	0.831435	0.831435	0.838526	0.831435	0.831435	0.838526	0.831435	1	1	1	1	1	1	1	1	1	1	1	1	1	1	1	1	1	1	1.90651
5	127	2	72	distinct	distinct	distinct	1	1	3.82131	3.69147	4.39185	1.44448e+07	500	1	1	1	1	0.140863	3000	16	16.5	1.81776	1.82485	1.81776	1.81776	1.82485	1.81776	1.81776	1.82485	1.81776	1	1	1	1	1	1	1	1	1	1	1	1	1	1	1	1	1	1	3.70347
5	128	2	72	distinct	distinct	distinct	1	1	3.82131	3.69147	4.92062	1.44437e+07	500	1	1	1	1	0.140863	1776	16	16.5	1.21311	1.2202	1.21311	1.21311	1.2202	1.21311	1.21311	1.2202	1.21311	1	1	1	1	1	1	1	1	1	1	1	1	1	1	1	1	1	1	2.48198
5	129	2	72	distinct	distinct	distinct	1	1	3.82131	3.69147	3.42961	1.44447e+07	500	1	1	1	1	0.140863	2792	16	16.5	1.12569	1.13279	1.12569	1.12569	1.13279	1.12569	1.12569	1.13279	1.12569	1	1	1	1	1	1	1	1	1	1	1	1	1	1	1	1	1	1	0.70084
5	130	2	72	distinct	distinct	distinct	1	1	5.74327	4.16139	4.35582	1.44412e+07	500	1	1	1	1	0.140863	2328	16	16.5	0.529996	0.537087	0.529996	0.529996	0.537087	0.529996	0.529996	0.537087	0.529996	1	1	1	1	1	1	1	1	1	1	1	1	1	1	1	1	1	1	1.39071
5	131	2	72	distinct	distinct	distinct	1	1	5.74327	4.16139	4.67668	1.44413e+07	500	1	1	1	1	0.140863	1720	16	16.5	0.831435	0.838526	0.831435	0.831435	0.838526	0.831435	0.831435	0.838526	0.831435	1	1	1	1	1	1	1	1	1	1	1	1	1	1	1	1	1	1	0.59539
5	132	2	72	distinct	distinct	distinct	1	1	5.74327	4.16139	5.01605	1.44414e+07	500	1	1	1	1	0.140863	1224	16	16.5	3.43261	3.4397	3.43261	3.43261	3.4397	3.43261	3.43261	3.4397	3.43261	1	1	1	1	1	1	1	1	1	1	1	1	1	1	1	1	1	1	2.29922
5	133	2	72	distinct	distinct	distinct	1	1	5.74327	4.16139	4.57697	1.44416e+07	500	1	1	1	1	0.140863	1944	16	16.5	1.46253	1.46962	1.46253	1.46253	1.46962	1.46253	1.46253	1.46962	1.46253	1	1	1	1	1	1	1	1	1	1	1	1	1	1	1	1	1	1	2.51735
5	134	2	72	distinct	distinct	distinct	1	1	3.82131	3.69147	3.87114	1.44446e+07	500	1	1	1	1	0.140863	2328	16	16.5	0.934658	0.941749	0.934658	0.934658	0.941749	0.934658	0.934658	0.941749	0.934658	1	1	1	1	1	1	1	1	1	1	1	1	1	1	1	1	1	1	3.47025
5	135	2	72	distinct	distinct	distinct	1	1	3.82131	3.69147	4.02517	1.44442e+07	500	1	1	1	1	0.140863	2328	16	16.5	1.03569	1.04278	1.03569	1.03569	1.04278	1.03569	1.03569	1.04278	1.03569	1	1	1	1	1	1	1	1	1	1	1	1	1	1	1	1	1	1	1.84652
5	136	2	72	distinct	distinct	distinct	1	1	3.82131	3.69147	2.59202	1.44458e+07	500	1	1	1	1	0.140863	3200	16	16.5	2.49835	2.50544	2.49835	2.49835	2.50544	2.49835	2.49835	2.50544	2.49835	1	1	1	1	1	1	1	1	1	1	1	1	1	1	1	1	1	1	2.54559
5	137	2	72	distinct	distinct	distinct	1	1	3.82131	3.69147	3.50468	1.44452e+07	500	1	1	1	1	0.140863	1584	16	16.5	0.58502	0.592111	0.58502	0.58502	0.592111	0.58502	0.58502	0.592111	0.58502	1	1	1	1	1	1	1	1	1	1	1	1	1	1	1	1	1	1	2.16348
5	138	2	73	distinct	distinct	distinct	1	1	4.01669	2.88811	7.38019	6.49179e+06	850	1	1	0	0	0.0584035	2727	32	18	3.43628	3.44337	3.43628	3.43628	3.44337	3.43628	3.43628	3.44337	3.43628	1	1	1	1	1	1	1	1	1	1	1	1	1	1	1	1	1	1	2.30101
5	139	2	73	distinct	distinct	distinct	1	1	3.1987	2.88811	19.777	6.24239e+06	200	1	1	0	0	0.0584035	1564	32	18	3.78865	3.79574	3.78865	3.78865	3.79574	3.78865	3.78865	3.79574	3.78865	1	1	1	1	1	1	1	1	1	1	1	1	1	1	1	1	1	1	3.27937
5	140	2	74	distinct	distinct	distinct	1	1	4.07402	3.69147	11.7094	7.41896e+06	110	0	1	1	1	0.139572	720	3	12.5	1.16867	1.17576	1.16867	1.16867	1.17576	1.16867	1.16867	1.17576	1.16867	1	1	1	1	1	1	1	1	1	1	1	1	1	1	1	1	1	1	1.43272
5	141	2	75	distinct	distinct	distinct	1	1	4.07402	3.69147	9.13647	7.4414e+06	20	0	0	1	1	0.130491	1200	23	0	2.13248	2.13957	2.13248	2.13248	2.13957	2.13248	2.13248	2.13957	2.13248	1	1	1	1	1	1	1	1	1	1	1	1	1	1	1	1	1	1	1.03259
5	142	2	76	distinct	distinct	same	1	0	2.94906	0	2.71595	1.15904e+07	1045	0	0	1	1	0.130491	215	7	16	2.11186	2.11895	2.11186	2.11186	2.11895	2.11186	2.11186	2.11895	2.11186	1	1	1	1	1	1	1	1	1	1	1	1	1	1	1	1	1	1	1.21674
5	143	2	76	distinct	distinct	same	1	0	2.94906	0	4.76062	1.15963e+07	1005	0	0	1	1	0.130491	215	7	16	2.1998	2.20689	2.1998	2.1998	2.20689	2.1998	2.1998	2.20689	2.1998	1	1	1	1	1	1	1	1	1	1	1	1	1	1	1	1	1	1	2.33635
5	144	2	76	distinct	distinct	same	1	0	2.94906	0	4.81492	1.1613e+07	1348	0	0	1	1	0.130491	215	7	16	1.22477	1.23186	1.22477	1.22477	1.23186	1.22477	1.22477	1.23186	1.22477	1	1	1	1	1	1	1	1	1	1	1	1	1	1	1	1	1	1	2.63802
5	145	2	76	distinct	distinct	same	1	0	2.94906	0	8.32903	1.15846e+07	1620	0	0	1	1	0.130491	215	7	16	0.367437	0.374528	0.367437	0.367437	0.374528	0.367437	0.367437	0.374528	0.367437	1	1	1	1	1	1	1	1	1	1	1	1	1	1	1	1	1	1	2.1778
5	146	2	76	distinct	distinct	same	1	0	2.94906	0	7.93812	1.15975e+07	1500	0	0	1	1	0.130491	215	7	16	0.622979	0.63007	0.622979	0.622979	0.63007	0.622979	0.622979	0.63007	0.622979	1	1	1	1	1	1	1	1	1	1	1	1	1	1	1	1	1	1	1.89958
5	147	2	76	distinct	distinct	same	1	0	2.94906	0	5.56844	1.1607e+07	1260	0	0	1	1	0.130491	215	7	16	2.03604	2.04314	2.03604	2.03604	2.04314	2.03604	2.03604	2.04314	2.03604	1	1	1	1	1	1	1	1	1	1	1	1	1	1	1	1	1	1	2.16071
5	148	2	76	distinct	distinct	same	1	0	2.94906	0	5.8928	1.16072e+07	1323	0	0	1	1	0.130491	215	7	16	0.360657	0.367748	0.360657	0.360657	0.367748	0.360657	0.360657	0.367748	0.360657	1	1	1	1	1	1	1	1	1	1	1	1	1	1	1	1	1	1	1.64838
5	149	2	76	distinct	distinct	same	1	0	2.94906	0	7.84376	1.16165e+07	1720	0	0	1	1	0.130491	215	7	16	0.65521	0.641734	0.65521	0.65521	0.641734	0.65521	0.65521	0.641734	0.65521	1	1	1	1	1	1	1	1	1	1	1	1	1	1	1	1	1	1	1.17349
5	150	2	76	distinct	distinct	same	1	0	2.94906	0	8.45956	1.15846e+07	1820	0	0	1	1	0.130491	215	7	16	1.24138	1.24847	1.24138	1.24138	1.24847	1.24138	1.24138	1.24847	1.24138	1	1	1	1	1	1	1	1	1	1	1	1	1	1	1	1	1	1	1.31589
5	151	2	76	distinct	distinct	same	1	0	2.94906	0	8.34048	1.15845e+07	1960	0	0	1	1	0.130491	215	7	16	1.0838	1.09089	1.0838	1.0838	1.09089	1.0838	1.0838	1.09089	1.0838	1	1	1	1	1	1	1	1	1	1	1	1	1	1	1	1	1	1	2.28147
5	152	2	76	distinct	distinct	same	1	0	2.94906	0	8.51871	1.15907e+07	2240	0	0	1	1	0.130491	215	7	16	0.352686	0.359777	0.352686	0.352686	0.359777	0.352686	0.352686	0.359777	0.352686	1	1	1	1	1	1	1	1	1	1	1	1	1	1	1	1	1	1	0.897261
5	153	2	76	distinct	distinct	same	1	0	2.94906	0	8.51901	1.15909e+07	2350	0	0	1	1	0.130491	215	7	16	0.539927	0.547018	0.539927	0.539927	0.547018	0.539927	0.539927	0.547018	0.539927	1	1	1	1	1	1	1	1	1	1	1	1	1	1	1	1	1	1	0.589582
5	154	2	76	distinct	distinct	same	1	0	2.94906	0	8.50733	1.15977e+07	2450	0	0	1	1	0.130491	215	7	16	1.77878	1.78587	1.77878	1.77878	1.78587	1.77878	1.77878	1.78587	1.77878	1	1	1	1	1	1	1	1	1	1	1	1	1	1	1	1	1	1	4.19633
5	155	2	76	distinct	distinct	same	1	0	2.94906	0	8.51324	1.15897e+07	1920	0	0	1	1	0.130491	215	7	16	2.68238	2.68947	2.68238	2.68238	2.68947	2.68238	2.68238	2.68947	2.68238	1	1	1	1	1	1	1	1	1	1	1	1	1	1	1	1	1	1	3.22418
5	156	2	76	distinct	distinct	same	1	0	2.94906	0	8.42856	1.15981e+07	2170	0	0	1	1	0.130491	215	7	16	1.44241	1.4495	1.44241	1.44241	1.4495	1.44241	1.44241	1.4495	1.44241	1	1	1	1	1	1	1	1	1	1	1	1	1	1	1	1	1	1	4.04313
5	157	2	76	distinct	distinct	same	1	0	2.94906	0	8.41129	1.16149e+07	2260	0	0	1	1	0.130491	215	7	16	1.80756	1.81465	1.80756	1.80756	1.81465	1.80756	1.80756	1.81465	1.80756	1	1	1	1	1	1	1	1	1	1	1	1	1	1	1	1	1	1	2.85695
5	158	2	76	distinct	distinct	same	1	0	2.94906	0	8.28046	1.16154e+07	2070	0	0	1	1	0.130491	215	7	16	3.10018	3.10727	3.10018	3.10018	3.10727	3.10018	3.10018	3.10727	3.10018	1	1	1	1	1	1	1	1	1	1	1	1	1	1	1	1	1	1	4.22286
5	159	2	76	distinct	distinct	same	1	0	2.94906	0	7.56199	1.16068e+07	2580	0	0	1	1	0.130491	215	7	16	2.02211	2.0292	2.02211	2.02211	2.0292	2.02211	2.02211	2.0292	2.02211	1	1	1	1	1	1	1	1	1	1	1	1	1	1	1	1	1	1	3.42032
5	160	2	76	distinct	distinct	same	1	0	2.94906	0	7.57818	1.1585e+07	2550	0	0	1	1	0.130491	215	7	16	2.74878	2.75587	2.74878	2.74878	2.75587	2.74878	2.74878	2.75587	2.74878	1	1	1	1	1	1	1	1	1	1	1	1	1	1	1	1	1	1	3.85924
5	161	2	76	distinct	distinct	same	1	0	2.94906	0	8.48125	1.15979e+07	2640	0	0	1	1	0.130491	215	7	16	1.04229	1.04938	1.04229	1.04229	1.04938	1.04229	1.04229	1.04938	1.04229	1	1	1	1	1	1	1	1	1	1	1	1	1	1	1	1	1	1	2.90511
5	162	2	76	distinct	distinct	same	1	0	2.94906	0	8.51377	1.15978e+07	2670	0	0	1	1	0.130491	215	7	16	2.52331	2.5304	2.52331	2.52331	2.5304	2.52331	2.52331	2.5304	2.52331	1	1	1	1	1	1	1	1	1	1	1	1	1	1	1	1	1	1	3.95867
5	163	2	76	distinct	distinct	same	1	0	2.94906	0	7.55675	1.16073e+07	2420	0	0	1	1	0.130491	215	7	16	1.62649	1.63358	1.62649	1.62649	1.63358	1.62649	1.62649	1.63358	1.62649	1	1	1	1	1	1	1	1	1	1	1	1	1	1	1	1	1	1	3.84442
5	164	2	76	distinct	distinct	same	1	0	2.94906	0	8.51479	1.16142e+07	2500	0	0	1	1	0.130491	215	7	16	0.818674	0.825765	0.818674	0.818674	0.825765	0.818674	0.818674	0.825765	0.818674	1	1	1	1	1	1	1	1	1	1	1	1	1	1	1	1	1	1	1.16394
5	165	2	76	distinct	distinct	same	1	0	2.94906	0	7.85311	1.15863e+07	1360	0	0	1	1	0.130491	215	7	16	1.33342	1.34051	1.33342	1.33342	1.34051	1.33342	1.33342	1.34051	1.33342	1	1	1	1	1	1	1	1	1	1	1	1	1	1	1	1	1	1	3.82291
5	166	2	76	distinct	distinct	same	1	0	2.94906	0	3.30767	1.16173e+07	1185	0	0	1	1	0.130491	215	7	16	2.27914	2.28623	2.27914	2.27914	2.28623	2.27914	2.27914	2.28623	2.27914	1	1	1	1	1	1	1	1	1	1	1	1	1	1	1	1	1	1	6.39071
5	167	2	76	distinct	distinct	same	1	0	2.94906	0	6.25071	1.16186e+07	1012	0	0	1	1	0.130491	215	7	16	2.08007	2.08716	2.08007	2.08007	2.08716	2.08007	2.08007	2.08716	2.08007	1	1	1	1	1	1	1	1	1	1	1	1	1	1	1	1	1	1	6.34417
5	168	2	76	distinct	distinct	distinct	1	1	4.25411	2.70427	1.33668	1.16293e+07	1003	0	0	1	1	0.130491	215	7	16	1.66121	1.6683	1.66121	1.66121	1.6683	1.66121	1.66121	1.6683	1.66121	1	1	1	1	1	1	1	1	1	1	1	1	1	1	1	1	1	1	4.71546
5	169	2	76	distinct	distinct	same	1	0	2.94906	0	7.64609	1.15872e+07	1347	0	0	1	1	0.130491	215	7	16	0.537364	0.544455	0.537364	0.537364	0.544455	0.537364	0.537364	0.544455	0.537364	1	1	1	1	1	1	1	1	1	1	1	1	1	1	1	1	1	1	1.81166
5	170	2	76	distinct	distinct	same	1	0	2.94906	0	0.521204	1.16272e+07	1260	0	0	1	1	0.130491	215	7	16	0.210017	0.217108	0.210017	0.210017	0.217108	0.210017	0.210017	0.217108	0.210017	1	1	1	1	1	1	1	1	1	1	1	1	1	1	1	1	1	1	2.10417
5	171	2	76	distinct	distinct	distinct	1	1	3.99105	2.70427	4.93017	1.16363e+07	620	0	0	1	1	0.130491	215	7	16	1.29572	1.30281	1.29572	1.29572	1.30281	1.29572	1.29572	1.30281	1.29572	1	1	1	1	1	1	1	1	1	1	1	1	1	1	1	1	1	1	4.56871
5	172	2	76	distinct	distinct	distinct	1	1	3.99105	2.70427	2.01367	1.16148e+07	571	0	0	1	1	0.130491	215	7	16	0.518685	0.484822	0.518685	0.518685	0.484822	0.518685	0.518685	0.484822	0.518685	1	1	1	1	1	1	1	1	1	1	1	1	1	1	1	1	1	1	2.00608
5	173	2	76	distinct	distinct	distinct	1	1	3.99105	2.70427	5.17982	1.16194e+07	606	0	0	1	1	0.130491	215	7	16	0.610133	0.617224	0.610133	0.610133	0.617224	0.610133	0.610133	0.617224	0.610133	1	1	1	1	1	1	1	1	1	1	1	1	1	1	1	1	1	1	1.79438
5	174	2	76	distinct	distinct	distinct	1	1	4.25411	2.70427	1.49861	1.16332e+07	853	0	0	1	1	0.130491	215	7	16	0.652058	0.659149	0.652058	0.652058	0.659149	0.652058	0.652058	0.659149	0.652058	1	1	1	1	1	1	1	1	1	1	1	1	1	1	1	1	1	1	1.6423
5	175	2	76	distinct	distinct	distinct	1	1	3.99105	2.70427	5.14582	1.1637e+07	684	0	0	1	1	0.130491	215	7	16	0.734867	0.727897	0.734867	0.734867	0.727897	0.734867	0.734867	0.727897	0.734867	1	1	1	1	1	1	1	1	1	1	1	1	1	1	1	1	1	1	2.51766
5	176	2	76	distinct	distinct	distinct	1	1	3.99105	2.70427	5.2245	1.16367e+07	651	0	0	1	1	0.130491	215	7	16	0.376387	0.383477	0.431654	0.376387	0.383477	0.431654	0.376387	0.383477	0.431654	1	1	1	1	1	1	1	1	1	1	1	1	1	1	1	1	1	1	1.7601
5	177	2	27	distinct	distinct	same	1	0	4.07817	0	8.16656	3.8404e+06	2200	0	0	1	1	0.130491	528	13	13	0.135619	0.147264	0.146058	0.146058	0.147264	0.146058	0.146058	0.147264	0.146058	1	1	1	1	1	1	1	1	1	1	1	1	1	1	1	1	1	1	0.991306
5	178	2	77	distinct	distinct	same	1	0	3.16019	0	1.64418	1.79468e+06	1700	0	0	1	1	0.130491	360	4	14.5	0.0987354	0.0900409	0.0987354	0.0987354	0.0900409	0.0987354	0.0987354	0.0900409	0.0987354	1	1	1	1	1	1	1	1	1	1	1	1	1	1	1	1	1	1	0.338874
5	179	2	77	distinct	distinct	distinct	1	1	4.66865	4.30897	3.11239	1.79122e+06	2200	0	0	1	1	0.130491	360	4	14.5	0.0367901	0.136389	0.0367901	0.0367901	0.136389	0.0367901	0.0367901	0.136389	0.0367901	1	1	1	1	1	1	1	1	1	1	1	1	1	1	1	1	1	1	1.09853
5	180	2	78	distinct	distinct	same	1	0	4.04163	0	6.06198	2.81918e+06	1700	0	0	1	1	0.130491	60	16	16.5	0.410161	0.299557	0.410161	0.410161	0.299557	0.410161	0.410161	0.299557	0.410161	1	1	1	1	1	1	1	1	1	1	1	1	1	1	1	1	1	1	0.918942
5	181	2	78	distinct	distinct	same	1	0	4.04163	0	6.87063	2.83842e+06	2700	0	0	1	1	0.130491	60	16	16.5	0.0215249	0.028388	0.0585273	0.0585273	0.028388	0.0585273	0.0585273	0.028388	0.0585273	1	1	1	1	1	1	1	1	1	1	1	1	1	1	1	1	1	1	1.92711
5	182	2	79	distinct	distinct	same	1	0	4.63312	0	14.5153	3.51121e+06	1200	0	0	1	1	0.130491	720	4	11.5	0.676653	0.641949	0.704856	0.704856	0.641949	0.704856	0.704856	0.641949	0.704856	1	1	1	1	1	1	1	1	1	0.971831	0.973154	0.971429	0.971429	0.973154	0.971429	0.971429	0.973154	0.971429	1.79325
5	183	2	79	distinct	distinct	same	1	0	4.63312	0	14.2377	3.52501e+06	2700	0	0	1	1	0.130491	480	4	11.5	0.428811	0.404734	0.323567	0.32131	0.404734	0.32131	0.32131	0.404734	0.32131	1	1	1	1	1	1	1	1	1	1	1	1	1	1	1	1	1	1	0.704893
5	184	2	80	distinct	distinct	same	1	0	3.64302	0	8.94084	1.00602e+06	1350	0	0	1	1	0.130491	120	0	13	0.0623418	0.0665828	0.0623418	0.0368141	0.0665828	0.0368141	0.0457422	0.0665828	0.0457422	1	1	1	1	1	1	1	1	1	0.983333	0.984375	0.983333	0.982906	0.984375	0.982906	0.983051	0.984375	0.983051	0.340287
5	185	2	80	distinct	distinct	same	1	0	3.22114	0	16.7265	877626	1400	0	0	1	1	0.130491	120	0	13	0.00636061	0.0134515	0.00636061	0.00636061	0.0134515	0.00636061	0.00636061	0.0134515	0.00636061	1	1	1	1	1	1	1	1	1	0.982609	0.982759	0.982609	0.982609	0.982759	0.982609	0.982609	0.982759	0.982609	0.604253
5	186	2	81	distinct	distinct	distinct	1	1	3.03282	3.77051	4.67725	1.51615e+07	296	1	1	1	1	0.155997	96	16	10.5	4.09193	4.09903	4.09193	4.09193	4.09903	4.09193	4.09193	4.09903	4.09193	1	1	1	1	1	1	1	1	1	1	1	1	1	1	1	1	1	1	3.08016
5	187	2	82	distinct	distinct	distinct	1	1	3.34716	1.95018	4.1123	9.29315e+06	500	1	1	1	1	0.155997	78	4	5.5	3.31605	3.32314	3.31605	3.31605	3.32314	3.31605	3.31605	3.32314	3.31605	1	1	1	1	1	1	1	1	1	1	1	1	1	1	1	1	1	1	4.96205
5	188	2	83	distinct	distinct	same	1	0	3.82057	0	1.55763	1.17071e+07	862	1	1	1	0	0.0701459	107	3	0.5	38.9889	38.996	38.9889	38.9889	38.996	38.9889	38.9889	38.996	38.9889	1	1	1	1	1	1	1	1	1	1	1	1	1	1	1	1	1	1	5.68827
5	189	2	84	distinct	distinct	distinct	1	1	4.53255	4.01241	18.6683	3.18581e+06	62	1	1	1	0	0.0860378	1944	4	17	4.45083	4.45792	4.45083	4.45083	4.45792	4.45083	4.45083	4.45792	4.45083	1	1	1	1	1	1	1	1	1	1	1	1	1	1	1	1	1	1	2.08533
5	190	2	85	distinct	distinct	same	1	0	2.98142	0	5.74347	9.93687e+06	50	0	1	0	1	0.165755	272	9	10.3333	2.07901	2.0861	2.07901	2.07901	2.0861	2.07901	2.07901	2.0861	2.07901	1	1	1	1	1	1	1	1	1	1	1	1	1	1	1	1	1	1	1.51283
5	191	2	86	distinct	distinct	same	1	0	3.00015	0	8.81555	2.02157e+06	281	1	1	0	1	0.128784	432	5	10	0.521036	0.334681	0.521036	0.521036	0.334681	0.521036	0.521036	0.334681	0.521036	1	1	1	1	1	1	1	1	1	0.964286	0.966667	0.964286	0.964286	0.966667	0.964286	0.964286	0.966667	0.964286	2.2867
5	192	2	87	distinct	distinct	same	1	0	2.16533	0	4.50213	1.51613e+07	35	0	1	1	0	0.0734658	144	4	0.5	0.053107	0.0537845	0.053107	0.053107	0.0537845	0.053107	0.053107	0.0537845	0.053107	1	1	1	1	1	1	1	1	1	1	1	1	1	1	1	1	1	1	0.346746
5	193	2	88	distinct	distinct	same	1	0	2.44975	0	1.52725	1.49216e+07	271	0	1	1	1	0.193393	240	4	5.5	0.0313044	0.0277616	0.0313044	0.0313044	0.0277616	0.0313044	0.0313044	0.0277616	0.0313044	1	1	1	1	1	1	1	1	1	1	1	1	1	1	1	1	1	1	1.51433
5	194	2	89	distinct	distinct	same	1	0	3.00015	0	2.90682	2.07282e+06	225	0	1	0	1	0.181311	160	7	13	0.640742	0.647833	0.640742	0.640742	0.647833	0.640742	0.640742	0.647833	0.640742	1	1	1	1	1	1	1	1	1	0.966667	0.967213	0.966667	0.966667	0.967213	0.966667	0.966667	0.967213	0.966667	2.234
5	195	2	90	distinct	distinct	same	1	0	3.00015	0	3.71937	2.07364e+06	225	1	1	0	1	0.128784	86	16	12	0.420966	0.385006	0.420966	0.420966	0.385006	0.420966	0.420966	0.385006	0.420966	1	1	1	1	1	1	1	1	1	0.910112	0.917526	0.910112	0.910112	0.917526	0.910112	0.910112	0.917526	0.910112	1.58985
5	196	2	91	distinct	distinct	distinct	1	1	3.46764	2.88811	2.5741	6.99892e+06	266	0	1	0	1	0.165755	104	7	6	1.38086	1.43372	1.38086	1.38086	1.43372	1.38086	1.38086	1.43372	1.38086	1	1	1	1	1	1	1	1	1	1	1	1	1	1	1	1	1	1	3.00651
6	7	3	4	distinct	distinct	same	1	0	0.817918	0	11.2436	7.78685e+06	588	0	0	0	0	0	446	33	12	3.67205	3.67205	3.67205	3.67205	3.67205	3.67205	3.67205	3.67205	3.67205	1	1	1	1	1	1	1	1	1	1	1	1	1	1	1	1	1	1	3.3188
6	8	3	4	distinct	distinct	same	1	0	0.817918	0	11.2436	7.78685e+06	588	1	1	0.5	0	0.0853747	2038	33	12	4.04352	4.13773	4.04352	4.04352	4.13773	4.04352	4.04352	4.13773	4.04352	1	1	1	1	1	1	1	1	1	1	1	1	1	1	1	1	1	1	3.58847
6	9	3	5	distinct	distinct	same	1	0	2.33891	0	16.926	1.39861e+07	232	0	0	0	0	0	162	9	2.5	1.64692	1.64692	1.64692	1.64692	1.64692	1.64692	1.64692	1.64692	1.64692	1	1	1	1	1	1	1	1	1	1	1	1	1	1	1	1	1	1	1.06689
6	10	3	6	distinct	distinct	distinct	1	1	3.02304	3.69147	7.21392	9.50835e+06	90	1	1	0	1	0.152803	345	3	2	2.18519	2.18519	2.18519	2.18519	2.18519	2.18519	2.18519	2.18519	2.18519	1	1	1	1	1	1	1	1	1	1	1	1	1	1	1	1	1	1	5.14686
6	11	3	7	distinct	distinct	same	1	0	0.817918	0	21.7325	7.83874e+06	848	1	0.666667	0.5	0	0.0620598	7614	2	22	4.47684	4.48584	4.47774	4.47478	4.48584	4.47634	4.47478	4.48584	4.47634	1	1	1	1	1	1	1	1	1	1	1	1	1	1	1	1	1	1	4.22262
6	12	3	8	distinct	distinct	same	1	0	0.757463	0	18.321	7.80627e+06	563	1	0.666667	0.5	0	0.0601005	33638	0	36	3.90829	3.95371	3.90829	3.90829	3.95371	3.90829	3.90829	3.95371	3.90829	1	1	1	1	1	1	1	1	1	1	1	1	1	1	1	1	1	1	3.89195
6	13	3	9	distinct	distinct	same	1	0	0.757463	0	20.4914	7.76299e+06	98	0	1	0	0	0.0763302	307	24	25	3.85001	3.88832	3.85001	3.85001	3.88832	3.85001	3.85001	3.88832	3.85001	1	1	1	1	1	1	1	1	1	1	1	1	1	1	1	1	1	1	4.16641
6	14	3	10	distinct	distinct	same	1	0	0.757463	0	13.9169	7.34254e+06	33	1	1	0	0	0.0681572	332	12	18	3.83864	3.83864	3.83864	3.83864	3.83864	3.83864	3.83864	3.83864	3.83864	1	1	1	1	1	1	1	1	1	1	1	1	1	1	1	1	1	1	2.21238
6	15	3	11	distinct	distinct	same	1	0	0.757463	0	13.404	7.56202e+06	118	1	0	0	0	0.0609293	178	0	28.5	3.97963	3.98854	3.97963	3.96542	3.98854	3.96542	3.96542	3.98854	3.96542	1	1	1	1	1	1	1	1	1	1	1	1	1	1	1	1	1	1	1.02656
6	16	3	12	distinct	distinct	same	1	0	1.4104	0	1.6594	7.47405e+06	598	1	1	0	0	0.0681572	232	15	23.5	4.14131	4.23291	4.15899	4.14131	4.23291	4.14131	4.14131	4.23291	4.14131	1	1	1	1	1	1	1	1	1	1	1	1	1	1	1	1	1	1	3.03542
6	17	3	13	distinct	distinct	same	1	0	1.68308	0	16.1697	7.92028e+06	848	1	0.5	0	0	0.0554136	18	0	18.5	3.9647	3.9647	3.9647	3.9647	3.9647	3.9647	3.9647	3.9647	3.9647	1	1	1	1	1	1	1	1	1	1	1	1	1	1	1	1	1	1	2.84378
6	18	3	14	distinct	distinct	same	1	0	0.757463	0	5.53695	7.74711e+06	748	1	0	0	0	0.0609293	173.7	0	25	3.45197	3.48657	3.45197	3.45197	3.48657	3.45197	3.45197	3.48657	3.45197	1	1	1	1	1	1	1	1	1	1	1	1	1	1	1	1	1	1	3.37596
6	19	3	15	distinct	distinct	same	1	0	0.817918	0	2.37496	7.84698e+06	648	1	0	0	0	0.0609293	240	0	31	2.9468	3.07024	2.9468	2.9468	3.07024	2.9468	2.9468	3.07024	2.9468	1	1	1	1	1	1	1	1	1	1	1	1	1	1	1	1	1	1	2.87771
6	20	3	16	distinct	distinct	same	1	0	0.817918	0	6.10363	7.816e+06	498	1	0	0.5	0	0.0603449	220	12	35	4.02277	4.09647	4.02277	4.02277	4.09647	4.02277	4.02277	4.09647	4.02277	1	1	1	1	1	1	1	1	1	1	1	1	1	1	1	1	1	1	4.08967
6	21	3	16	distinct	distinct	distinct	1	1	2.16843	2.70427	0.598153	7.80197e+06	558	1	0	0.5	0	0.0603449	284	12	35	3.70905	3.78825	3.70905	3.70905	3.78825	3.70905	3.70905	3.78825	3.70905	1	1	1	1	1	1	1	1	1	1	1	1	1	1	1	1	1	1	3.38767
6	22	3	16	distinct	distinct	same	1	0	0.817918	0	0.586218	7.83483e+06	518	1	0	0.5	0	0.0603449	203	12	35	3.84604	3.89622	3.84604	3.84604	3.89622	3.84604	3.84604	3.89622	3.84604	1	1	1	1	1	1	1	1	1	1	1	1	1	1	1	1	1	1	3.14772
6	23	3	17	distinct	distinct	same	1	0	0.757463	0	13.1157	7.71763e+06	698	1	0	0	0	0.0609293	418	0	16.5	4.02506	4.02506	4.02506	4.02506	4.02506	4.02506	4.02506	4.02506	4.02506	1	1	1	1	1	1	1	1	1	1	1	1	1	1	1	1	1	1	4.16613
6	24	3	18	distinct	distinct	same	1	0	0.817918	0	11.3136	7.83836e+06	598	1	0	0	0	0.0609293	422	3	36	3.76006	3.76006	3.76006	3.76006	3.76006	3.76006	3.76006	3.76006	3.76006	1	1	1	1	1	1	1	1	1	1	1	1	1	1	1	1	1	1	2.21698
6	25	3	19	distinct	distinct	same	1	0	0.757463	0	9.34576	7.46709e+06	22	1	0	0	0	0.0609293	379	1	33	4.11764	4.01072	4.11764	4.11764	4.01072	4.11764	4.11764	4.01072	4.11764	1	1	1	1	1	1	1	1	1	1	1	1	1	1	1	1	1	1	3.99173
6	26	3	20	distinct	distinct	distinct	1	1	1.55784	3.69147	14.9237	9.47216e+06	648	1	1	1	1	0.0654916	322	0	28.5	4.07489	4.07489	4.07489	4.07489	4.07489	4.07489	4.07489	4.07489	4.07489	1	1	1	1	1	1	1	1	1	1	1	1	1	1	1	1	1	1	4.15258
6	27	3	21	distinct	distinct	same	1	0	1.24741	0	6.17791	3.25254e+06	1548	1	0	0	0	0.0609293	442	8	30	3.74652	3.74652	3.74652	3.74652	3.74652	3.74652	3.74652	3.74652	3.74652	0.983015	0.983015	0.983015	0.983015	0.983015	0.983015	0.983015	0.983015	0.983015	0.942857	0.942857	0.942857	0.942857	0.942857	0.942857	0.942857	0.942857	0.942857	4.44579
6	28	3	22	distinct	distinct	same	1	0	1.68308	0	13.4541	7.86748e+06	858	1	0.5	0	0	0.0554136	455	5	38	3.86175	3.86175	3.86175	3.86175	3.86175	3.86175	3.86175	3.86175	3.86175	1	1	1	1	1	1	1	1	1	1	1	1	1	1	1	1	1	1	1.51777
6	29	3	22	distinct	distinct	same	1	0	1.68308	0	15.4516	7.8673e+06	888	1	0.5	0	0	0.0554136	462	5	38	3.60844	3.60844	3.60844	3.60844	3.60844	3.60844	3.60844	3.60844	3.60844	1	1	1	1	1	1	1	1	1	1	1	1	1	1	1	1	1	1	3.97116
6	30	3	22	distinct	distinct	same	1	0	1.68308	0	13.4155	7.86597e+06	869	1	0.5	0	0	0.0554136	415	5	38	3.73034	3.73034	3.73034	3.73034	3.73034	3.73034	3.73034	3.73034	3.73034	1	1	1	1	1	1	1	1	1	1	1	1	1	1	1	1	1	1	2.09112
6	31	3	22	distinct	distinct	same	1	0	1.68308	0	7.71456	7.88053e+06	903	1	0.5	0	0	0.0554136	455	5	38	3.82773	3.82773	3.82773	3.82773	3.82773	3.82773	3.82773	3.82773	3.82773	1	1	1	1	1	1	1	1	1	1	1	1	1	1	1	1	1	1	1.68957
6	32	3	22	distinct	distinct	same	1	0	1.68308	0	10.9497	7.87177e+06	878	1	0.5	0	0	0.0554136	435	5	38	3.87308	3.87308	3.87308	3.87308	3.87308	3.87308	3.87308	3.87308	3.87308	1	1	1	1	1	1	1	1	1	1	1	1	1	1	1	1	1	1	3.92281
6	33	3	22	distinct	distinct	same	1	0	1.68308	0	9.29187	7.87318e+06	936	1	0.5	0	0	0.0554136	428	5	38	3.72732	3.72732	3.72732	3.72732	3.72732	3.72732	3.72732	3.72732	3.72732	1	1	1	1	1	1	1	1	1	1	1	1	1	1	1	1	1	1	4.17278
6	34	3	22	distinct	distinct	same	1	0	1.68308	0	7.27727	7.87752e+06	898	1	0.5	0	0	0.0554136	448	5	38	3.74334	3.74334	3.74334	3.74334	3.74334	3.74334	3.74334	3.74334	3.74334	1	1	1	1	1	1	1	1	1	1	1	1	1	1	1	1	1	1	0.686738
6	35	3	23	distinct	distinct	same	1	0	0.757463	0	17.5638	7.80321e+06	93	1	1	0	0	0.070606	807	6	34	4.34827	4.34333	4.34827	4.34827	4.34333	4.34827	4.34827	4.34333	4.34827	1	1	1	1	1	1	1	1	1	1	1	1	1	1	1	1	1	1	4.30939
6	36	3	24	distinct	distinct	distinct	1	1	2.80941	2.88811	11.6932	8.06512e+06	188	1	1	1	1	0.103563	94	0	33	1.9569	1.9569	1.9569	1.9569	1.9569	1.9569	1.9569	1.9569	1.9569	1	1	1	1	1	1	1	1	1	1	1	1	1	1	1	1	1	1	3.19677
6	37	3	24	distinct	distinct	distinct	1	1	2.80941	2.88811	11.7106	8.06848e+06	198	1	1	1	1	0.103563	94	0	33	1.81114	1.81114	1.81114	1.81114	1.81114	1.81114	1.81114	1.81114	1.81114	1	1	1	1	1	1	1	1	1	1	1	1	1	1	1	1	1	1	1.95983
6	38	3	25	distinct	distinct	distinct	1	1	2.45903	1.95018	16.2108	7.69268e+06	898	1	0.5	0	0	0.0554136	289	0	25	3.69409	3.84689	3.69409	3.69409	3.84689	3.69409	3.69409	3.84689	3.69409	1	1	1	1	1	1	1	1	1	1	1	1	1	1	1	1	1	1	2.2765
6	39	3	26	distinct	distinct	distinct	1	1	1.35533	2.88811	9.2684	8.32984e+06	40	1	1	1	1	0.103563	9502	14	4	1.21982	1.21982	1.21982	1.21982	1.21982	1.21982	1.21982	1.21982	1.21982	1	1	1	1	1	1	1	1	1	1	1	1	1	1	1	1	1	1	4.79489
6	40	3	27	distinct	distinct	same	1	0	2.82496	0	16.4232	1.00112e+07	2448	1	1	0	0	0.070606	286	9	33.5	4.02318	4.07832	4.02318	4.02318	4.07832	4.02318	4.02318	4.07832	4.02318	1	1	1	1	1	1	1	1	1	1	1	1	1	1	1	1	1	1	4.84955
6	41	3	28	distinct	distinct	same	1	0	1.74264	0	19.4153	1.2345e+07	1271	1	1	0	0	0.070606	431	5	11	4.05603	4.05603	4.05603	4.05603	4.05603	4.05603	4.05603	4.05603	4.05603	1	1	1	1	1	1	1	1	1	1	1	1	1	1	1	1	1	1	1.55345
6	42	3	29	distinct	distinct	distinct	1	1	2.16843	2.70427	11.3311	8.06806e+06	866	1	1	1	0	0.0785614	286	0	23	4.33822	4.34503	4.33822	4.32204	4.34503	4.32204	4.32204	4.34503	4.32204	1	1	1	1	1	1	1	1	1	1	1	1	1	1	1	1	1	1	4.45408
6	43	3	30	distinct	distinct	same	1	0	2.41727	0	10.8281	1.8727e+07	415	1	1	1	1	0.0654916	498	24	38	2.91472	2.91472	2.91472	2.91472	2.91472	2.91472	2.91472	2.91472	2.91472	1	1	1	1	1	1	1	1	1	0.95122	0.95122	0.95122	0.95122	0.95122	0.95122	0.95122	0.95122	0.95122	1.81058
6	44	3	30	distinct	distinct	same	1	0	2.41727	0	16.9968	1.87257e+07	615	1	1	1	1	0.0654916	498	24	38	2.91298	2.91298	2.91298	2.91298	2.91298	2.91298	2.91298	2.91298	2.91298	1	1	1	1	1	1	1	1	1	0.956522	0.956522	0.956522	0.956522	0.956522	0.956522	0.956522	0.956522	0.956522	4.53407
6	45	3	30	distinct	distinct	same	1	0	2.41727	0	6.26329	1.87377e+07	56	1	1	1	1	0.0654916	498	24	38	2.82934	2.88447	2.82934	2.82934	2.88447	2.82934	2.82934	2.88447	2.82934	1	1	1	1	1	1	1	1	1	0.957447	0.958333	0.957447	0.957447	0.958333	0.957447	0.957447	0.958333	0.957447	4.23706
6	46	3	30	distinct	distinct	same	1	0	2.41727	0	16.2959	1.87272e+07	1154	1	1	1	1	0.0654916	498	24	38	3.60432	3.60432	3.60432	3.60432	3.60432	3.60432	3.60432	3.60432	3.60432	1	1	1	1	1	1	1	1	1	0.954545	0.954545	0.954545	0.954545	0.954545	0.954545	0.954545	0.954545	0.954545	2.98916
6	47	3	30	distinct	distinct	same	1	0	2.41727	0	17.3345	1.87267e+07	542	1	1	1	1	0.0654916	498	24	38	2.61838	2.61838	2.61838	2.61838	2.61838	2.61838	2.61838	2.61838	2.61838	1	1	1	1	1	1	1	1	1	0.952381	0.952381	0.952381	0.952381	0.952381	0.952381	0.952381	0.952381	0.952381	3.07201
6	48	3	30	distinct	distinct	same	1	0	2.41727	0	5.65665	1.87394e+07	497	1	1	1	1	0.0654916	498	24	38	3.71433	3.73574	3.71433	3.71433	3.73574	3.71433	3.71433	3.73574	3.71433	1	1	1	1	1	1	1	1	1	0.960784	0.961538	0.960784	0.960784	0.961538	0.960784	0.960784	0.961538	0.960784	2.6923
6	49	3	30	distinct	distinct	same	1	0	2.41727	0	15.3306	1.87445e+07	138	1	1	1	1	0.0654916	498	24	38	3.26314	3.3117	3.26314	3.26314	3.3117	3.26314	3.26314	3.3117	3.26314	1	1	1	1	1	1	1	1	1	0.959184	0.96	0.959184	0.959184	0.96	0.959184	0.959184	0.96	0.959184	4.53224
6	50	3	31	distinct	distinct	distinct	1	1	1.88902	2.88811	6.94971	8.11278e+06	95	1	1	1	1	0.0756459	434	9	38.5	3.46629	3.46629	3.46629	3.46629	3.46629	3.46629	3.46629	3.46629	3.46629	1	1	1	1	1	1	1	1	1	1	1	1	1	1	1	1	1	1	2.80794
6	51	3	32	distinct	distinct	distinct	1	1	3.88543	3.69147	19.5168	8.99483e+06	923	1	0	0	0	0.0609293	1583	6	38	2.10982	2.10982	2.04827	2.1575	2.10982	2.1575	2.1575	2.10982	2.1575	1	1	1	1	1	1	1	1	1	1	1	1	1	1	1	1	1	1	4.79111
6	52	3	33	distinct	distinct	same	1	0	4.73439	0	1.90255	1.22214e+07	8	1	0.666667	0.5	0	0.0606179	508	0	39	4.11731	4.1431	4.11731	4.11731	4.1431	4.11731	4.11731	4.1431	4.11731	1	1	1	1	1	1	1	1	1	1	1	1	1	1	1	1	1	1	4.37006
6	53	3	34	distinct	distinct	distinct	1	1	1.74615	3.69147	15.2747	8.85701e+06	1142	1	1	0	1	0.153675	244	2	35.5	1.70767	1.70767	1.70767	1.70767	1.70767	1.70767	1.70767	1.70767	1.70767	1	1	1	1	1	1	1	1	1	1	1	1	1	1	1	1	1	1	3.10156
6	54	3	35	distinct	distinct	same	1	0	1.68308	0	21.6713	7.78527e+06	1048	1	1	1	0	0.068101	267	3	35	4.08614	4.16685	4.08614	4.08614	4.16685	4.08614	4.08614	4.16685	4.08614	1	1	1	1	1	1	1	1	1	1	1	1	1	1	1	1	1	1	2.42168
6	55	3	35	distinct	distinct	distinct	1	1	1.92246	2.70427	20.2271	7.95417e+06	243	1	1	1	0	0.068101	267	3	35	4.01846	3.99103	4.01846	4.01846	3.99103	4.01846	4.01846	3.99103	4.01846	1	1	1	1	1	1	1	1	1	1	1	1	1	1	1	1	1	1	3.84837
6	56	3	36	distinct	distinct	distinct	1	1	2.1402	1.95018	0.126316	1.31334e+07	28	0	0	0	1	0.0536626	830	6	36	9.67524	9.67524	9.67524	9.67524	9.67524	9.67524	9.67524	9.67524	9.67524	1	1	1	1	1	1	1	1	1	1	1	1	1	1	1	1	1	1	1.76592
6	57	3	36	distinct	distinct	distinct	1	1	2.1402	1.95018	9.28091	1.30304e+07	292	0	0	0	1	0.0536626	578	6	36	9.7799	9.7799	9.7799	9.7799	9.7799	9.7799	9.7799	9.7799	9.7799	1	1	1	1	1	1	1	1	1	1	1	1	1	1	1	1	1	1	3.42368
6	58	3	37	distinct	distinct	distinct	1	1	2.57508	3.77051	9.4143	1.30525e+07	32	1	1	1	1	0.0587782	302	0	33	3.94974	3.96459	3.96301	3.94974	3.96459	3.96301	3.94974	3.96459	3.96301	1	1	1	1	1	1	1	1	1	1	1	1	1	1	1	1	1	1	4.41866
6	59	3	38	distinct	distinct	distinct	1	1	3.12256	3.69147	16.4846	9.08258e+06	127	0	0	0	0	0	1786	4	34	0.495692	0.495692	0.495692	0.495692	0.495692	0.495692	0.495692	0.495692	0.495692	1	1	1	1	1	1	1	1	1	1	1	1	1	1	1	1	1	1	3.45533
6	60	3	39	distinct	distinct	same	1	0	3.03109	0	20.0054	1.1247e+07	78	1	1	1	1	0.0587782	16868	6	12.5	3.95353	3.97938	3.94664	3.95464	3.97938	3.94755	3.95464	3.97938	3.94755	1	1	1	1	1	1	1	1	1	1	1	1	1	1	1	1	1	1	2.28037
6	61	3	40	distinct	distinct	same	1	0	2.22259	0	13.5733	1.18244e+07	67	1	1	0.5	0	0.0853747	446	0	36	3.19282	3.19282	3.19282	3.19282	3.19282	3.19282	3.19282	3.19282	3.19282	1	1	1	1	1	1	1	1	1	1	1	1	1	1	1	1	1	1	4.28523
6	62	3	41	distinct	distinct	distinct	1	1	2.14673	1.41687	11.3105	1.47032e+07	27	1	1	0.5	1	0.138701	1718	2	36	3.42298	3.43404	3.42298	3.42298	3.43404	3.42298	3.42298	3.43404	3.42298	1	1	1	1	1	1	1	1	1	1	1	1	1	1	1	1	1	1	4.96741
6	63	3	42	distinct	distinct	same	1	0	1.25508	0	8.74453	7.37868e+06	498	1	1	1	1	0.0587782	70	6	30	3.97257	4.01037	3.97257	3.94664	4.01037	3.94664	3.94664	4.01037	3.94664	1	1	1	1	1	1	1	1	1	1	1	1	1	1	1	1	1	1	3.1058
6	64	3	43	distinct	distinct	distinct	1	1	2.21381	3.69147	3.48107	1.13481e+07	178	1	1	0.5	0	0.0853747	464.5	8	34.5	3.44026	3.44026	3.44026	3.44026	3.44026	3.44026	3.44026	3.44026	3.44026	1	1	1	1	1	1	1	1	1	1	1	1	1	1	1	1	1	1	1.45358
6	65	3	43	distinct	distinct	distinct	1	1	2.21381	3.69147	9.92504	1.13491e+07	101	1	1	0.5	0	0.0853747	464.5	8	34.5	3.49926	3.49926	3.49926	3.49926	3.49926	3.49926	3.49926	3.49926	3.49926	1	1	1	1	1	1	1	1	1	1	1	1	1	1	1	1	1	1	0.468813
6	66	3	43	distinct	distinct	distinct	1	1	2.21381	3.69147	11.0831	1.13485e+07	186	1	1	0.5	0	0.0853747	464.5	8	34.5	3.57992	3.57992	3.57992	3.57992	3.57992	3.57992	3.57992	3.57992	3.57992	1	1	1	1	1	1	1	1	1	1	1	1	1	1	1	1	1	1	1.65441
6	67	3	43	distinct	distinct	distinct	1	1	2.21381	3.69147	13.3392	1.13515e+07	30	1	1	0.5	0	0.0853747	464.5	8	34.5	3.70905	3.70905	3.70905	3.70905	3.70905	3.70905	3.70905	3.70905	3.70905	1	1	1	1	1	1	1	1	1	1	1	1	1	1	1	1	1	1	2.01182
6	68	3	43	distinct	distinct	distinct	1	1	2.21381	3.69147	12.0054	1.13518e+07	103	1	1	0.5	0	0.0853747	464.5	8	34.5	3.71731	3.71731	3.71731	3.71731	3.71731	3.71731	3.71731	3.71731	3.71731	1	1	1	1	1	1	1	1	1	1	1	1	1	1	1	1	1	1	1.92413
6	69	3	43	distinct	distinct	distinct	1	1	3.03831	3.69147	18.878	1.11975e+07	185	1	1	0.5	0	0.0853747	464.5	8	34.5	3.34893	3.34893	3.34893	3.34893	3.34893	3.34893	3.34893	3.34893	3.34893	1	1	1	1	1	1	1	1	1	1	1	1	1	1	1	1	1	1	3.06952
6	70	3	43	distinct	distinct	distinct	1	1	2.39203	4.01241	15.9897	1.12024e+07	353	1	1	0.5	0	0.0853747	464.5	8	34.5	3.61423	3.61423	3.61423	3.61423	3.61423	3.61423	3.61423	3.61423	3.61423	1	1	1	1	1	1	1	1	1	1	1	1	1	1	1	1	1	1	2.92341
6	71	3	43	distinct	distinct	distinct	1	1	3.03831	3.69147	12.326	1.1212e+07	125	1	1	0.5	0	0.0853747	464.5	8	34.5	3.10483	3.10483	3.10483	3.10483	3.10483	3.10483	3.10483	3.10483	3.10483	1	1	1	1	1	1	1	1	1	1	1	1	1	1	1	1	1	1	3.33375
6	72	3	43	distinct	distinct	distinct	1	1	3.03831	3.69147	13.1535	1.12178e+07	338	1	1	0.5	0	0.0853747	464.5	8	34.5	3.61898	3.61898	3.61898	3.61898	3.61898	3.61898	3.61898	3.61898	3.61898	1	1	1	1	1	1	1	1	1	1	1	1	1	1	1	1	1	1	3.80894
6	73	3	44	distinct	distinct	distinct	1	1	1.35533	2.88811	12.3276	8.71352e+06	22	1	1	1	1	0.0654916	342	4	34.5	3.41474	3.41474	3.41474	3.41474	3.41474	3.41474	3.41474	3.41474	3.41474	1	1	1	1	1	1	1	1	1	1	1	1	1	1	1	1	1	1	4.16625
6	74	3	45	distinct	distinct	distinct	1	1	2.21381	3.69147	9.54295	1.13481e+07	160	1	1	0.5	0	0.0853747	50	60	31	0.266999	0.266999	0.266999	0.266999	0.266999	0.266999	0.266999	0.266999	0.266999	1	1	1	1	1	1	1	1	1	1	1	1	1	1	1	1	1	1	0.914837
6	75	3	46	distinct	distinct	same	1	0	1.25521	0	10.6945	7.40915e+06	28	1	0.5	0	0	0.0554136	237	0	32	3.72549	3.82471	3.72549	3.72549	3.82471	3.72549	3.72549	3.82471	3.72549	1	1	1	1	1	1	1	1	1	1	1	1	1	1	1	1	1	1	3.71022
6	76	3	47	distinct	distinct	same	1	0	1.63148	0	11.998	8.99294e+06	798	0	0	0	0	0	212	8	31.5	3.35631	3.35631	3.2996	3.2996	3.35631	3.2996	3.2996	3.35631	3.2996	1	1	1	1	1	1	1	1	1	1	1	1	1	1	1	1	1	1	2.37006
6	77	3	47	distinct	distinct	distinct	1	1	3.88543	3.69147	21.3599	8.99745e+06	798	0	0	0	0	0	212	8	31.5	3.11646	3.11646	3.13172	3.13172	3.11646	3.13172	3.13172	3.11646	3.13172	1	1	1	1	1	1	1	1	1	1	1	1	1	1	1	1	1	1	2.89915
6	78	3	48	distinct	distinct	distinct	1	1	4.11977	3.69147	19.0642	1.08757e+07	510	1	1	1	0	0.0785614	558	14	6.5	1.7683	1.88871	1.7683	1.7683	1.88871	1.7683	1.7683	1.88871	1.7683	1	1	1	1	1	1	1	1	1	1	1	1	1	1	1	1	1	1	3.85712
6	79	3	20	distinct	distinct	distinct	1	1	1.55784	3.69147	9.9794	9.46946e+06	148	1	1	1	1	0.0654916	382	5	27.5	4.17153	4.17153	4.17153	4.17153	4.17153	4.17153	4.17153	4.17153	4.17153	1	1	1	1	1	1	1	1	1	1	1	1	1	1	1	1	1	1	3.4874
6	80	3	20	distinct	distinct	distinct	1	1	1.55784	3.69147	11.2658	9.47161e+06	298	1	1	1	1	0.0654916	372	3	27.5	3.91987	3.91987	3.89711	3.91987	3.91987	3.89711	3.91987	3.91987	3.89711	1	1	1	1	1	1	1	1	1	1	1	1	1	1	1	1	1	1	3.67526
6	81	3	20	distinct	distinct	distinct	1	1	1.55784	3.69147	11.4205	9.47086e+06	448	1	1	1	1	0.0654916	172	11	28.5	3.97743	3.97743	3.91582	3.97743	3.97743	3.91582	3.97743	3.97743	3.91582	1	1	1	1	1	1	1	1	1	1	1	1	1	1	1	1	1	1	4.01371
6	82	3	49	distinct	distinct	distinct	1	1	1.35533	2.88811	1.55815	8.71729e+06	48	1	1	1	1	0.0654916	513	47	37.5	2.42664	2.42664	2.42664	2.42664	2.42664	2.42664	2.42664	2.42664	2.42664	1	1	1	1	1	1	1	1	1	1	1	1	1	1	1	1	1	1	3.99549
6	83	3	92	distinct	distinct	distinct	1	1	1.35533	2.88811	3.88895	8.7222e+06	41	1	1	1	1	0.0654916	362	0	36	4.03284	4.03284	4.03284	4.03284	4.03284	4.03284	4.03284	4.03284	4.03284	1	1	1	1	1	1	1	1	1	1	1	1	1	1	1	1	1	1	2.73822
6	84	3	37	distinct	distinct	distinct	1	1	2.57508	3.77051	18.4303	1.3058e+07	498	1	1	1	1	0.0587782	302	0	33	3.77995	3.77995	3.77995	3.77995	3.77995	3.77995	3.77995	3.77995	3.77995	1	1	1	1	1	1	1	1	1	1	1	1	1	1	1	1	1	1	4.5313
6	85	3	37	distinct	distinct	distinct	1	1	2.57508	3.77051	18.9312	1.296e+07	48	1	1	1	1	0.0587782	302	0	33	3.85535	3.85535	3.93782	3.85535	3.85535	3.93782	3.85535	3.85535	3.93782	1	1	1	1	1	1	1	1	1	1	1	1	1	1	1	1	1	1	4.72718
6	86	3	37	distinct	distinct	distinct	1	1	2.57508	3.77051	18.9312	1.29668e+07	548	1	1	1	1	0.0587782	302	0	33	3.55768	3.55768	3.4814	3.55768	3.55768	3.4814	3.55768	3.55768	3.4814	1	1	1	1	1	1	1	1	1	1	1	1	1	1	1	1	1	1	2.88971
6	87	3	50	distinct	distinct	distinct	1	1	2.76447	2.70427	17.4257	1.03157e+06	22	1	1	1	1	0.0654916	342	4	36.5	4.24674	4.24674	4.24674	4.24674	4.24674	4.24674	4.24674	4.24674	4.24674	1	1	1	1	1	1	1	1	1	0.87234	0.87234	0.87234	0.87234	0.87234	0.87234	0.87234	0.87234	0.87234	4.63517
6	88	3	51	distinct	distinct	distinct	1	1	2.62335	3.77051	10.4367	7.02823e+06	48	0	0	0	0	0	240	24	29	0.387869	0.387869	0.387869	0.387869	0.387869	0.387869	0.387869	0.387869	0.387869	1	1	1	1	1	1	1	1	1	1	1	1	1	1	1	1	1	1	2.49972
6	89	3	52	distinct	distinct	distinct	1	1	2.45903	1.95018	17.5004	7.72692e+06	39	1	1	0.5	0	0.0853747	46	30	38	4.0941	4.0941	4.0941	4.07692	4.0941	4.07692	4.07692	4.0941	4.07692	1	1	1	1	1	1	1	1	1	1	1	1	1	1	1	1	1	1	3.43333
6	90	3	53	distinct	distinct	same	1	0	3.07532	0	19.8091	1.20082e+07	1548	0	0	0	0	0	206	21	1	2.5132	2.71701	2.58533	2.5132	2.71701	2.58533	2.5132	2.71701	2.58533	1	1	1	1	1	1	1	1	1	0.963636	0.966667	0.962963	0.963636	0.966667	0.962963	0.963636	0.966667	0.962963	4.38362
6	91	3	54	distinct	distinct	same	1	0	3.07532	0	17.0108	1.19198e+07	788	0	0	0	0	0	1018	12	13.5	3.44503	3.49876	3.39275	3.44503	3.49876	3.39275	3.44503	3.49876	3.39275	1	1	1	1	1	1	1	1	1	1	1	1	1	1	1	1	1	1	4.61973
6	92	3	55	distinct	distinct	distinct	1	1	1.67562	4.30897	12.4673	544122	1370	0	0	0	0	0	432	8	20.5	0.559966	0.698191	0.564544	0.0365516	0.698191	0.0365516	0.409023	0.698191	0.409023	1	1	1	1	1	1	1	1	1	0.954545	0.955556	0.954545	0.95	0.955556	0.95	0.953488	0.955556	0.953488	2.59336
6	93	3	56	distinct	distinct	distinct	1	1	1.9865	3.69147	18.5659	9.84665e+06	88	1	1	1	1	0.0654916	298	5	20	1.53996	1.68364	1.53996	1.53996	1.68364	1.53996	1.53996	1.68364	1.53996	1	1	1	1	1	1	1	1	1	1	1	1	1	1	1	1	1	1	5.98712
6	94	3	57	distinct	distinct	distinct	1	1	1.88317	3.69147	18.5104	9.92158e+06	613	1	1	1	1	0.0654916	284	6	10	3.36246	3.51037	3.36246	3.36246	3.51037	3.36246	3.36246	3.51037	3.36246	1	1	1	1	1	1	1	1	1	1	1	1	1	1	1	1	1	1	6.10702
6	95	3	58	distinct	distinct	distinct	1	1	3.03831	3.69147	12.6178	1.12678e+07	46	1	1	1	1	0.0654916	242	0	15	3.04558	3.04558	3.04558	3.04558	3.04558	3.04558	3.04558	3.04558	3.04558	1	1	1	1	1	1	1	1	1	1	1	1	1	1	1	1	1	1	1.44775
6	96	3	58	distinct	distinct	distinct	1	1	3.03831	3.69147	4.3152	1.12784e+07	81	1	1	1	1	0.0654916	95	5	15	3.42091	3.42091	3.42091	3.42091	3.42091	3.42091	3.42091	3.42091	3.42091	1	1	1	1	1	1	1	1	1	1	1	1	1	1	1	1	1	1	1.95645
6	97	3	58	distinct	distinct	distinct	1	1	3.03831	3.69147	10.6269	1.12605e+07	14	1	1	1	1	0.0654916	273	7	15	2.80525	2.80525	2.80525	2.80525	2.80525	2.80525	2.80525	2.80525	2.80525	1	1	1	1	1	1	1	1	1	1	1	1	1	1	1	1	1	1	3.45112
6	98	3	59	distinct	distinct	same	1	0	1.09271	0	0.0555633	7.29747e+06	42	1	1	0.5	1	0.138701	382	12	25.5	4.17786	4.19335	4.17786	4.17786	4.19335	4.17786	4.17786	4.19335	4.17786	1	1	1	1	1	1	1	1	1	1	1	1	1	1	1	1	1	1	4.26678
6	99	3	60	distinct	distinct	distinct	1	1	2.16843	2.70427	10.5103	8.19012e+06	1034	1	1	0	0	0.0681572	87	9	11.5	2.79165	2.79165	2.79165	2.79165	2.79165	2.79165	2.79165	2.79165	2.79165	1	1	1	1	1	1	1	1	1	1	1	1	1	1	1	1	1	1	3.51462
6	100	3	61	distinct	distinct	same	1	0	1.25521	0	12.2281	7.25e+06	2	0	0	0	0	0	45	0	16	2.9254	2.96998	2.9254	2.9254	2.96998	2.9254	2.9254	2.96998	2.9254	1	1	1	1	1	1	1	1	1	1	1	1	1	1	1	1	1	1	4.22442
6	101	3	62	distinct	distinct	same	1	0	0.757463	0	2.5157	7.71421e+06	958	1	1	0.5	0	0.0853747	304	7	31.5	2.7878	3.50957	2.7878	2.7878	3.50957	2.7878	2.7878	3.50957	2.7878	1	1	1	1	1	1	1	1	1	1	1	1	1	1	1	1	1	1	2.52538
6	102	3	63	distinct	distinct	distinct	1	1	2.39861	2.91387	20.9813	8.79299e+06	54	1	0.666667	0.5	0	0.0543408	15200	62	28.5	3.8604	3.87307	3.83665	3.83665	3.87307	3.83665	3.83665	3.87307	3.83665	1	1	1	1	1	1	1	1	1	1	1	1	1	1	1	1	1	1	5.25122
6	103	3	93	distinct	distinct	same	1	0	0.817918	0	6.70531	7.84604e+06	529	0	0	0	0	0	7	5	40.5	3.53203	3.59817	3.53203	3.49259	3.59817	3.49259	3.49259	3.59817	3.49259	1	1	1	1	1	1	1	1	1	1	1	1	1	1	1	1	1	1	3.05762
6	104	3	64	distinct	distinct	distinct	1	1	2.16843	2.70427	8.18405	7.92148e+06	496	1	1	0	0	0.0681572	306.2	18	20.5	3.91459	3.92313	3.91459	3.91459	3.92313	3.91459	3.91459	3.92313	3.91459	1	1	1	1	1	1	1	1	1	1	1	1	1	1	1	1	1	1	4.2724
6	105	3	65	distinct	distinct	same	1	0	2.61535	0	22.3412	9.29873e+06	968	1	1	0.5	0	0.0853747	402	28	32.5	3.89899	3.89899	3.89899	3.89899	3.89899	3.89899	3.89899	3.89899	3.89899	1	1	1	1	1	1	1	1	1	1	1	1	1	1	1	1	1	1	4.11133
6	106	3	65	distinct	distinct	same	1	0	2.61535	0	17.7589	9.26932e+06	1068	1	1	0.5	0	0.0853747	402	28	32.5	3.68179	3.73497	3.68179	3.68179	3.73497	3.68179	3.68179	3.73497	3.68179	1	1	1	1	1	1	1	1	1	1	1	1	1	1	1	1	1	1	2.66416
6	107	3	65	distinct	distinct	distinct	1	1	2.22251	2.70427	13.9607	9.24786e+06	403	1	1	0.5	0	0.0853747	402	28	32.5	3.60664	3.60664	3.60664	3.60664	3.60664	3.60664	3.60664	3.60664	3.60664	1	1	1	1	1	1	1	1	1	1	1	1	1	1	1	1	1	1	3.9735
6	108	3	65	distinct	distinct	same	1	0	2.61535	0	8.7009	9.24255e+06	748	1	1	0.5	0	0.0853747	402	28	32.5	3.65659	3.65659	3.65659	3.65659	3.65659	3.65659	3.65659	3.65659	3.65659	1	1	1	1	1	1	1	1	1	1	1	1	1	1	1	1	1	1	3.55604
6	109	3	65	distinct	distinct	same	1	0	2.61535	0	22.7228	9.29893e+06	1257	1	1	0.5	0	0.0853747	402	28	32.5	3.13386	3.20145	3.13386	3.13386	3.20145	3.13386	3.13386	3.20145	3.13386	1	1	1	1	1	1	1	1	1	1	1	1	1	1	1	1	1	1	1.72021
6	110	3	65	distinct	distinct	same	1	0	2.61535	0	12.5266	9.27124e+06	1532	1	1	0.5	0	0.0853747	402	28	32.5	2.88596	2.88596	2.88596	2.88596	2.88596	2.88596	2.88596	2.88596	2.88596	1	1	1	1	1	1	1	1	1	1	1	1	1	1	1	1	1	1	3.56211
6	111	3	65	distinct	distinct	same	1	0	2.61535	0	21.6502	9.31245e+06	1818	1	1	0.5	0	0.0853747	402	28	32.5	3.60791	3.60791	3.60791	3.60791	3.60791	3.60791	3.60791	3.60791	3.60791	1	1	1	1	1	1	1	1	1	1	1	1	1	1	1	1	1	1	2.42508
6	112	3	65	distinct	distinct	same	1	0	2.61535	0	19.6951	9.37272e+06	1428	1	1	0.5	0	0.0853747	402	28	32.5	3.68611	3.68611	3.68611	3.68611	3.68611	3.68611	3.68611	3.68611	3.68611	1	1	1	1	1	1	1	1	1	1	1	1	1	1	1	1	1	1	3.04297
6	113	3	65	distinct	distinct	same	1	0	2.61535	0	19.4495	9.37161e+06	1047	1	1	0.5	0	0.0853747	402	28	32.5	3.8304	3.8304	3.8304	3.8304	3.8304	3.8304	3.8304	3.8304	3.8304	1	1	1	1	1	1	1	1	1	1	1	1	1	1	1	1	1	1	4.15131
6	114	3	65	distinct	distinct	same	1	0	2.61535	0	14.8276	9.43378e+06	1583	1	1	0.5	0	0.0853747	402	28	32.5	3.53379	3.53379	3.53379	3.53379	3.53379	3.53379	3.53379	3.53379	3.53379	1	1	1	1	1	1	1	1	1	1	1	1	1	1	1	1	1	1	1.65327
6	115	3	66	distinct	distinct	same	1	0	2.61535	0	11.6325	9.2481e+06	848	1	1	0.5	0	0.071171	338	12	31.5	3.34939	3.34939	3.34939	3.34939	3.34939	3.34939	3.34939	3.34939	3.34939	1	1	1	1	1	1	1	1	1	1	1	1	1	1	1	1	1	1	4.82056
6	116	3	67	distinct	distinct	same	1	0	2.61535	0	6.73172	9.24565e+06	592	1	1	0.5	0	0.071171	282	8	32.5	1.25779	1.25779	1.25779	1.25779	1.25779	1.25779	1.25779	1.25779	1.25779	1	1	1	1	1	1	1	1	1	1	1	1	1	1	1	1	1	1	5.71317
6	117	3	68	distinct	distinct	same	1	0	1.25521	0	16.8038	7.37101e+06	70	1	1	1	0	0.068101	422	10	40	3.86175	3.86175	3.86175	3.86175	3.86175	3.86175	3.86175	3.86175	3.86175	1	1	1	1	1	1	1	1	1	1	1	1	1	1	1	1	1	1	1.66546
6	118	3	68	distinct	distinct	same	1	0	1.25521	0	17.1553	7.3718e+06	34	1	1	1	0	0.068101	422	10	40	4.10849	4.14044	4.10849	4.10849	4.14044	4.10849	4.10849	4.14044	4.10849	1	1	1	1	1	1	1	1	1	1	1	1	1	1	1	1	1	1	2.73964
6	119	3	68	distinct	distinct	same	1	0	1.25521	0	18.6044	7.37364e+06	25	1	1	1	0	0.068101	422	10	40	3.76314	3.93939	3.76314	3.76314	3.93939	3.76314	3.76314	3.93939	3.76314	1	1	1	1	1	1	1	1	1	1	1	1	1	1	1	1	1	1	3.90317
6	120	3	68	distinct	distinct	same	1	0	1.25521	0	15.7802	7.36408e+06	6	1	1	1	0	0.068101	422	10	40	3.84662	3.84662	3.84662	3.84662	3.84662	3.84662	3.84662	3.84662	3.84662	1	1	1	1	1	1	1	1	1	1	1	1	1	1	1	1	1	1	2.9177
6	121	3	68	distinct	distinct	same	1	0	1.25521	0	16.1104	7.36458e+06	10	1	1	1	0	0.068101	422	10	40	3.51815	3.90923	3.51815	3.51815	3.90923	3.51815	3.51815	3.90923	3.51815	1	1	1	1	1	1	1	1	1	1	1	1	1	1	1	1	1	1	3.66608
6	122	3	69	distinct	distinct	same	1	0	2.81975	0	17.8114	1.30684e+07	698	1	1	1	1	0.0654916	20	6	25	4.06094	4.07175	4.06094	4.06094	4.07175	4.06094	4.06094	4.07175	4.06094	1	1	1	1	1	1	1	1	1	1	1	1	1	1	1	1	1	1	4.28035
6	123	3	70	distinct	distinct	same	1	0	2.09919	0	13.3275	1.12733e+07	98	1	1	1	0	0.0785614	50	0	6	2.50545	2.47605	2.50545	2.50545	2.47605	2.47185	2.50545	2.47605	2.47185	1	1	1	1	1	1	1	1	1	1	1	1	1	1	1	1	1	1	3.26782
6	124	3	71	distinct	distinct	same	1	0	1.93623	0	16.6712	6.52409e+06	998	0	0	0	0	0	141	6	40	0.840678	0.840678	0.840678	0.840678	0.840678	0.840678	0.840678	0.840678	0.840678	1	1	1	1	1	1	1	1	1	1	1	1	1	1	1	1	1	1	3.62322
6	125	3	72	distinct	distinct	distinct	1	1	2.2725	3.69147	12.5139	1.01074e+07	748	0	0.5	0	0	0.0162045	3078	12	37	3.40539	3.40539	3.40539	3.40539	3.40539	3.40539	3.40539	3.40539	3.40539	1	1	1	1	1	1	1	1	1	1	1	1	1	1	1	1	1	1	4.69613
6	126	3	72	distinct	distinct	distinct	1	1	2.2725	3.69147	13.636	1.01092e+07	748	0	0.5	0	0	0.0162045	2614	12	37	3.31257	3.31257	3.31257	3.31257	3.31257	3.31257	3.31257	3.31257	3.31257	1	1	1	1	1	1	1	1	1	1	1	1	1	1	1	1	1	1	5.44595
6	127	3	72	distinct	distinct	distinct	1	1	2.2725	3.69147	12.6485	1.01081e+07	748	0	0.5	0	0	0.0162045	2758	12	37	2.32624	2.32624	2.32624	2.32624	2.32624	2.32624	2.32624	2.32624	2.32624	1	1	1	1	1	1	1	1	1	1	1	1	1	1	1	1	1	1	6.57989
6	128	3	72	distinct	distinct	distinct	1	1	2.2725	3.69147	13.1773	1.01081e+07	748	0	0.5	0	0	0.0162045	1534	12	37	2.93089	2.93089	2.93089	2.93089	2.93089	2.93089	2.93089	2.93089	2.93089	1	1	1	1	1	1	1	1	1	1	1	1	1	1	1	1	1	1	3.40224
6	129	3	72	distinct	distinct	distinct	1	1	2.2725	3.69147	11.6863	1.01075e+07	748	0	0.5	0	0	0.0162045	2550	12	37	3.01831	3.01831	3.01831	3.01831	3.01831	3.01831	3.01831	3.01831	3.01831	1	1	1	1	1	1	1	1	1	1	1	1	1	1	1	1	1	1	3.55869
6	130	3	72	distinct	distinct	distinct	1	1	4.50352	4.16139	12.6125	1.01075e+07	748	0	0.5	0	0	0.0162045	2086	12	37	3.614	3.614	3.614	3.614	3.614	3.614	3.614	3.614	3.614	1	1	1	1	1	1	1	1	1	1	1	1	1	1	1	1	1	1	5.43112
6	131	3	72	distinct	distinct	distinct	1	1	4.50352	4.16139	12.9333	1.01093e+07	748	0	0.5	0	0	0.0162045	1478	12	37	3.31257	3.31257	3.31257	3.31257	3.31257	3.31257	3.31257	3.31257	3.31257	1	1	1	1	1	1	1	1	1	1	1	1	1	1	1	1	1	1	4.28856
6	132	3	72	distinct	distinct	distinct	1	1	4.50352	4.16139	13.2727	1.01099e+07	748	0	0.5	0	0	0.0162045	982	12	37	0.711391	0.711391	0.711391	0.711391	0.711391	0.711391	0.711391	0.711391	0.711391	1	1	1	1	1	1	1	1	1	1	1	1	1	1	1	1	1	1	3.36447
6	133	3	72	distinct	distinct	distinct	1	1	4.50352	4.16139	12.8336	1.01091e+07	748	0	0.5	0	0	0.0162045	1702	12	37	2.68147	2.68147	2.68147	2.68147	2.68147	2.68147	2.68147	2.68147	2.68147	1	1	1	1	1	1	1	1	1	1	1	1	1	1	1	1	1	1	2.90014
6	134	3	72	distinct	distinct	distinct	1	1	2.2725	3.69147	12.1278	1.01078e+07	748	0	0.5	0	0	0.0162045	2086	12	37	3.20934	3.20934	3.20934	3.20934	3.20934	3.20934	3.20934	3.20934	3.20934	1	1	1	1	1	1	1	1	1	1	1	1	1	1	1	1	1	1	5.88238
6	135	3	72	distinct	distinct	distinct	1	1	2.2725	3.69147	12.2818	1.01078e+07	748	0	0.5	0	0	0.0162045	2086	12	37	3.10831	3.10831	3.10831	3.10831	3.10831	3.10831	3.10831	3.10831	3.10831	1	1	1	1	1	1	1	1	1	1	1	1	1	1	1	1	1	1	4.50648
6	136	3	72	distinct	distinct	distinct	1	1	2.2725	3.69147	10.8487	1.01077e+07	748	0	0.5	0	0	0.0162045	2958	12	37	1.64565	1.64565	1.64565	1.64565	1.64565	1.64565	1.64565	1.64565	1.64565	1	1	1	1	1	1	1	1	1	1	1	1	1	1	1	1	1	1	5.10488
6	137	3	72	distinct	distinct	distinct	1	1	2.2725	3.69147	11.7613	1.0108e+07	748	0	0.5	0	0	0.0162045	1342	12	37	3.55898	3.55898	3.55898	3.55898	3.55898	3.55898	3.55898	3.55898	3.55898	1	1	1	1	1	1	1	1	1	1	1	1	1	1	1	1	1	1	2.64779
6	138	3	73	distinct	distinct	distinct	1	1	2.06239	2.88811	15.6368	8.2416e+06	1098	0	1	1	1	0.14045	2485	28	2.5	0.70772	0.70772	0.70772	0.70772	0.70772	0.70772	0.70772	0.70772	0.70772	1	1	1	1	1	1	1	1	1	1	1	1	1	1	1	1	1	1	3.55626
6	139	3	73	distinct	distinct	distinct	1	1	1.35533	2.88811	11.5203	8.31792e+06	48	0	1	1	1	0.14045	1322	28	2.5	0.355354	0.355354	0.355354	0.355354	0.355354	0.355354	0.355354	0.355354	0.355354	1	1	1	1	1	1	1	1	1	1	1	1	1	1	1	1	1	1	2.98542
6	140	3	74	distinct	distinct	distinct	1	1	2.72256	3.69147	3.4528	9.06919e+06	138	1	1	0	0	0.0681572	478	7	33	2.97533	2.97533	2.97533	2.97533	2.97533	2.97533	2.97533	2.97533	2.97533	1	1	1	1	1	1	1	1	1	1	1	1	1	1	1	1	1	1	4.22088
6	141	3	75	distinct	distinct	distinct	1	1	2.72256	3.69147	17.3931	9.14964e+06	228	1	1	0	0	0.070606	958	19	20.5	2.01152	2.01152	2.01152	2.01152	2.01152	2.01152	2.01152	2.01152	2.01152	1	1	1	1	1	1	1	1	1	1	1	1	1	1	1	1	1	1	4.17768
6	142	3	76	distinct	distinct	same	1	0	1.24741	0	10.9726	2.90556e+06	1293	1	1	0	0	0.070606	457	11	36.5	2.03214	2.03214	2.03214	2.03214	2.03214	2.03214	2.03214	2.03214	2.03214	0.981481	0.981481	0.981481	0.981481	0.981481	0.981481	0.981481	0.981481	0.981481	0.888889	0.888889	0.888889	0.888889	0.888889	0.888889	0.888889	0.888889	0.888889	5.05601
6	143	3	76	distinct	distinct	same	1	0	1.24741	0	13.0173	2.90505e+06	1253	1	1	0	0	0.070606	457	11	36.5	1.9442	1.9442	1.9442	1.9442	1.9442	1.9442	1.9442	1.9442	1.9442	0.984	0.984	0.984	0.984	0.984	0.984	0.984	0.984	0.984	0.813953	0.813953	0.813953	0.813953	0.813953	0.813953	0.813953	0.813953	0.813953	2.67182
6	144	3	76	distinct	distinct	same	1	0	1.24741	0	13.0716	2.90537e+06	1596	1	1	0	0	0.070606	457	11	36.5	2.91923	2.91923	2.91923	2.91923	2.91923	2.91923	2.91923	2.91923	2.91923	1	1	1	1	1	1	1	1	1	0.894737	0.894737	0.894737	0.894737	0.894737	0.894737	0.894737	0.894737	0.894737	2.3181
6	145	3	76	distinct	distinct	same	1	0	1.24741	0	16.5857	2.91198e+06	1868	1	1	0	0	0.070606	457	11	36.5	3.77656	3.77656	3.77656	3.77656	3.77656	3.77656	3.77656	3.77656	3.77656	1	1	1	1	1	1	1	1	1	0.96	0.96	0.96	0.96	0.96	0.96	0.96	0.96	0.96	2.12453
6	146	3	76	distinct	distinct	same	1	0	1.24741	0	16.1948	2.90945e+06	1748	1	1	0	0	0.070606	457	11	36.5	3.52102	3.52102	3.52102	3.52102	3.52102	3.52102	3.52102	3.52102	3.52102	1	1	1	1	1	1	1	1	1	1	1	1	1	1	1	1	1	1	4.01715
6	147	3	76	distinct	distinct	same	1	0	1.24741	0	13.8251	2.90581e+06	1508	1	1	0	0	0.070606	457	11	36.5	2.10796	2.10796	2.10796	2.10796	2.10796	2.10796	2.10796	2.10796	2.10796	1	1	1	1	1	1	1	1	1	0.857143	0.857143	0.857143	0.857143	0.857143	0.857143	0.857143	0.857143	0.857143	3.2729
6	148	3	76	distinct	distinct	same	1	0	1.24741	0	14.1494	2.90615e+06	1571	1	1	0	0	0.070606	457	11	36.5	3.78334	3.78334	3.78334	3.78334	3.78334	3.78334	3.78334	3.78334	3.78334	0.985816	0.985816	0.985816	0.985816	0.985816	0.985816	0.985816	0.985816	0.985816	0.92	0.92	0.92	0.92	0.92	0.92	0.92	0.92	0.92	3.11339
6	149	3	76	distinct	distinct	same	1	0	1.24741	0	16.1004	2.91177e+06	1968	1	1	0	0	0.070606	457	11	36.5	3.48879	3.50936	3.48879	3.48879	3.50936	3.48879	3.48879	3.50936	3.48879	1	1	1	1	1	1	1	1	1	1	1	1	1	1	1	1	1	1	3.45702
6	150	3	76	distinct	distinct	same	1	0	1.24741	0	16.7162	2.91459e+06	2068	1	1	0	0	0.070606	457	11	36.5	2.90262	2.90262	2.90262	2.90262	2.90262	2.90262	2.90262	2.90262	2.90262	1	1	1	1	1	1	1	1	1	1	1	1	1	1	1	1	1	1	3.77942
6	151	3	76	distinct	distinct	same	1	0	1.24741	0	16.5971	2.91551e+06	2208	1	1	0	0	0.070606	457	11	36.5	3.0602	3.0602	3.0602	3.0602	3.0602	3.0602	3.0602	3.0602	3.0602	1	1	1	1	1	1	1	1	1	1	1	1	1	1	1	1	1	1	3.28135
6	152	3	76	distinct	distinct	same	1	0	1.24741	0	16.7754	2.9164e+06	2488	1	1	0	0	0.070606	457	11	36.5	3.79131	3.79131	3.79131	3.79131	3.79131	3.79131	3.79131	3.79131	3.79131	1	1	1	1	1	1	1	1	1	1	1	1	1	1	1	1	1	1	3.36896
6	153	3	76	distinct	distinct	same	1	0	1.24741	0	16.7757	2.9166e+06	2598	1	1	0	0	0.070606	457	11	36.5	3.60407	3.60407	3.60407	3.60407	3.60407	3.60407	3.60407	3.60407	3.60407	1	1	1	1	1	1	1	1	1	1	1	1	1	1	1	1	1	1	3.9261
6	154	3	76	distinct	distinct	same	1	0	1.24741	0	16.764	2.91408e+06	2698	1	1	0	0	0.070606	457	11	36.5	2.36522	2.36522	2.36522	2.36522	2.36522	2.36522	2.36522	2.36522	2.36522	1	1	1	1	1	1	1	1	1	1	1	1	1	1	1	1	1	1	2.91169
6	155	3	76	distinct	distinct	same	1	0	1.24741	0	16.7699	2.9149e+06	2168	1	1	0	0	0.070606	457	11	36.5	1.46162	1.46162	1.46162	1.46162	1.46162	1.46162	1.46162	1.46162	1.46162	1	1	1	1	1	1	1	1	1	1	1	1	1	1	1	1	1	1	5.30415
6	156	3	76	distinct	distinct	same	1	0	1.24741	0	16.6852	2.91283e+06	2418	1	1	0	0	0.070606	457	11	36.5	2.70159	2.70159	2.70159	2.70159	2.70159	2.70159	2.70159	2.70159	2.70159	1	1	1	1	1	1	1	1	1	1	1	1	1	1	1	1	1	1	5.5772
6	157	3	76	distinct	distinct	same	1	0	1.24741	0	16.6679	2.91516e+06	2508	1	1	0	0	0.070606	457	11	36.5	2.33644	2.33644	2.33644	2.33644	2.33644	2.33644	2.33644	2.33644	2.33644	1	1	1	1	1	1	1	1	1	0.945946	0.945946	0.945946	0.945946	0.945946	0.945946	0.945946	0.945946	0.945946	1.73385
6	158	3	76	distinct	distinct	same	1	0	1.24741	0	16.5371	2.91431e+06	2318	1	1	0	0	0.070606	457	11	36.5	1.04382	1.04382	1.04382	1.04382	1.04382	1.04382	1.04382	1.04382	1.04382	1	1	1	1	1	1	1	1	1	1	1	1	1	1	1	1	1	1	6.28952
6	159	3	76	distinct	distinct	same	1	0	1.24741	0	15.8186	2.91392e+06	2828	1	1	0	0	0.070606	457	11	36.5	2.12189	2.12189	2.12189	2.12189	2.12189	2.12189	2.12189	2.12189	2.12189	1	1	1	1	1	1	1	1	1	1	1	1	1	1	1	1	1	1	2.40494
6	160	3	76	distinct	distinct	same	1	0	1.24741	0	15.8348	2.91944e+06	2798	1	1	0	0	0.070606	457	11	36.5	1.39522	1.39522	1.39522	1.39522	1.39522	1.39522	1.39522	1.39522	1.39522	1	1	1	1	1	1	1	1	1	1	1	1	1	1	1	1	1	1	4.03987
6	161	3	76	distinct	distinct	same	1	0	1.24741	0	16.7379	2.91486e+06	2888	1	1	0	0	0.070606	457	11	36.5	3.10172	3.10172	3.10172	3.10172	3.10172	3.10172	3.10172	3.10172	3.10172	1	1	1	1	1	1	1	1	1	1	1	1	1	1	1	1	1	1	5.34664
6	162	3	76	distinct	distinct	same	1	0	1.24741	0	16.7704	2.91534e+06	2918	1	1	0	0	0.070606	457	11	36.5	1.62069	1.62069	1.62069	1.62069	1.62069	1.62069	1.62069	1.62069	1.62069	1	1	1	1	1	1	1	1	1	1	1	1	1	1	1	1	1	1	5.45125
6	163	3	76	distinct	distinct	same	1	0	1.24741	0	15.8134	2.91358e+06	2668	1	1	0	0	0.070606	457	11	36.5	2.51751	2.51751	2.51751	2.51751	2.51751	2.51751	2.51751	2.51751	2.51751	1	1	1	1	1	1	1	1	1	1	1	1	1	1	1	1	1	1	3.45586
6	164	3	76	distinct	distinct	same	1	0	1.24741	0	16.7714	2.91673e+06	2748	1	1	0	0	0.070606	457	11	36.5	3.32533	3.32533	3.32533	3.32533	3.32533	3.32533	3.32533	3.32533	3.32533	1	1	1	1	1	1	1	1	1	1	1	1	1	1	1	1	1	1	3.39574
6	165	3	76	distinct	distinct	same	1	0	1.24741	0	16.1098	2.91086e+06	1608	1	1	0	0	0.070606	457	11	36.5	2.81058	2.81058	2.81058	2.81058	2.81058	2.81058	2.81058	2.81058	2.81058	1	1	1	1	1	1	1	1	1	0.945946	0.945946	0.945946	0.945946	0.945946	0.945946	0.945946	0.945946	0.945946	3.54189
6	166	3	76	distinct	distinct	same	1	0	1.24741	0	11.5643	2.9029e+06	1433	1	1	0	0	0.070606	457	11	36.5	1.86486	1.86486	1.86486	1.86486	1.86486	1.86486	1.86486	1.86486	1.86486	1	1	1	1	1	1	1	1	1	0.939394	0.939394	0.939394	0.939394	0.939394	0.939394	0.939394	0.939394	0.939394	2.44205
6	167	3	76	distinct	distinct	same	1	0	1.24741	0	14.5074	2.89992e+06	1260	1	1	0	0	0.070606	457	11	36.5	2.06393	2.06393	2.06393	2.06393	2.06393	2.06393	2.06393	2.06393	2.06393	1	1	1	1	1	1	1	1	1	0.942857	0.942857	0.942857	0.942857	0.942857	0.942857	0.942857	0.942857	0.942857	2.37177
6	168	3	76	distinct	distinct	distinct	1	1	2.64424	2.70427	9.59332	2.906e+06	1251	1	1	0	0	0.070606	457	11	36.5	2.48279	2.48279	2.48279	2.48279	2.48279	2.48279	2.48279	2.48279	2.48279	1	1	1	1	1	1	1	1	1	0.941176	0.941176	0.941176	0.941176	0.941176	0.941176	0.941176	0.941176	0.941176	4.57732
6	169	3	76	distinct	distinct	same	1	0	1.24741	0	15.9027	2.91037e+06	1595	1	1	0	0	0.070606	457	11	36.5	3.60664	3.60664	3.60664	3.60664	3.60664	3.60664	3.60664	3.60664	3.60664	1	1	1	1	1	1	1	1	1	0.886792	0.886792	0.886792	0.886792	0.886792	0.886792	0.886792	0.886792	0.886792	3.18092
6	170	3	76	distinct	distinct	same	1	0	1.24741	0	8.77785	2.90856e+06	1508	1	1	0	0	0.070606	457	11	36.5	3.93398	3.93398	3.93398	3.93398	3.93398	3.93398	3.93398	3.93398	3.93398	1	1	1	1	1	1	1	1	1	0.837838	0.837838	0.837838	0.837838	0.837838	0.837838	0.837838	0.837838	0.837838	3.22523
6	171	3	76	distinct	distinct	distinct	1	1	2.30925	2.70427	13.1868	2.90465e+06	868	1	1	0	0	0.070606	457	11	36.5	2.84829	2.84829	2.84829	2.84829	2.84829	2.84829	2.84829	2.84829	2.84829	1	1	1	1	1	1	1	1	1	0.939394	0.939394	0.939394	0.939394	0.939394	0.939394	0.939394	0.939394	0.939394	1.0922
6	172	3	76	distinct	distinct	distinct	1	1	2.30925	2.70427	10.2703	2.89422e+06	819	1	1	0	0	0.070606	457	11	36.5	3.62532	3.66627	3.62532	3.62532	3.66627	3.62532	3.62532	3.66627	3.62532	1	1	1	1	1	1	1	1	1	0.875	0.877551	0.875	0.875	0.877551	0.875	0.875	0.877551	0.875	2.26349
6	173	3	76	distinct	distinct	distinct	1	1	2.30925	2.70427	13.4365	2.89448e+06	854	1	1	0	0	0.070606	457	11	36.5	3.53387	3.53387	3.53387	3.53387	3.53387	3.53387	3.53387	3.53387	3.53387	0.981818	0.981818	0.981818	0.981818	0.981818	0.981818	0.981818	0.981818	0.981818	0.897436	0.897436	0.897436	0.897436	0.897436	0.897436	0.897436	0.897436	0.897436	5.4305
6	174	3	76	distinct	distinct	distinct	1	1	2.64424	2.70427	9.75525	2.90326e+06	1101	1	1	0	0	0.070606	457	11	36.5	3.49194	3.49194	3.49194	3.49194	3.49194	3.49194	3.49194	3.49194	3.49194	1	1	1	1	1	1	1	1	1	0.888889	0.888889	0.888889	0.888889	0.888889	0.888889	0.888889	0.888889	0.888889	2.80742
6	175	3	76	distinct	distinct	distinct	1	1	2.30925	2.70427	13.4025	2.90541e+06	932	1	1	0	0	0.070606	457	11	36.5	3.40913	3.42319	3.40913	3.40913	3.42319	3.40913	3.40913	3.42319	3.40913	1	1	1	1	1	1	1	1	1	0.944444	0.95	0.944444	0.944444	0.95	0.944444	0.944444	0.95	0.944444	2.62189
6	176	3	76	distinct	distinct	distinct	1	1	2.30925	2.70427	13.4811	2.90664e+06	899	1	1	0	0	0.070606	457	11	36.5	3.76761	3.76761	3.71235	3.76761	3.76761	3.71235	3.76761	3.76761	3.71235	1	1	1	1	1	1	1	1	1	0.875	0.875	0.87234	0.875	0.875	0.87234	0.875	0.875	0.87234	2.70577
6	177	3	27	distinct	distinct	same	1	0	2.82496	0	16.4232	1.00112e+07	2448	1	1	0	0	0.070606	286	9	33.5	4.00838	4.00383	3.99794	3.99794	4.00383	3.99794	3.99794	4.00383	3.99794	1	1	1	1	1	1	1	1	1	1	1	1	1	1	1	1	1	1	5.03735
6	178	3	77	distinct	distinct	same	1	0	2.67949	0	9.90082	1.19535e+07	1948	1	1	0	0	0.070606	118	0	35	4.04527	4.06105	4.04527	4.04527	4.06105	4.04527	4.04527	4.06105	4.04527	1	1	1	1	1	1	1	1	1	1	1	1	1	1	1	1	1	1	4.33776
6	179	3	77	distinct	distinct	distinct	1	1	3.18085	4.30897	11.369	1.19437e+07	2448	1	1	0	0	0.070606	118	0	35	4.18079	4.0147	4.18079	4.18079	4.0147	4.18079	4.18079	4.0147	4.18079	1	1	1	1	1	1	1	1	1	1	1	1	1	1	1	1	1	1	4.84947
6	180	3	78	distinct	distinct	same	1	0	2.92384	0	14.3186	1.18059e+07	1948	1	1	0	0	0.070606	182	12	37	3.73384	3.85153	3.73384	3.73384	3.85153	3.73384	3.73384	3.85153	3.73384	1	1	1	1	1	1	1	1	1	1	1	1	1	1	1	1	1	1	4.44892
6	181	3	78	distinct	distinct	same	1	0	2.92384	0	15.1273	1.18078e+07	2948	1	1	0	0	0.070606	182	12	37	4.16553	4.17948	4.20253	4.20253	4.17948	4.20253	4.20253	4.17948	4.20253	1	1	1	1	1	1	1	1	1	1	1	1	1	1	1	1	1	1	4.95503
6	182	3	79	distinct	distinct	same	1	0	3.36351	0	22.7719	1.05746e+07	1448	1	1	0	0	0.070606	478	0	32	3.46735	3.50914	3.43914	3.43914	3.50914	3.43914	3.43914	3.50914	3.43914	1	1	1	1	1	1	1	1	1	1	1	1	1	1	1	1	1	1	4.85072
6	183	3	79	distinct	distinct	same	1	0	3.36351	0	22.4944	1.05714e+07	2948	1	1	0	0	0.070606	238	0	32	3.71519	3.74636	3.82043	3.82269	3.74636	3.82269	3.82269	3.74636	3.82269	1	1	1	1	1	1	1	1	1	1	1	1	1	1	1	1	1	1	4.12212
6	184	3	80	distinct	distinct	same	1	0	2.6769	0	17.1975	1.16293e+07	1598	1	1	0	0	0.070606	122	4	33.5	4.20634	4.21767	4.20634	4.18081	4.21767	4.18081	4.18974	4.21767	4.18974	1	1	1	1	1	1	1	1	1	1	1	1	1	1	1	1	1	1	4.24072
6	185	3	80	distinct	distinct	same	1	0	2.02211	0	8.46985	1.14154e+07	1648	1	1	0	0	0.070606	122	4	33.5	4.13764	4.13764	4.13764	4.13764	4.13764	4.13764	4.13764	4.13764	4.13764	1	1	1	1	1	1	1	1	1	1	1	1	1	1	1	1	1	1	4.57407
6	186	3	81	distinct	distinct	distinct	1	1	2.62335	3.77051	3.5794	6.74784e+06	48	0	0	0	0	0	338	12	10	0.0520661	0.0520661	0.0520661	0.0520661	0.0520661	0.0520661	0.0520661	0.0520661	0.0520661	1	1	1	1	1	1	1	1	1	1	1	1	1	1	1	1	1	1	1.60606
6	187	3	82	distinct	distinct	distinct	1	1	1.85462	1.95018	12.3689	1.87822e+07	748	0	0	0	0	0	320	0	26	0.82795	0.82795	0.82795	0.82795	0.82795	0.82795	0.82795	0.82795	0.82795	1	1	1	1	1	1	1	1	1	1	1	1	1	1	1	1	1	1	3.19129
6	188	3	83	distinct	distinct	same	1	0	2.31993	0	9.81428	2.91546e+06	1110	0	0	0	1	0.125631	349	1	20	34.8449	34.8449	34.8449	34.8449	34.8449	34.8449	34.8449	34.8449	34.8449	1	1	1	1	1	1	1	1	1	1	1	1	1	1	1	1	1	1	1.76517
6	189	3	84	distinct	distinct	distinct	1	1	3.15342	4.01241	10.4117	1.44769e+07	186	0	1	0	1	0.192662	1702	0	3.5	0.306825	0.306825	0.306825	0.306825	0.306825	0.306825	0.306825	0.306825	0.306825	1	1	1	1	1	1	1	1	1	1	1	1	1	1	1	1	1	1	2.82405
6	190	3	85	distinct	distinct	same	1	0	2.46706	0	14.0001	1.48581e+07	198	1	1	1	1	0.0654916	30	5	30.8333	2.06499	2.06499	2.06499	2.06499	2.06499	2.06499	2.06499	2.06499	2.06499	1	1	1	1	1	1	1	1	1	1	1	1	1	1	1	1	1	1	3.34597
6	191	3	86	distinct	distinct	same	1	0	2.81975	0	17.0722	1.30256e+07	33	0	1	1	1	0.0524698	190	9	30.5	3.62296	3.81641	3.62296	3.62296	3.81641	3.62296	3.62296	3.81641	3.62296	1	1	1	1	1	1	1	1	1	1	1	1	1	1	1	1	1	1	3.07235
6	192	3	87	distinct	distinct	same	1	0	2.40056	0	3.75451	1.12606e+07	283	1	0	0	1	0.0831053	386	0	20	4.09089	4.09731	4.09089	4.09089	4.09731	4.09089	4.09089	4.09731	4.09089	1	1	1	1	1	1	1	1	1	1	1	1	1	1	1	1	1	1	4.56306
6	193	3	88	distinct	distinct	same	1	0	2.36972	0	6.72939	8.58791e+06	23	1	0	0	0	0.0609293	2	0	26	4.1127	4.12333	4.1127	4.1127	4.12333	4.1127	4.1127	4.12333	4.1127	1	1	1	1	1	1	1	1	1	0.971429	0.971831	0.971429	0.971429	0.971831	0.971429	0.971429	0.971831	0.971429	3.01383
6	194	3	89	distinct	distinct	same	1	0	2.81975	0	11.1635	1.30717e+07	23	1	1	1	0	0.068101	82	11	7.5	3.50326	3.50326	3.50326	3.50326	3.50326	3.50326	3.50326	3.50326	3.50326	1	1	1	1	1	1	1	1	1	1	1	1	1	1	1	1	1	1	2.09674
6	195	3	90	distinct	distinct	same	1	0	2.81975	0	11.976	1.30722e+07	23	0	1	1	1	0.0524698	328	12	8.5	3.72303	3.76609	3.72303	3.72303	3.76609	3.72303	3.72303	3.76609	3.72303	1	1	1	1	1	1	1	1	1	1	1	1	1	1	1	1	1	1	2.78164
6	196	3	91	distinct	distinct	distinct	1	1	2.06313	2.88811	10.8308	8.10921e+06	18	1	1	1	1	0.0654916	346	11	14.5	2.76314	2.71737	2.76314	2.76314	2.71737	2.76314	2.76314	2.71737	2.76314	1	1	1	1	1	1	1	1	1	1	1	1	1	1	1	1	1	1	4.3316
7	8	4	4	same	same	same	0	0	0	0	0	0	0	1	1	0.5	0	0.0853747	2484	0	0	0.371467	0.465683	0.371467	0.371467	0.465683	0.371467	0.371467	0.465683	0.371467	0.698795	0.728261	0.698795	0.698795	0.728261	0.698795	0.698795	0.728261	0.698795	0.468354	0.52809	0.468354	0.468354	0.52809	0.468354	0.468354	0.52809	0.468354	0.294634
7	9	4	5	distinct	distinct	same	1	0	1.7693	0	28.1696	6.49121e+06	356	0	0	0	0	0	284	42	14.5	5.31897	5.31897	5.31897	5.31897	5.31897	5.31897	5.31897	5.31897	5.31897	1	1	1	1	1	1	1	1	1	0.929825	0.929825	0.929825	0.929825	0.929825	0.929825	0.929825	0.929825	0.929825	2.495
7	10	4	6	distinct	distinct	distinct	1	1	3.63484	3.69147	4.02973	9.38839e+06	498	1	1	0	1	0.152803	101	36	10	5.85724	5.85724	5.85724	5.85724	5.85724	5.85724	5.85724	5.85724	5.85724	1	1	1	1	1	1	1	1	1	1	1	1	1	1	1	1	1	1	3.23645
7	11	4	7	distinct	same	same	0	0	0	0	32.9761	210845	260	1	0.666667	0.5	0	0.0620598	8060	31	10	0.804793	0.813788	0.805694	0.802725	0.813788	0.804293	0.802725	0.813788	0.804293	0.991605	0.991944	0.991614	0.991561	0.991944	0.991588	0.991561	0.991944	0.991588	0.878788	0.886121	0.879245	0.877395	0.886121	0.878327	0.877395	0.886121	0.878327	0.912609
7	12	4	8	distinct	distinct	same	1	0	0.752133	0	29.5646	168637	25	1	0.666667	0.5	0	0.0601005	34084	33	24	0.236239	0.281662	0.236239	0.236239	0.281662	0.236239	0.236239	0.281662	0.236239	1	1	1	1	1	1	1	1	1	0.773585	0.781818	0.773585	0.773585	0.781818	0.773585	0.773585	0.781818	0.773585	0.772478
7	13	4	9	distinct	distinct	same	1	0	0.752133	0	31.735	269839	490	0	1	0	0	0.0763302	139	9	13	0.177959	0.216272	0.177959	0.177959	0.216272	0.177959	0.177959	0.216272	0.177959	1	1	1	1	1	1	1	1	1	0.858824	0.866667	0.858824	0.858824	0.866667	0.858824	0.858824	0.866667	0.858824	1.07048
7	14	4	10	distinct	distinct	same	1	0	0.752133	0	25.1605	497501	555	1	1	0	0	0.0681572	114	21	6	0.166589	0.166589	0.166589	0.166589	0.166589	0.166589	0.166589	0.166589	0.166589	0.9819	0.9819	0.9819	0.9819	0.9819	0.9819	0.9819	0.9819	0.9819	0.710843	0.710843	0.710843	0.710843	0.710843	0.710843	0.710843	0.710843	0.710843	1.18099
7	15	4	11	distinct	distinct	same	1	0	0.752133	0	24.6476	225041	470	1	0	0	0	0.0609293	268	33	16.5	0.307579	0.316493	0.307579	0.293365	0.316493	0.293365	0.293365	0.316493	0.293365	1	1	1	1	1	1	1	1	1	0.58209	0.588235	0.58209	0.575758	0.588235	0.575758	0.575758	0.588235	0.575758	2.43822
7	16	4	12	distinct	distinct	same	1	0	1.29593	0	12.903	493286	10	1	1	0	0	0.0681572	214	18	11.5	0.469264	0.560859	0.486937	0.469264	0.560859	0.469264	0.469264	0.560859	0.469264	1	1	1	1	1	1	1	1	1	0.723077	0.72973	0.727273	0.723077	0.72973	0.723077	0.723077	0.72973	0.723077	0.888752
7	17	4	13	distinct	distinct	same	1	0	1.25801	0	27.4133	724089	260	1	0.5	0	0	0.0554136	428	33	6.5	0.292653	0.292653	0.292653	0.292653	0.292653	0.292653	0.292653	0.292653	0.292653	1	1	1	1	1	1	1	1	1	0.754386	0.754386	0.754386	0.754386	0.754386	0.754386	0.754386	0.754386	0.754386	0.826647
7	18	4	14	distinct	distinct	same	1	0	0.752133	0	16.7806	39821.3	160	1	0	0	0	0.0609293	272.3	33	13	0.220076	0.18548	0.220076	0.220076	0.18548	0.220076	0.220076	0.18548	0.220076	0.975758	0.977011	0.975758	0.975758	0.977011	0.975758	0.975758	0.977011	0.975758	0.638554	0.647059	0.638554	0.638554	0.647059	0.638554	0.638554	0.647059	0.638554	1.66358
7	19	4	15	distinct	same	same	0	0	0	0	13.6186	61749.6	60	1	0	0	0	0.0609293	206	33	19	0.725255	0.601808	0.725255	0.725255	0.601808	0.725255	0.725255	0.601808	0.725255	0.966942	0.968254	0.966942	0.966942	0.968254	0.966942	0.966942	0.968254	0.966942	0.540984	0.555556	0.540984	0.540984	0.555556	0.540984	0.540984	0.555556	0.540984	0.607597
7	20	4	16	distinct	same	same	0	0	0	0	17.3473	32244.3	90	1	0	0.5	0	0.0603449	666	21	23	0.350719	0.424423	0.350719	0.350719	0.424423	0.350719	0.350719	0.424423	0.350719	1	1	1	1	1	1	1	1	1	0.714286	0.730769	0.714286	0.714286	0.730769	0.714286	0.714286	0.730769	0.714286	1.4816
7	21	4	16	distinct	distinct	distinct	1	1	1.74886	2.70427	10.6455	18713.2	30	1	0	0.5	0	0.0603449	730	21	23	0.0369969	0.116198	0.0369969	0.0369969	0.116198	0.0369969	0.0369969	0.116198	0.0369969	1	1	1	1	1	1	1	1	1	0.818182	0.787234	0.818182	0.818182	0.787234	0.818182	0.818182	0.787234	0.818182	1.11401
7	22	4	16	distinct	same	same	0	0	0	0	10.6574	48795.6	70	1	0	0.5	0	0.0603449	649	21	23	0.17399	0.224168	0.17399	0.17399	0.224168	0.17399	0.17399	0.224168	0.17399	1	1	1	1	1	1	1	1	1	0.753425	0.763158	0.753425	0.753425	0.763158	0.753425	0.753425	0.763158	0.753425	1.1076
7	23	4	17	distinct	distinct	same	1	0	0.752133	0	1.87201	90062.8	110	1	0	0	0	0.0609293	28	33	4.5	0.35301	0.35301	0.35301	0.35301	0.35301	0.35301	0.35301	0.35301	0.35301	1	1	1	1	1	1	1	1	1	0.774648	0.774648	0.774648	0.774648	0.774648	0.774648	0.774648	0.774648	0.774648	0.951274
7	24	4	18	distinct	same	same	0	0	0	0	0.0699135	52405	10	1	0	0	0	0.0609293	24	30	24	0.0880078	0.0880078	0.0880078	0.0880078	0.0880078	0.0880078	0.0880078	0.0880078	0.0880078	0.976744	0.976744	0.976744	0.976744	0.976744	0.976744	0.976744	0.976744	0.976744	0.689655	0.689655	0.689655	0.689655	0.689655	0.689655	0.689655	0.689655	0.689655	1.16218
7	25	4	19	distinct	distinct	same	1	0	0.752133	0	1.89789	351132	610	1	0	0	0	0.0609293	67	34	21	0.445592	0.338668	0.445592	0.445592	0.338668	0.445592	0.445592	0.338668	0.445592	1	1	1	1	1	1	1	1	1	0.809524	0.8125	0.809524	0.809524	0.8125	0.809524	0.809524	0.8125	0.809524	1.43496
7	26	4	20	distinct	distinct	distinct	1	1	1.94744	3.69147	26.1674	7.0907e+06	60	1	1	1	1	0.0654916	124	33	16.5	0.402842	0.402842	0.402842	0.402842	0.402842	0.402842	0.402842	0.402842	0.402842	1	1	1	1	1	1	1	1	1	1	1	1	1	1	1	1	1	1	1.95514
7	27	4	21	distinct	distinct	same	1	0	1.1703	0	17.4216	9.19783e+06	960	1	0	0	0	0.0609293	888	41	18	0.074473	0.074473	0.074473	0.074473	0.074473	0.074473	0.074473	0.074473	0.074473	1	1	1	1	1	1	1	1	1	1	1	1	1	1	1	1	1	1	1.44572
7	28	4	22	distinct	distinct	same	1	0	1.25801	0	2.21045	367675	270	1	0.5	0	0	0.0554136	9	38	26	0.189702	0.189702	0.189702	0.189702	0.189702	0.189702	0.189702	0.189702	0.189702	1	1	1	1	1	1	1	1	1	0.878788	0.878788	0.878788	0.878788	0.878788	0.878788	0.878788	0.878788	0.878788	3.41943
7	29	4	22	distinct	distinct	same	1	0	1.25801	0	4.20798	362027	300	1	0.5	0	0	0.0554136	16	38	26	0.0636111	0.0636111	0.0636111	0.0636111	0.0636111	0.0636111	0.0636111	0.0636111	0.0636111	1	1	1	1	1	1	1	1	1	0.789474	0.789474	0.789474	0.789474	0.789474	0.789474	0.789474	0.789474	0.789474	1.05122
7	30	4	22	distinct	distinct	same	1	0	1.25801	0	2.1718	360411	281	1	0.5	0	0	0.0554136	31	38	26	0.0582939	0.0582939	0.0582939	0.0582939	0.0582939	0.0582939	0.0582939	0.0582939	0.0582939	1	1	1	1	1	1	1	1	1	0.897436	0.897436	0.897436	0.897436	0.897436	0.897436	0.897436	0.897436	0.897436	1.61127
7	31	4	22	distinct	distinct	same	1	0	1.25801	0	3.52909	368299	315	1	0.5	0	0	0.0554136	9	38	26	0.155675	0.155675	0.155675	0.155675	0.155675	0.155675	0.155675	0.155675	0.155675	1	1	1	1	1	1	1	1	1	0.885714	0.885714	0.885714	0.885714	0.885714	0.885714	0.885714	0.885714	0.885714	1.77326
7	32	4	22	distinct	distinct	same	1	0	1.25801	0	0.293924	361069	290	1	0.5	0	0	0.0554136	11	38	26	0.201029	0.201029	0.201029	0.201029	0.201029	0.201029	0.201029	0.201029	0.201029	0.967213	0.967213	0.967213	0.967213	0.967213	0.967213	0.967213	0.967213	0.967213	0.767442	0.767442	0.767442	0.767442	0.767442	0.767442	0.767442	0.767442	0.767442	1.19847
7	33	4	22	distinct	distinct	same	1	0	1.25801	0	1.95178	356462	348	1	0.5	0	0	0.0554136	18	38	26	0.0552725	0.0552725	0.0552725	0.0552725	0.0552725	0.0552725	0.0552725	0.0552725	0.0552725	0.968254	0.968254	0.968254	0.968254	0.968254	0.968254	0.968254	0.968254	0.968254	0.777778	0.777778	0.777778	0.777778	0.777778	0.777778	0.777778	0.777778	0.777778	1.02068
7	34	4	22	distinct	distinct	same	1	0	1.25801	0	3.96638	361566	310	1	0.5	0	0	0.0554136	2	38	26	0.0712855	0.0712855	0.0712855	0.0712855	0.0712855	0.0712855	0.0712855	0.0712855	0.0712855	1	1	1	1	1	1	1	1	1	0.828571	0.828571	0.828571	0.828571	0.828571	0.828571	0.828571	0.828571	0.828571	2.96998
7	35	4	23	distinct	distinct	same	1	0	0.752133	0	28.8074	291644	495	1	1	0	0	0.070606	1253	27	22	0.676217	0.671277	0.676217	0.676217	0.671277	0.676217	0.676217	0.671277	0.676217	1	1	1	1	1	1	1	1	1	0.882353	0.890909	0.882353	0.882353	0.890909	0.882353	0.882353	0.890909	0.882353	1.01274
7	36	4	24	distinct	distinct	distinct	1	1	3.36225	2.88811	0.449524	6.57408e+06	400	1	1	1	1	0.103563	540	33	21	1.71515	1.71515	1.71515	1.71515	1.71515	1.71515	1.71515	1.71515	1.71515	1	1	1	1	1	1	1	1	1	1	1	1	1	1	1	1	1	1	6.31875
7	37	4	24	distinct	distinct	distinct	1	1	3.36225	2.88811	0.466906	6.57689e+06	390	1	1	1	1	0.103563	540	33	21	1.86091	1.86091	1.86091	1.86091	1.86091	1.86091	1.86091	1.86091	1.86091	1	1	1	1	1	1	1	1	1	1	1	1	1	1	1	1	1	1	5.0411
7	38	4	25	distinct	distinct	distinct	1	1	2.28741	1.95018	27.4545	1.24773e+06	310	1	0.5	0	0	0.0554136	157	33	13	0.0220445	0.174844	0.0220445	0.0220445	0.174844	0.0220445	0.0220445	0.174844	0.0220445	1	1	1	1	1	1	1	1	1	0.9	0.860465	0.9	0.9	0.860465	0.9	0.9	0.860465	0.9	1.32331
7	39	4	26	distinct	distinct	distinct	1	1	1.94173	2.88811	20.512	7.89878e+06	628	1	1	1	1	0.103563	9948	19	8	2.45223	2.45223	2.45223	2.45223	2.45223	2.45223	2.45223	2.45223	2.45223	1	1	1	1	1	1	1	1	1	1	1	1	1	1	1	1	1	1	3.56303
7	40	4	27	distinct	distinct	same	1	0	2.50864	0	27.6669	2.25082e+06	1860	1	1	0	0	0.070606	732	24	21.5	0.351127	0.406266	0.351127	0.351127	0.406266	0.351127	0.351127	0.406266	0.351127	1	1	1	1	1	1	1	1	1	1	1	1	1	1	1	1	1	1	1.57796
7	41	4	28	distinct	distinct	same	1	0	1.95505	0	30.6589	1.914e+07	683	1	1	0	0	0.070606	15	28	1	0.383983	0.383983	0.383983	0.383983	0.383983	0.383983	0.383983	0.383983	0.383983	1	1	1	1	1	1	1	1	1	1	1	1	1	1	1	1	1	1	2.61375
7	42	4	29	distinct	distinct	distinct	1	1	1.74886	2.70427	0.0874816	442915	278	1	1	1	0	0.0785614	160	33	11	0.666171	0.672984	0.666171	0.649988	0.672984	0.649988	0.649988	0.672984	0.649988	0.961538	0.961905	0.961538	0.959596	0.961905	0.959596	0.959596	0.961905	0.959596	0.774648	0.777778	0.774648	0.794118	0.777778	0.794118	0.794118	0.777778	0.794118	1.20129
7	43	4	30	distinct	distinct	same	1	0	2.00728	0	22.0718	1.29776e+07	173	1	1	1	1	0.0654916	944	9	26	0.757333	0.757333	0.757333	0.757333	0.757333	0.757333	0.757333	0.757333	0.757333	1	1	1	1	1	1	1	1	1	1	1	1	1	1	1	1	1	1	3.74166
7	44	4	30	distinct	distinct	same	1	0	2.00728	0	28.2405	1.29912e+07	27	1	1	1	1	0.0654916	944	9	26	0.759066	0.759066	0.759066	0.759066	0.759066	0.759066	0.759066	0.759066	0.759066	1	1	1	1	1	1	1	1	1	1	1	1	1	1	1	1	1	1	3.90801
7	45	4	30	distinct	distinct	same	1	0	2.00728	0	4.98036	1.29545e+07	532	1	1	1	1	0.0654916	944	9	26	0.842711	0.787583	0.842711	0.842711	0.787583	0.842711	0.842711	0.787583	0.842711	1	1	1	1	1	1	1	1	1	1	1	1	1	1	1	1	1	1	2.94179
7	46	4	30	distinct	distinct	same	1	0	2.00728	0	27.5395	1.29855e+07	566	1	1	1	1	0.0654916	944	9	26	0.0677277	0.0677277	0.0677277	0.0677277	0.0677277	0.0677277	0.0677277	0.0677277	0.0677277	1	1	1	1	1	1	1	1	1	1	1	1	1	1	1	1	1	1	2.6916
7	47	4	30	distinct	distinct	same	1	0	2.00728	0	28.5782	1.29899e+07	46	1	1	1	1	0.0654916	944	9	26	1.05367	1.05367	1.05367	1.05367	1.05367	1.05367	1.05367	1.05367	1.05367	1	1	1	1	1	1	1	1	1	1	1	1	1	1	1	1	1	1	4.10725
7	48	4	30	distinct	distinct	same	1	0	2.00728	0	5.587	1.29472e+07	91	1	1	1	1	0.0654916	944	9	26	0.0422806	0.0636871	0.0422806	0.0422806	0.0636871	0.0422806	0.0422806	0.0636871	0.0422806	1	1	1	1	1	1	1	1	1	1	1	1	1	1	1	1	1	1	2.17141
7	49	4	30	distinct	distinct	same	1	0	2.00728	0	26.5742	1.29788e+07	450	1	1	1	1	0.0654916	944	9	26	0.408911	0.360347	0.408911	0.408911	0.360347	0.408911	0.408911	0.360347	0.408911	1	1	1	1	1	1	1	1	1	1	1	1	1	1	1	1	1	1	3.57383
7	50	4	31	distinct	distinct	distinct	1	1	2.60125	2.88811	4.29393	8.25028e+06	493	1	1	1	1	0.0756459	12	42	26.5	0.20576	0.20576	0.20576	0.20576	0.20576	0.20576	0.20576	0.20576	0.20576	1	1	1	1	1	1	1	1	1	1	1	1	1	1	1	1	1	1	2.90592
7	51	4	32	distinct	distinct	distinct	1	1	4.0423	3.69147	30.7604	1.5985e+07	335	1	0	0	0	0.0609293	2029	39	26	1.56223	1.56223	1.62378	1.51455	1.56223	1.51455	1.51455	1.56223	1.51455	1	1	1	1	1	1	1	1	1	1	1	1	1	1	1	1	1	1	1.60192
7	52	4	33	distinct	distinct	same	1	0	4.1513	0	13.1462	4.6714e+06	580	1	0.666667	0.5	0	0.0606179	954	33	27	0.445261	0.471054	0.445261	0.445261	0.471054	0.445261	0.445261	0.471054	0.445261	0.987342	0.988095	0.987342	0.987342	0.988095	0.987342	0.987342	0.988095	0.987342	0.875	0.88	0.875	0.875	0.88	0.875	0.875	0.88	0.875	1.42121
7	53	4	34	distinct	distinct	distinct	1	1	2.10012	3.69147	26.5184	8.46672e+06	554	1	1	0	1	0.153675	202	35	23.5	5.37972	5.37972	5.37972	5.37972	5.37972	5.37972	5.37972	5.37972	5.37972	1	1	1	1	1	1	1	1	1	1	1	1	1	1	1	1	1	1	2.57788
7	54	4	35	distinct	distinct	same	1	0	1.25801	0	32.9149	752161	460	1	1	1	0	0.068101	179	36	23	0.414086	0.494805	0.414086	0.414086	0.494805	0.414086	0.414086	0.494805	0.414086	1	1	1	1	1	1	1	1	1	0.942857	0.948718	0.942857	0.942857	0.948718	0.942857	0.942857	0.948718	0.942857	3.71678
7	55	4	35	distinct	distinct	distinct	1	1	1.55235	2.70427	31.4707	1.15328e+06	345	1	1	1	0	0.068101	179	36	23	0.346411	0.318979	0.346411	0.346411	0.318979	0.346411	0.346411	0.318979	0.346411	1	1	1	1	1	1	1	1	1	0.826087	0.8	0.826087	0.826087	0.8	0.826087	0.826087	0.8	0.826087	1.18056
7	56	4	36	distinct	distinct	distinct	1	1	2.12506	1.95018	11.1173	1.84281e+07	560	0	0	0	1	0.0536626	1276	39	24	13.3473	13.3473	13.3473	13.3473	13.3473	13.3473	13.3473	13.3473	13.3473	1	1	1	1	1	1	1	1	1	1	1	1	1	1	1	1	1	1	2.21314
7	57	4	36	distinct	distinct	distinct	1	1	2.12506	1.95018	20.5246	1.8407e+07	296	0	0	0	1	0.0536626	1024	39	24	13.452	13.452	13.452	13.452	13.452	13.452	13.452	13.452	13.452	1	1	1	1	1	1	1	1	1	1	1	1	1	1	1	1	1	1	4.48297
7	58	4	37	distinct	distinct	distinct	1	1	2.51271	3.77051	20.6579	5.27028e+06	620	1	1	1	1	0.0587782	144	33	21	0.277692	0.29254	0.290957	0.277692	0.29254	0.290957	0.277692	0.29254	0.290957	1	1	1	1	1	1	1	1	1	1	1	1	1	1	1	1	1	1	1.33409
7	59	4	38	distinct	distinct	distinct	1	1	3.51314	3.69147	27.7282	1.07948e+07	461	0	0	0	0	0	2232	37	22	3.17636	3.17636	3.17636	3.17636	3.17636	3.17636	3.17636	3.17636	3.17636	1	1	1	1	1	1	1	1	1	1	1	1	1	1	1	1	1	1	2.33182
7	60	4	39	distinct	distinct	same	1	0	2.26435	0	31.2491	3.48209e+06	510	1	1	1	1	0.0587782	17314	27	0.5	0.281483	0.307326	0.274593	0.282585	0.307326	0.275505	0.282585	0.307326	0.275505	1	1	1	1	1	1	1	1	1	0.969697	0.972222	0.969231	0.969231	0.972222	0.96875	0.969231	0.972222	0.96875	1.17006
7	61	4	40	distinct	distinct	same	1	0	2.59898	0	2.3297	5.05883e+06	521	1	1	0.5	0	0.0853747	0	33	24	0.479232	0.479232	0.479232	0.479232	0.479232	0.479232	0.479232	0.479232	0.479232	1	1	1	1	1	1	1	1	1	0.966667	0.966667	0.966667	0.966667	0.966667	0.966667	0.966667	0.966667	0.966667	1.92967
7	62	4	41	distinct	distinct	distinct	1	1	1.52887	1.41687	22.5541	7.11793e+06	615	1	1	0.5	1	0.138701	2164	35	24	0.249072	0.238013	0.249072	0.249072	0.238013	0.249072	0.249072	0.238013	0.249072	1	1	1	1	1	1	1	1	1	0.958763	0.959184	0.958763	0.958763	0.959184	0.958763	0.958763	0.959184	0.958763	1.78402
7	63	4	42	distinct	distinct	same	1	0	1.14228	0	19.9882	1.93515e+06	90	1	1	1	1	0.0587782	516	27	18	0.30052	0.338317	0.30052	0.274593	0.338317	0.274593	0.274593	0.338317	0.274593	1	1	1	1	1	1	1	1	1	0.948718	0.95122	0.948718	0.947368	0.95122	0.947368	0.947368	0.95122	0.947368	1.05195
7	64	4	43	distinct	distinct	distinct	1	1	2.0455	3.69147	7.76257	1.17032e+07	410	1	1	0.5	0	0.0853747	18.5	41	22.5	0.231786	0.231786	0.231786	0.231786	0.231786	0.231786	0.231786	0.231786	0.231786	1	1	1	1	1	1	1	1	1	1	1	1	1	1	1	1	1	1	4.36752
7	65	4	43	distinct	distinct	distinct	1	1	2.0455	3.69147	1.31861	1.17023e+07	487	1	1	0.5	0	0.0853747	18.5	41	22.5	0.172794	0.172794	0.172794	0.172794	0.172794	0.172794	0.172794	0.172794	0.172794	1	1	1	1	1	1	1	1	1	1	1	1	1	1	1	1	1	1	3.45436
7	66	4	43	distinct	distinct	distinct	1	1	2.0455	3.69147	0.160575	1.17012e+07	402	1	1	0.5	0	0.0853747	18.5	41	22.5	0.0921265	0.0921265	0.0921265	0.0921265	0.0921265	0.0921265	0.0921265	0.0921265	0.0921265	1	1	1	1	1	1	1	1	1	1	1	1	1	1	1	1	1	1	2.45801
7	67	4	43	distinct	distinct	distinct	1	1	2.0455	3.69147	2.09555	1.16998e+07	558	1	1	0.5	0	0.0853747	18.5	41	22.5	0.0369969	0.0369969	0.0369969	0.0369969	0.0369969	0.0369969	0.0369969	0.0369969	0.0369969	1	1	1	1	1	1	1	1	1	1	1	1	1	1	1	1	1	1	1.81113
7	68	4	43	distinct	distinct	distinct	1	1	2.0455	3.69147	0.761778	1.17023e+07	485	1	1	0.5	0	0.0853747	18.5	41	22.5	0.0452644	0.0452644	0.0452644	0.0452644	0.0452644	0.0452644	0.0452644	0.0452644	0.0452644	1	1	1	1	1	1	1	1	1	1	1	1	1	1	1	1	1	1	2.91102
7	69	4	43	distinct	distinct	distinct	1	1	2.97267	3.69147	30.1216	1.16728e+07	403	1	1	0.5	0	0.0853747	18.5	41	22.5	0.323124	0.323124	0.323124	0.323124	0.323124	0.323124	0.323124	0.323124	0.323124	1	1	1	1	1	1	1	1	1	1	1	1	1	1	1	1	1	1	1.88346
7	70	4	43	distinct	distinct	distinct	1	1	2.49938	4.01241	27.2333	1.1671e+07	235	1	1	0.5	0	0.0853747	18.5	41	22.5	0.0578231	0.0578231	0.0578231	0.0578231	0.0578231	0.0578231	0.0578231	0.0578231	0.0578231	1	1	1	1	1	1	1	1	1	1	1	1	1	1	1	1	1	1	1.20001
7	71	4	43	distinct	distinct	distinct	1	1	2.97267	3.69147	23.5697	1.16703e+07	463	1	1	0.5	0	0.0853747	18.5	41	22.5	0.567223	0.567223	0.567223	0.567223	0.567223	0.567223	0.567223	0.567223	0.567223	1	1	1	1	1	1	1	1	1	1	1	1	1	1	1	1	1	1	1.56657
7	72	4	43	distinct	distinct	distinct	1	1	2.97267	3.69147	24.3972	1.16713e+07	250	1	1	0.5	0	0.0853747	18.5	41	22.5	0.0530657	0.0530657	0.0530657	0.0530657	0.0530657	0.0530657	0.0530657	0.0530657	0.0530657	1	1	1	1	1	1	1	1	1	1	1	1	1	1	1	1	1	1	0.948405
7	73	4	44	distinct	distinct	distinct	1	1	1.94173	2.88811	1.08391	8.04751e+06	610	1	1	1	1	0.0654916	104	37	22.5	0.25731	0.25731	0.25731	0.25731	0.25731	0.25731	0.25731	0.25731	0.25731	1	1	1	1	1	1	1	1	1	1	1	1	1	1	1	1	1	1	3.08853
7	74	4	45	distinct	distinct	distinct	1	1	2.0455	3.69147	1.7007	1.17014e+07	428	1	1	0.5	0	0.0853747	396	27	19	3.40505	3.40505	3.40505	3.40505	3.40505	3.40505	3.40505	3.40505	3.40505	1	1	1	1	1	1	1	1	1	1	1	1	1	1	1	1	1	1	3.30631
7	75	4	46	distinct	distinct	same	1	0	0.49337	0	0.549134	1.43068e+06	616	1	0.5	0	0	0.0554136	209	33	20	0.0534352	0.152655	0.0534352	0.0534352	0.152655	0.0534352	0.0534352	0.152655	0.0534352	1	1	1	1	1	1	1	1	1	0.815385	0.828571	0.815385	0.815385	0.828571	0.815385	0.815385	0.828571	0.815385	1.09224
7	76	4	47	distinct	distinct	same	1	0	1.7995	0	23.2417	1.59874e+07	210	0	0	0	0	0	234	41	19.5	0.315739	0.315739	0.372446	0.372446	0.315739	0.372446	0.372446	0.315739	0.372446	1	1	1	1	1	1	1	1	1	1	1	1	1	1	1	1	1	1	1.02646
7	77	4	47	distinct	distinct	distinct	1	1	4.0423	3.69147	32.6035	1.59861e+07	210	0	0	0	0	0	234	41	19.5	0.555586	0.555586	0.540333	0.540333	0.555586	0.540333	0.540333	0.555586	0.540333	1	1	1	1	1	1	1	1	1	1	1	1	1	1	1	1	1	1	0.421139
7	78	4	48	distinct	distinct	distinct	1	1	3.86975	3.69147	30.3078	1.17495e+07	78	1	1	1	0	0.0785614	1004	19	5.5	1.90375	1.78334	1.90375	1.90375	1.78334	1.90375	1.90375	1.78334	1.90375	1	1	1	1	1	1	1	1	1	1	1	1	1	1	1	1	1	1	1.89312
7	79	4	20	distinct	distinct	distinct	1	1	1.94744	3.69147	21.223	7.09069e+06	440	1	1	1	1	0.0654916	64	38	15.5	0.499481	0.499481	0.499481	0.499481	0.499481	0.499481	0.499481	0.499481	0.499481	1	1	1	1	1	1	1	1	1	1	1	1	1	1	1	1	1	1	1.63266
7	80	4	20	distinct	distinct	distinct	1	1	1.94744	3.69147	22.5095	7.0924e+06	290	1	1	1	1	0.0654916	74	36	15.5	0.247815	0.247815	0.225064	0.247815	0.247815	0.225064	0.247815	0.247815	0.225064	1	1	1	1	1	1	1	1	1	1	1	1	1	1	1	1	1	1	1.1843
7	81	4	20	distinct	distinct	distinct	1	1	1.94744	3.69147	22.6642	7.09138e+06	140	1	1	1	1	0.0654916	274	22	16.5	0.305375	0.305375	0.243771	0.305375	0.305375	0.243771	0.305375	0.305375	0.243771	1	1	1	1	1	1	1	1	1	1	1	1	1	1	1	1	1	1	0.977694
7	82	4	49	distinct	distinct	distinct	1	1	1.94173	2.88811	9.6855	8.05761e+06	540	1	1	1	1	0.0654916	959	14	25.5	1.24541	1.24541	1.24541	1.24541	1.24541	1.24541	1.24541	1.24541	1.24541	1	1	1	1	1	1	1	1	1	1	1	1	1	1	1	1	1	1	3.17824
7	83	4	92	distinct	distinct	distinct	1	1	1.94173	2.88811	15.1326	8.05247e+06	547	1	1	1	1	0.0654916	84	33	24	0.360793	0.360793	0.360793	0.360793	0.360793	0.360793	0.360793	0.360793	0.360793	1	1	1	1	1	1	1	1	1	1	1	1	1	1	1	1	1	1	1.36096
7	84	4	37	distinct	distinct	distinct	1	1	2.51271	3.77051	29.6739	5.27538e+06	90	1	1	1	1	0.0587782	144	33	21	0.107897	0.107897	0.107897	0.107897	0.107897	0.107897	0.107897	0.107897	0.107897	1	1	1	1	1	1	1	1	1	1	1	1	1	1	1	1	1	1	2.51329
7	85	4	37	distinct	distinct	distinct	1	1	2.51271	3.77051	30.1748	5.17624e+06	540	1	1	1	1	0.0587782	144	33	21	0.183304	0.183304	0.265766	0.183304	0.183304	0.265766	0.183304	0.183304	0.265766	1	1	1	1	1	1	1	1	1	1	1	1	1	1	1	1	1	1	1.41966
7	86	4	37	distinct	distinct	distinct	1	1	2.51271	3.77051	30.1748	5.1831e+06	40	1	1	1	1	0.0587782	144	33	21	0.114367	0.114367	0.19065	0.114367	0.114367	0.19065	0.114367	0.114367	0.19065	1	1	1	1	1	1	1	1	1	1	1	1	1	1	1	1	1	1	1.80453
7	87	4	50	distinct	distinct	distinct	1	1	2.64708	2.70427	28.6693	8.34052e+06	610	1	1	1	1	0.0654916	104	37	24.5	0.574692	0.574692	0.574692	0.574692	0.574692	0.574692	0.574692	0.574692	0.574692	1	1	1	1	1	1	1	1	1	1	1	1	1	1	1	1	1	1	1.56174
7	88	4	51	distinct	distinct	distinct	1	1	2.85278	3.77051	21.6803	1.43981e+07	636	0	0	0	0	0	206	9	17	4.05992	4.05992	4.05992	4.05992	4.05992	4.05992	4.05992	4.05992	4.05992	1	1	1	1	1	1	1	1	1	1	1	1	1	1	1	1	1	1	2.40273
7	89	4	52	distinct	distinct	distinct	1	1	2.28741	1.95018	28.744	2.22043e+06	627	1	1	0.5	0	0.0853747	492	3	26	0.422046	0.422046	0.422046	0.404868	0.422046	0.404868	0.404868	0.422046	0.404868	1	1	1	1	1	1	1	1	1	0.928571	0.928571	0.928571	0.927273	0.928571	0.927273	0.927273	0.928571	0.927273	0.336095
7	90	4	53	distinct	distinct	same	1	0	2.56181	0	31.0527	1.63568e+07	960	0	0	0	0	0	240	12	11	1.15885	0.955045	1.08672	1.15885	0.955045	1.08672	1.15885	0.955045	1.08672	1	1	1	1	1	1	1	1	1	1	1	1	1	1	1	1	1	1	1.22164
7	91	4	54	distinct	distinct	same	1	0	2.56181	0	28.2544	1.61069e+07	200	0	0	0	0	0	1464	21	1.5	0.227015	0.173287	0.279303	0.227015	0.173287	0.279303	0.227015	0.173287	0.279303	1	1	1	1	1	1	1	1	1	1	1	1	1	1	1	1	1	1	1.35224
7	92	4	55	distinct	distinct	distinct	1	1	1.90878	4.30897	1.22365	7.25582e+06	782	0	0	0	0	0	14	41	8.5	3.11208	2.97386	3.10751	3.7086	2.97386	3.7086	3.26303	2.97386	3.26303	1	1	1	1	1	1	1	1	1	1	1	1	1	1	1	1	1	1	2.2894
7	93	4	56	distinct	distinct	distinct	1	1	2.00405	3.69147	29.8095	1.32073e+07	500	1	1	1	1	0.0654916	744	38	8	2.13209	1.98841	2.13209	2.13209	1.98841	2.13209	2.13209	1.98841	2.13209	1	1	1	1	1	1	1	1	1	1	1	1	1	1	1	1	1	1	4.94665
7	94	4	57	distinct	distinct	distinct	1	1	1.71312	3.69147	29.754	1.31742e+07	25	1	1	1	1	0.0654916	730	39	2	0.309591	0.161685	0.309591	0.309591	0.161685	0.309591	0.309591	0.161685	0.309591	1	1	1	1	1	1	1	1	1	1	1	1	1	1	1	1	1	1	4.51404
7	95	4	58	distinct	distinct	distinct	1	1	2.97267	3.69147	23.8614	1.17881e+07	542	1	1	1	1	0.0654916	688	33	3	0.626467	0.626467	0.626467	0.626467	0.626467	0.626467	0.626467	0.626467	0.626467	1	1	1	1	1	1	1	1	1	1	1	1	1	1	1	1	1	1	3.94271
7	96	4	58	distinct	distinct	distinct	1	1	2.97267	3.69147	15.5588	1.17777e+07	507	1	1	1	1	0.0654916	541	38	3	0.251143	0.251143	0.251143	0.251143	0.251143	0.251143	0.251143	0.251143	0.251143	1	1	1	1	1	1	1	1	1	1	1	1	1	1	1	1	1	1	2.66251
7	97	4	58	distinct	distinct	distinct	1	1	2.97267	3.69147	21.8705	1.17821e+07	574	1	1	1	1	0.0654916	173	40	3	0.866801	0.866801	0.866801	0.866801	0.866801	0.866801	0.866801	0.866801	0.866801	1	1	1	1	1	1	1	1	1	1	1	1	1	1	1	1	1	1	3.14467
7	98	4	59	distinct	distinct	same	1	0	0.493571	0	11.2992	561663	630	1	1	0.5	1	0.138701	64	21	13.5	0.505813	0.521299	0.505813	0.505813	0.521299	0.505813	0.505813	0.521299	0.505813	1	1	1	1	1	1	1	1	1	0.903614	0.905882	0.903614	0.903614	0.905882	0.903614	0.903614	0.905882	0.903614	1.00539
7	99	4	60	distinct	distinct	distinct	1	1	1.74886	2.70427	0.733377	765577	446	1	1	0	0	0.0681572	533	24	0.5	0.880398	0.880398	0.880398	0.880398	0.880398	0.880398	0.880398	0.880398	0.880398	0.953216	0.953216	0.953216	0.953216	0.953216	0.953216	0.953216	0.953216	0.953216	0.727273	0.727273	0.727273	0.727273	0.727273	0.727273	0.727273	0.727273	0.727273	0.779009
7	100	4	61	distinct	distinct	same	1	0	0.49337	0	23.4718	807711	590	0	0	0	0	0	491	33	4	0.746651	0.70207	0.746651	0.746651	0.70207	0.746651	0.746651	0.70207	0.746651	1	1	1	1	1	1	1	1	1	0.8	0.793103	0.8	0.8	0.793103	0.8	0.8	0.793103	0.8	1.00506
7	101	4	62	distinct	distinct	same	1	0	0.752133	0	8.72795	80381.5	370	1	1	0.5	0	0.0853747	142	40	19.5	0.884249	0.162477	0.884249	0.884249	0.162477	0.884249	0.884249	0.162477	0.884249	1	1	1	1	1	1	1	1	1	0.777778	0.803922	0.777778	0.777778	0.803922	0.777778	0.777778	0.803922	0.777778	1.64063
7	102	4	63	distinct	distinct	distinct	1	1	1.80336	2.91387	32.225	1.0094e+06	534	1	0.666667	0.5	0	0.0543408	15646	29	16.5	0.188348	0.201021	0.164604	0.164604	0.201021	0.164604	0.164604	0.201021	0.164604	1	1	1	1	1	1	1	1	1	0.857143	0.858824	0.853659	0.853659	0.858824	0.853659	0.853659	0.858824	0.853659	1.9339
7	103	4	93	distinct	same	same	0	0	0	0	4.53834	64263.7	59	0	0	0	0	0	439	28	28.5	0.140018	0.0738753	0.140018	0.179456	0.0738753	0.179456	0.179456	0.0738753	0.179456	1	1	1	1	1	1	1	1	1	0.681159	0.690141	0.681159	0.676471	0.690141	0.676471	0.676471	0.690141	0.676471	2.52993
7	104	4	64	distinct	distinct	distinct	1	1	1.74886	2.70427	19.4277	152728	92	1	1	0	0	0.0681572	752.2	15	8.5	0.242537	0.251082	0.242537	0.242537	0.251082	0.242537	0.242537	0.251082	0.242537	1	1	1	1	1	1	1	1	1	0.80531	0.807018	0.80531	0.80531	0.807018	0.80531	0.80531	0.807018	0.80531	1.18157
7	105	4	65	distinct	distinct	same	1	0	2.69008	0	33.5848	1.8012e+06	380	1	1	0.5	0	0.0853747	44	5	20.5	0.226941	0.226941	0.226941	0.226941	0.226941	0.226941	0.226941	0.226941	0.226941	1	1	1	1	1	1	1	1	1	0.911765	0.911765	0.911765	0.911765	0.911765	0.911765	0.911765	0.911765	0.911765	1.89612
7	106	4	65	distinct	distinct	same	1	0	2.69008	0	29.0025	1.95507e+06	480	1	1	0.5	0	0.0853747	44	5	20.5	0.00974207	0.0629149	0.00974207	0.00974207	0.0629149	0.00974207	0.00974207	0.0629149	0.00974207	1	1	1	1	1	1	1	1	1	0.90625	0.909091	0.90625	0.90625	0.909091	0.90625	0.90625	0.909091	0.90625	2.02579
7	107	4	65	distinct	distinct	distinct	1	1	1.98202	2.70427	25.2043	1.92897e+06	185	1	1	0.5	0	0.0853747	44	5	20.5	0.0654139	0.0654139	0.0654139	0.0654139	0.0654139	0.0654139	0.0654139	0.0654139	0.0654139	1	1	1	1	1	1	1	1	1	0.928571	0.928571	0.928571	0.928571	0.928571	0.928571	0.928571	0.928571	0.928571	1.91603
7	108	4	65	distinct	distinct	same	1	0	2.69008	0	2.54274	1.88897e+06	160	1	1	0.5	0	0.0853747	44	5	20.5	0.0154567	0.0154567	0.0154567	0.0154567	0.0154567	0.0154567	0.0154567	0.0154567	0.0154567	1	1	1	1	1	1	1	1	1	0.911765	0.911765	0.911765	0.911765	0.911765	0.911765	0.911765	0.911765	0.911765	1.33409
7	109	4	65	distinct	distinct	same	1	0	2.69008	0	33.9664	1.80318e+06	669	1	1	0.5	0	0.0853747	44	5	20.5	0.538188	0.470605	0.538188	0.538188	0.470605	0.538188	0.538188	0.470605	0.538188	1	1	1	1	1	1	1	1	1	0.921569	0.923077	0.921569	0.921569	0.923077	0.921569	0.921569	0.923077	0.921569	3.2726
7	110	4	65	distinct	distinct	same	1	0	2.69008	0	23.7702	1.93957e+06	944	1	1	0.5	0	0.0853747	44	5	20.5	0.786092	0.786092	0.786092	0.786092	0.786092	0.786092	0.786092	0.786092	0.786092	1	1	1	1	1	1	1	1	1	0.957447	0.957447	0.957447	0.957447	0.957447	0.957447	0.957447	0.957447	0.957447	3.53849
7	111	4	65	distinct	distinct	same	1	0	2.69008	0	32.8938	1.77563e+06	1230	1	1	0.5	0	0.0853747	44	5	20.5	0.0641416	0.0641416	0.0641416	0.0641416	0.0641416	0.0641416	0.0641416	0.0641416	0.0641416	1	1	1	1	1	1	1	1	1	0.965517	0.965517	0.965517	0.965517	0.965517	0.965517	0.965517	0.965517	0.965517	2.55756
7	112	4	65	distinct	distinct	same	1	0	2.69008	0	30.9388	1.8192e+06	840	1	1	0.5	0	0.0853747	44	5	20.5	0.0140565	0.0140565	0.0140565	0.0140565	0.0140565	0.0140565	0.0140565	0.0140565	0.0140565	1	1	1	1	1	1	1	1	1	0.9	0.9	0.9	0.9	0.9	0.9	0.9	0.9	0.9	1.16134
7	113	4	65	distinct	distinct	same	1	0	2.69008	0	30.6931	1.81818e+06	459	1	1	0.5	0	0.0853747	44	5	20.5	0.158352	0.158352	0.158352	0.158352	0.158352	0.158352	0.158352	0.158352	0.158352	1	1	1	1	1	1	1	1	1	0.876923	0.876923	0.876923	0.876923	0.876923	0.876923	0.876923	0.876923	0.876923	1.25717
7	114	4	65	distinct	distinct	same	1	0	2.69008	0	26.0712	1.80989e+06	995	1	1	0.5	0	0.0853747	44	5	20.5	0.138265	0.138265	0.138265	0.138265	0.138265	0.138265	0.138265	0.138265	0.138265	1	1	1	1	1	1	1	1	1	0.890909	0.890909	0.890909	0.890909	0.890909	0.890909	0.890909	0.890909	0.890909	2.19232
7	115	4	66	distinct	distinct	same	1	0	2.69008	0	22.8761	1.8913e+06	260	1	1	0.5	0	0.071171	108	21	19.5	0.322656	0.322656	0.322656	0.322656	0.322656	0.322656	0.322656	0.322656	0.322656	1	1	1	1	1	1	1	1	1	0.925	0.925	0.925	0.925	0.925	0.925	0.925	0.925	0.925	2.43354
7	116	4	67	distinct	distinct	same	1	0	2.69008	0	4.51193	1.89238e+06	4	1	1	0.5	0	0.071171	164	41	20.5	2.41426	2.41426	2.41426	2.41426	2.41426	2.41426	2.41426	2.41426	2.41426	1	1	1	1	1	1	1	1	1	0.906977	0.906977	0.906977	0.906977	0.906977	0.906977	0.906977	0.906977	0.906977	4.45869
7	117	4	68	distinct	distinct	same	1	0	0.49337	0	28.0474	1.17284e+06	518	1	1	1	0	0.068101	24	43	28	0.189702	0.189702	0.189702	0.189702	0.189702	0.189702	0.189702	0.189702	0.189702	1	1	1	1	1	1	1	1	1	0.939394	0.939394	0.939394	0.939394	0.939394	0.939394	0.939394	0.939394	0.939394	3.69098
7	118	4	68	distinct	distinct	same	1	0	0.49337	0	28.3989	1.18848e+06	554	1	1	1	0	0.068101	24	43	28	0.436436	0.46839	0.436436	0.436436	0.46839	0.436436	0.436436	0.46839	0.436436	1	1	1	1	1	1	1	1	1	0.947368	0.948718	0.947368	0.947368	0.948718	0.947368	0.947368	0.948718	0.947368	2.22832
7	119	4	68	distinct	distinct	same	1	0	0.49337	0	29.8481	1.19638e+06	563	1	1	1	0	0.068101	24	43	28	0.0910895	0.267335	0.0910895	0.0910895	0.267335	0.0910895	0.0910895	0.267335	0.0910895	1	1	1	1	1	1	1	1	1	0.945946	0.95	0.945946	0.945946	0.95	0.945946	0.945946	0.95	0.945946	3.01791
7	120	4	68	distinct	distinct	same	1	0	0.49337	0	27.0238	1.18975e+06	582	1	1	1	0	0.068101	24	43	28	0.174574	0.174574	0.174574	0.174574	0.174574	0.174574	0.174574	0.174574	0.174574	1	1	1	1	1	1	1	1	1	0.942857	0.942857	0.942857	0.942857	0.942857	0.942857	0.942857	0.942857	0.942857	2.91937
7	121	4	68	distinct	distinct	same	1	0	0.49337	0	27.3541	1.18821e+06	578	1	1	1	0	0.068101	24	43	28	0.153901	0.237177	0.153901	0.153901	0.237177	0.153901	0.153901	0.237177	0.153901	1	1	1	1	1	1	1	1	1	1	1	1	1	1	1	1	1	1	3.70576
7	122	4	69	distinct	distinct	same	1	0	2.2784	0	29.055	5.44227e+06	110	1	1	1	1	0.0654916	426	39	13	0.388888	0.399698	0.388888	0.388888	0.399698	0.388888	0.388888	0.399698	0.388888	1	1	1	1	1	1	1	1	1	1	1	1	1	1	1	1	1	1	1.23512
7	123	4	70	distinct	distinct	same	1	0	1.75594	0	24.5711	1.52845e+07	490	1	1	1	0	0.0785614	396	33	18	1.1666	1.196	1.1666	1.1666	1.196	1.2002	1.1666	1.196	1.2002	1	1	1	1	1	1	1	1	1	1	1	1	1	1	1	1	1	1	0.676367
7	124	4	71	distinct	distinct	same	1	0	2.00154	0	27.9148	1.39503e+07	410	0	0	0	0	0	587	39	28	4.51273	4.51273	4.51273	4.51273	4.51273	4.51273	4.51273	4.51273	4.51273	1	1	1	1	1	1	1	1	1	1	1	1	1	1	1	1	1	1	2.70216
7	125	4	72	distinct	distinct	distinct	1	1	2.80971	3.69147	23.7576	1.70002e+07	160	0	0.5	0	0	0.0162045	3524	21	25	0.266658	0.266658	0.266658	0.266658	0.266658	0.266658	0.266658	0.266658	0.266658	1	1	1	1	1	1	1	1	1	1	1	1	1	1	1	1	1	1	1.57515
7	126	4	72	distinct	distinct	distinct	1	1	2.80971	3.69147	24.8796	1.70033e+07	160	0	0.5	0	0	0.0162045	3060	21	25	0.359485	0.359485	0.359485	0.359485	0.359485	0.359485	0.359485	0.359485	0.359485	1	1	1	1	1	1	1	1	1	1	1	1	1	1	1	1	1	1	2.80312
7	127	4	72	distinct	distinct	distinct	1	1	2.80971	3.69147	23.8921	1.70021e+07	160	0	0.5	0	0	0.0162045	3204	21	25	1.34581	1.34581	1.34581	1.34581	1.34581	1.34581	1.34581	1.34581	1.34581	1	1	1	1	1	1	1	1	1	1	1	1	1	1	1	1	1	1	4.54816
7	128	4	72	distinct	distinct	distinct	1	1	2.80971	3.69147	24.4209	1.70012e+07	160	0	0.5	0	0	0.0162045	1980	21	25	0.741161	0.741161	0.741161	0.741161	0.741161	0.741161	0.741161	0.741161	0.741161	1	1	1	1	1	1	1	1	1	1	1	1	1	1	1	1	1	1	2.39672
7	129	4	72	distinct	distinct	distinct	1	1	2.80971	3.69147	22.9299	1.70014e+07	160	0	0.5	0	0	0.0162045	2996	21	25	0.653744	0.653744	0.653744	0.653744	0.653744	0.653744	0.653744	0.653744	0.653744	1	1	1	1	1	1	1	1	1	1	1	1	1	1	1	1	1	1	0.688309
7	130	4	72	distinct	distinct	distinct	1	1	4.84264	4.16139	23.8561	1.69988e+07	160	0	0.5	0	0	0.0162045	2532	21	25	0.0580462	0.0580462	0.0580462	0.0580462	0.0580462	0.0580462	0.0580462	0.0580462	0.0580462	1	1	1	1	1	1	1	1	1	1	1	1	1	1	1	1	1	1	2.19538
7	131	4	72	distinct	distinct	distinct	1	1	4.84264	4.16139	24.177	1.70006e+07	160	0	0.5	0	0	0.0162045	1924	21	25	0.359485	0.359485	0.359485	0.359485	0.359485	0.359485	0.359485	0.359485	0.359485	1	1	1	1	1	1	1	1	1	1	1	1	1	1	1	1	1	1	1.18461
7	132	4	72	distinct	distinct	distinct	1	1	4.84264	4.16139	24.5163	1.70013e+07	160	0	0.5	0	0	0.0162045	1428	21	25	2.96066	2.96066	2.96066	2.96066	2.96066	2.96066	2.96066	2.96066	2.96066	1	1	1	1	1	1	1	1	1	1	1	1	1	1	1	1	1	1	1.94203
7	133	4	72	distinct	distinct	distinct	1	1	4.84264	4.16139	24.0773	1.70006e+07	160	0	0.5	0	0	0.0162045	2148	21	25	0.990577	0.990577	0.990577	0.990577	0.990577	0.990577	0.990577	0.990577	0.990577	1	1	1	1	1	1	1	1	1	1	1	1	1	1	1	1	1	1	2.03717
7	134	4	72	distinct	distinct	distinct	1	1	2.80971	3.69147	23.3714	1.70016e+07	160	0	0.5	0	0	0.0162045	2532	21	25	0.462708	0.462708	0.462708	0.462708	0.462708	0.462708	0.462708	0.462708	0.462708	1	1	1	1	1	1	1	1	1	1	1	1	1	1	1	1	1	1	4.13759
7	135	4	72	distinct	distinct	distinct	1	1	2.80971	3.69147	23.5255	1.70013e+07	160	0	0.5	0	0	0.0162045	2532	21	25	0.56374	0.56374	0.56374	0.56374	0.56374	0.56374	0.56374	0.56374	0.56374	1	1	1	1	1	1	1	1	1	1	1	1	1	1	1	1	1	1	2.40513
7	136	4	72	distinct	distinct	distinct	1	1	2.80971	3.69147	22.0923	1.70024e+07	160	0	0.5	0	0	0.0162045	3404	21	25	2.0264	2.0264	2.0264	2.0264	2.0264	2.0264	2.0264	2.0264	2.0264	1	1	1	1	1	1	1	1	1	1	1	1	1	1	1	1	1	1	3.24814
7	137	4	72	distinct	distinct	distinct	1	1	2.80971	3.69147	23.005	1.70023e+07	160	0	0.5	0	0	0.0162045	1788	21	25	0.11307	0.11307	0.11307	0.11307	0.11307	0.11307	0.11307	0.11307	0.11307	1	1	1	1	1	1	1	1	1	1	1	1	1	1	1	1	1	1	1.54577
7	138	4	73	distinct	distinct	distinct	1	1	2.40032	2.88811	26.8805	8.16425e+06	510	0	1	1	1	0.14045	2931	5	9.5	2.96433	2.96433	2.96433	2.96433	2.96433	2.96433	2.96433	2.96433	2.96433	1	1	1	1	1	1	1	1	1	1	1	1	1	1	1	1	1	1	2.45641
7	139	4	73	distinct	distinct	distinct	1	1	1.94173	2.88811	0.276688	7.95069e+06	540	0	1	1	1	0.14045	1768	5	9.5	3.3167	3.3167	3.3167	3.3167	3.3167	3.3167	3.3167	3.3167	3.3167	1	1	1	1	1	1	1	1	1	1	1	1	1	1	1	1	1	1	3.11276
7	140	4	74	distinct	distinct	distinct	1	1	3.09694	3.69147	7.79085	9.77717e+06	450	1	1	0	0	0.0681572	924	40	21	0.696717	0.696717	0.696717	0.696717	0.696717	0.696717	0.696717	0.696717	0.696717	1	1	1	1	1	1	1	1	1	1	1	1	1	1	1	1	1	1	1.86179
7	141	4	75	distinct	distinct	distinct	1	1	3.09694	3.69147	28.6368	9.85637e+06	360	1	1	0	0	0.070606	1404	14	8.5	1.66053	1.66053	1.66053	1.66053	1.66053	1.66053	1.66053	1.66053	1.66053	1	1	1	1	1	1	1	1	1	1	1	1	1	1	1	1	1	1	1.51228
7	142	4	76	distinct	distinct	same	1	0	1.1703	0	22.2162	9.30176e+06	705	1	1	0	0	0.070606	11	44	24.5	1.63991	1.63991	1.63991	1.63991	1.63991	1.63991	1.63991	1.63991	1.63991	1	1	1	1	1	1	1	1	1	1	1	1	1	1	1	1	1	1	2.13906
7	143	4	76	distinct	distinct	same	1	0	1.1703	0	24.2609	9.30638e+06	665	1	1	0	0	0.070606	11	44	24.5	1.72785	1.72785	1.72785	1.72785	1.72785	1.72785	1.72785	1.72785	1.72785	1	1	1	1	1	1	1	1	1	1	1	1	1	1	1	1	1	1	2.07709
7	144	4	76	distinct	distinct	same	1	0	1.1703	0	24.3152	9.32062e+06	1008	1	1	0	0	0.070606	11	44	24.5	0.752819	0.752819	0.752819	0.752819	0.752819	0.752819	0.752819	0.752819	0.752819	1	1	1	1	1	1	1	1	1	1	1	1	1	1	1	1	1	1	2.02237
7	145	4	76	distinct	distinct	same	1	0	1.1703	0	27.8293	9.30116e+06	1280	1	1	0	0	0.070606	11	44	24.5	0.104513	0.104513	0.104513	0.104513	0.104513	0.104513	0.104513	0.104513	0.104513	1	1	1	1	1	1	1	1	1	1	1	1	1	1	1	1	1	1	1.34685
7	146	4	76	distinct	distinct	same	1	0	1.1703	0	27.4384	9.31026e+06	1160	1	1	0	0	0.070606	11	44	24.5	0.151029	0.151029	0.151029	0.151029	0.151029	0.151029	0.151029	0.151029	0.151029	1	1	1	1	1	1	1	1	1	1	1	1	1	1	1	1	1	1	2.30677
7	147	4	76	distinct	distinct	same	1	0	1.1703	0	25.0687	9.31588e+06	920	1	1	0	0	0.070606	11	44	24.5	1.56409	1.56409	1.56409	1.56409	1.56409	1.56409	1.56409	1.56409	1.56409	1	1	1	1	1	1	1	1	1	1	1	1	1	1	1	1	1	1	2.09545
7	148	4	76	distinct	distinct	same	1	0	1.1703	0	25.3931	9.31622e+06	983	1	1	0	0	0.070606	11	44	24.5	0.111294	0.111294	0.111294	0.111294	0.111294	0.111294	0.111294	0.111294	0.111294	1	1	1	1	1	1	1	1	1	1	1	1	1	1	1	1	1	1	0.612833
7	149	4	76	distinct	distinct	same	1	0	1.1703	0	27.3441	9.3277e+06	1380	1	1	0	0	0.070606	11	44	24.5	0.18326	0.162693	0.18326	0.18326	0.162693	0.18326	0.18326	0.162693	0.18326	1	1	1	1	1	1	1	1	1	1	1	1	1	1	1	1	1	1	1.28593
7	150	4	76	distinct	distinct	same	1	0	1.1703	0	27.9599	9.30282e+06	1480	1	1	0	0	0.070606	11	44	24.5	0.769432	0.769432	0.769432	0.769432	0.769432	0.769432	0.769432	0.769432	0.769432	1	1	1	1	1	1	1	1	1	1	1	1	1	1	1	1	1	1	1.64566
7	151	4	76	distinct	distinct	same	1	0	1.1703	0	27.8408	9.3034e+06	1620	1	1	0	0	0.070606	11	44	24.5	0.611849	0.611849	0.611849	0.611849	0.611849	0.611849	0.611849	0.611849	0.611849	1	1	1	1	1	1	1	1	1	1	1	1	1	1	1	1	1	1	2.22861
7	152	4	76	distinct	distinct	same	1	0	1.1703	0	28.019	9.30919e+06	1900	1	1	0	0	0.070606	11	44	24.5	0.119264	0.119264	0.119264	0.119264	0.119264	0.119264	0.119264	0.119264	0.119264	1	1	1	1	1	1	1	1	1	1	1	1	1	1	1	1	1	1	0.353841
7	153	4	76	distinct	distinct	same	1	0	1.1703	0	28.0193	9.30948e+06	2010	1	1	0	0	0.070606	11	44	24.5	0.0679767	0.0679767	0.0679767	0.0679767	0.0679767	0.0679767	0.0679767	0.0679767	0.0679767	1	1	1	1	1	1	1	1	1	1	1	1	1	1	1	1	1	1	1.16494
7	154	4	76	distinct	distinct	same	1	0	1.1703	0	28.0076	9.31348e+06	2110	1	1	0	0	0.070606	11	44	24.5	1.30683	1.30683	1.30683	1.30683	1.30683	1.30683	1.30683	1.30683	1.30683	1	1	1	1	1	1	1	1	1	1	1	1	1	1	1	1	1	1	3.90231
7	155	4	76	distinct	distinct	same	1	0	1.1703	0	28.0135	9.30736e+06	1580	1	1	0	0	0.070606	11	44	24.5	2.21043	2.21043	2.21043	2.21043	2.21043	2.21043	2.21043	2.21043	2.21043	1	1	1	1	1	1	1	1	1	1	1	1	1	1	1	1	1	1	3.8552
7	156	4	76	distinct	distinct	same	1	0	1.1703	0	27.9289	9.31301e+06	1830	1	1	0	0	0.070606	11	44	24.5	0.970463	0.970463	0.970463	0.970463	0.970463	0.970463	0.970463	0.970463	0.970463	1	1	1	1	1	1	1	1	1	1	1	1	1	1	1	1	1	1	4.54098
7	157	4	76	distinct	distinct	same	1	0	1.1703	0	27.9116	9.32856e+06	1920	1	1	0	0	0.070606	11	44	24.5	1.33561	1.33561	1.33561	1.33561	1.33561	1.33561	1.33561	1.33561	1.33561	1	1	1	1	1	1	1	1	1	1	1	1	1	1	1	1	1	1	2.17366
7	158	4	76	distinct	distinct	same	1	0	1.1703	0	27.7808	9.32841e+06	1730	1	1	0	0	0.070606	11	44	24.5	2.62823	2.62823	2.62823	2.62823	2.62823	2.62823	2.62823	2.62823	2.62823	1	1	1	1	1	1	1	1	1	1	1	1	1	1	1	1	1	1	4.87798
7	159	4	76	distinct	distinct	same	1	0	1.1703	0	27.0623	9.32103e+06	2240	1	1	0	0	0.070606	11	44	24.5	1.55016	1.55016	1.55016	1.55016	1.55016	1.55016	1.55016	1.55016	1.55016	1	1	1	1	1	1	1	1	1	1	1	1	1	1	1	1	1	1	3.04619
7	160	4	76	distinct	distinct	same	1	0	1.1703	0	27.0785	9.30635e+06	2210	1	1	0	0	0.070606	11	44	24.5	2.27683	2.27683	2.27683	2.27683	2.27683	2.27683	2.27683	2.27683	2.27683	1	1	1	1	1	1	1	1	1	1	1	1	1	1	1	1	1	1	3.95573
7	161	4	76	distinct	distinct	same	1	0	1.1703	0	27.9815	9.3142e+06	2300	1	1	0	0	0.070606	11	44	24.5	0.570335	0.570335	0.570335	0.570335	0.570335	0.570335	0.570335	0.570335	0.570335	1	1	1	1	1	1	1	1	1	1	1	1	1	1	1	1	1	1	3.60488
7	162	4	76	distinct	distinct	same	1	0	1.1703	0	28.0141	9.31444e+06	2330	1	1	0	0	0.070606	11	44	24.5	2.05136	2.05136	2.05136	2.05136	2.05136	2.05136	2.05136	2.05136	2.05136	1	1	1	1	1	1	1	1	1	1	1	1	1	1	1	1	1	1	4.44649
7	163	4	76	distinct	distinct	same	1	0	1.1703	0	27.057	9.32118e+06	2080	1	1	0	0	0.070606	11	44	24.5	1.15454	1.15454	1.15454	1.15454	1.15454	1.15454	1.15454	1.15454	1.15454	1	1	1	1	1	1	1	1	1	1	1	1	1	1	1	1	1	1	3.7411
7	164	4	76	distinct	distinct	same	1	0	1.1703	0	28.0151	9.32904e+06	2160	1	1	0	0	0.070606	11	44	24.5	0.346724	0.346724	0.346724	0.346724	0.346724	0.346724	0.346724	0.346724	0.346724	1	1	1	1	1	1	1	1	1	1	1	1	1	1	1	1	1	1	0.923922
7	165	4	76	distinct	distinct	same	1	0	1.1703	0	27.3534	9.30183e+06	1020	1	1	0	0	0.070606	11	44	24.5	0.861473	0.861473	0.861473	0.861473	0.861473	0.861473	0.861473	0.861473	0.861473	1	1	1	1	1	1	1	1	1	1	1	1	1	1	1	1	1	1	3.7624
7	166	4	76	distinct	distinct	same	1	0	1.1703	0	22.808	9.32256e+06	845	1	1	0	0	0.070606	11	44	24.5	1.80719	1.80719	1.80719	1.80719	1.80719	1.80719	1.80719	1.80719	1.80719	1	1	1	1	1	1	1	1	1	1	1	1	1	1	1	1	1	1	5.60314
7	167	4	76	distinct	distinct	same	1	0	1.1703	0	25.751	9.3217e+06	672	1	1	0	0	0.070606	11	44	24.5	1.60812	1.60812	1.60812	1.60812	1.60812	1.60812	1.60812	1.60812	1.60812	1	1	1	1	1	1	1	1	1	1	1	1	1	1	1	1	1	1	5.55505
7	168	4	76	distinct	distinct	distinct	1	1	2.36853	2.70427	20.837	9.33458e+06	663	1	1	0	0	0.070606	11	44	24.5	1.18926	1.18926	1.18926	1.18926	1.18926	1.18926	1.18926	1.18926	1.18926	1	1	1	1	1	1	1	1	1	1	1	1	1	1	1	1	1	1	4.80703
7	169	4	76	distinct	distinct	same	1	0	1.1703	0	27.1464	9.3023e+06	1007	1	1	0	0	0.070606	11	44	24.5	0.0654139	0.0654139	0.0654139	0.0654139	0.0654139	0.0654139	0.0654139	0.0654139	0.0654139	1	1	1	1	1	1	1	1	1	1	1	1	1	1	1	1	1	1	0.828053
7	170	4	76	distinct	distinct	same	1	0	1.1703	0	20.0215	9.33447e+06	920	1	1	0	0	0.070606	11	44	24.5	0.261933	0.261933	0.261933	0.261933	0.261933	0.261933	0.261933	0.261933	0.261933	1	1	1	1	1	1	1	1	1	1	1	1	1	1	1	1	1	1	1.44365
7	171	4	76	distinct	distinct	distinct	1	1	2.13593	2.70427	24.4305	9.33953e+06	280	1	1	0	0	0.070606	11	44	24.5	0.823765	0.823765	0.823765	0.823765	0.823765	0.823765	0.823765	0.823765	0.823765	1	1	1	1	1	1	1	1	1	1	1	1	1	1	1	1	1	1	3.6925
7	172	4	76	distinct	distinct	distinct	1	1	2.13593	2.70427	21.514	9.31481e+06	231	1	1	0	0	0.070606	11	44	24.5	0.0467343	0.0057811	0.0467343	0.0467343	0.0057811	0.0467343	0.0467343	0.0057811	0.0467343	1	1	1	1	1	1	1	1	1	1	1	1	1	1	1	1	1	1	1.25891
7	173	4	76	distinct	distinct	distinct	1	1	2.13593	2.70427	24.6801	9.31883e+06	266	1	1	0	0	0.070606	11	44	24.5	0.138183	0.138183	0.138183	0.138183	0.138183	0.138183	0.138183	0.138183	0.138183	1	1	1	1	1	1	1	1	1	1	1	1	1	1	1	1	1	1	2.75433
7	174	4	76	distinct	distinct	distinct	1	1	2.36853	2.70427	20.9989	9.33602e+06	513	1	1	0	0	0.070606	11	44	24.5	0.180108	0.180108	0.180108	0.180108	0.180108	0.180108	0.180108	0.180108	0.180108	1	1	1	1	1	1	1	1	1	1	1	1	1	1	1	1	1	1	0.634836
7	175	4	76	distinct	distinct	distinct	1	1	2.13593	2.70427	24.6461	9.34059e+06	344	1	1	0	0	0.070606	11	44	24.5	0.262917	0.248856	0.262917	0.262917	0.248856	0.262917	0.262917	0.248856	0.262917	1	1	1	1	1	1	1	1	1	1	1	1	1	1	1	1	1	1	1.66578
7	176	4	76	distinct	distinct	distinct	1	1	2.13593	2.70427	24.7248	9.34118e+06	311	1	1	0	0	0.070606	11	44	24.5	0.0955637	0.0955637	0.0402961	0.0955637	0.0955637	0.0402961	0.0955637	0.0955637	0.0402961	1	1	1	1	1	1	1	1	1	1	1	1	1	1	1	1	1	1	0.903247
7	177	4	27	distinct	distinct	same	1	0	2.50864	0	27.6669	2.25082e+06	1860	1	1	0	0	0.070606	732	24	21.5	0.336332	0.331777	0.325893	0.325893	0.331777	0.325893	0.325893	0.331777	0.325893	1	1	1	1	1	1	1	1	1	0.967213	0.969697	0.966667	0.966667	0.969697	0.966667	0.966667	0.969697	0.966667	1.73096
7	178	4	77	distinct	distinct	same	1	0	2.54285	0	21.1445	4.34272e+06	1360	1	1	0	0	0.070606	564	33	23	0.373215	0.389	0.373215	0.373215	0.389	0.373215	0.373215	0.389	0.373215	1	1	1	1	1	1	1	1	1	1	1	1	1	1	1	1	1	1	1.26239
7	179	4	77	distinct	distinct	distinct	1	1	3.09684	4.30897	22.6127	4.33417e+06	1860	1	1	0	0	0.070606	564	33	23	0.50874	0.342653	0.50874	0.50874	0.342653	0.50874	0.50874	0.342653	0.50874	1	1	1	1	1	1	1	1	1	1	1	1	1	1	1	1	1	1	1.54204
7	180	4	78	distinct	distinct	same	1	0	2.61935	0	25.5623	4.02273e+06	1360	1	1	0	0	0.070606	264	21	25	0.061789	0.179484	0.061789	0.061789	0.179484	0.061789	0.061789	0.179484	0.061789	1	1	1	1	1	1	1	1	1	1	1	1	1	1	1	1	1	1	1.76724
7	181	4	78	distinct	distinct	same	1	0	2.61935	0	26.3709	4.02381e+06	2360	1	1	0	0	0.070606	264	21	25	0.493475	0.507429	0.530478	0.530478	0.507429	0.530478	0.530478	0.507429	0.530478	1	1	1	1	1	1	1	1	1	1	1	1	1	1	1	1	1	1	2.04296
7	182	4	79	distinct	distinct	same	1	0	3.28052	0	34.0156	2.79903e+06	860	1	1	0	0	0.070606	924	33	20	0.204703	0.162908	0.232906	0.232906	0.162908	0.232906	0.232906	0.162908	0.232906	1	1	1	1	1	1	1	1	1	0.954545	0.956522	0.953846	0.953846	0.956522	0.953846	0.953846	0.956522	0.953846	2.59746
7	183	4	79	distinct	distinct	same	1	0	3.28052	0	33.738	2.7971e+06	2360	1	1	0	0	0.070606	684	33	20	0.0431392	0.0743072	0.148383	0.15064	0.0743072	0.15064	0.15064	0.0743072	0.15064	1	1	1	1	1	1	1	1	1	1	1	1	1	1	1	1	1	1	1.22409
7	184	4	80	distinct	distinct	same	1	0	2.61418	0	28.4411	4.35226e+06	1010	1	1	0	0	0.070606	324	37	21.5	0.534292	0.545624	0.534292	0.508764	0.545624	0.508764	0.517692	0.545624	0.517692	1	1	1	1	1	1	1	1	1	0.981818	0.982906	0.981818	0.981308	0.982906	0.981308	0.981481	0.982906	0.981481	1.26231
7	185	4	80	distinct	distinct	same	1	0	1.9102	0	2.7738	4.26669e+06	1060	1	1	0	0	0.070606	324	37	21.5	0.46559	0.46559	0.46559	0.46559	0.46559	0.46559	0.46559	0.46559	0.46559	1	1	1	1	1	1	1	1	1	0.942857	0.942857	0.942857	0.942857	0.942857	0.942857	0.942857	0.942857	0.942857	1.54136
7	186	4	81	distinct	distinct	distinct	1	1	2.85278	3.77051	14.823	1.4236e+07	636	0	0	0	0	0	108	21	2	3.61998	3.61998	3.61998	3.61998	3.61998	3.61998	3.61998	3.61998	3.61998	1	1	1	1	1	1	1	1	1	1	1	1	1	1	1	1	1	1	2.30307
7	187	4	82	distinct	distinct	distinct	1	1	1.52076	1.95018	23.6126	1.2777e+07	160	0	0	0	0	0	126	33	14	2.8441	2.8441	2.8441	2.8441	2.8441	2.8441	2.8441	2.8441	2.8441	1	1	1	1	1	1	1	1	1	1	1	1	1	1	1	1	1	1	4.58574
7	188	4	83	distinct	distinct	same	1	0	2.22961	0	21.0579	9.40483e+06	522	0	0	0	1	0.125631	97	34	8	38.517	38.517	38.517	38.517	38.517	38.517	38.517	38.517	38.517	1	1	1	1	1	1	1	1	1	1	1	1	1	1	1	1	1	1	4.85995
7	189	4	84	distinct	distinct	distinct	1	1	3.52832	4.01241	0.831986	8.16634e+06	402	0	1	0	1	0.192662	2148	33	8.5	3.97888	3.97888	3.97888	3.97888	3.97888	3.97888	3.97888	3.97888	3.97888	1	1	1	1	1	1	1	1	1	1	1	1	1	1	1	1	1	1	1.87988
7	190	4	85	distinct	distinct	same	1	0	2.28942	0	25.2438	1.05119e+07	390	1	1	1	1	0.0654916	476	28	18.8333	1.60706	1.60706	1.60706	1.60706	1.60706	1.60706	1.60706	1.60706	1.60706	1	1	1	1	1	1	1	1	1	1	1	1	1	1	1	1	1	1	1.57084
7	191	4	86	distinct	distinct	same	1	0	2.2784	0	28.3158	5.41323e+06	621	0	1	1	1	0.0524698	636	42	18.5	0.049086	0.14436	0.049086	0.049086	0.14436	0.049086	0.049086	0.14436	0.049086	1	1	1	1	1	1	1	1	1	0.956522	0.959184	0.956522	0.956522	0.959184	0.956522	0.956522	0.959184	0.956522	2.2248
7	192	4	87	distinct	distinct	same	1	0	2.771	0	14.9982	1.88256e+07	305	1	0	0	1	0.0831053	60	33	8	0.418843	0.425257	0.418843	0.418843	0.425257	0.418843	0.418843	0.425257	0.418843	1	1	1	1	1	1	1	1	1	1	1	1	1	1	1	1	1	1	1.39181
7	193	4	88	distinct	distinct	same	1	0	2.7586	0	17.973	1.58199e+07	611	1	0	0	0	0.0609293	444	33	14	0.440646	0.45128	0.440646	0.440646	0.45128	0.440646	0.440646	0.45128	0.440646	1	1	1	1	1	1	1	1	1	1	1	1	1	1	1	1	1	1	1.06777
7	194	4	89	distinct	distinct	same	1	0	2.2784	0	22.4071	5.44953e+06	565	1	1	1	0	0.068101	364	44	4.5	0.168792	0.168792	0.168792	0.168792	0.168792	0.168792	0.168792	0.168792	0.168792	1	1	1	1	1	1	1	1	1	1	1	1	1	1	1	1	1	1	1.54336
7	195	4	90	distinct	distinct	same	1	0	2.2784	0	23.2197	5.44982e+06	565	0	1	1	1	0.0524698	118	21	3.5	0.0509846	0.094035	0.0509846	0.0509846	0.094035	0.0509846	0.0509846	0.094035	0.0509846	1	1	1	1	1	1	1	1	1	1	1	1	1	1	1	1	1	1	0.978833
7	196	4	91	distinct	distinct	distinct	1	1	2.60372	2.88811	22.0744	8.61189e+06	606	1	1	1	1	0.0654916	100	44	2.5	0.908911	0.954683	0.908911	0.908911	0.954683	0.908911	0.908911	0.954683	0.908911	1	1	1	1	1	1	1	1	1	1	1	1	1	1	1	1	1	1	3.36094
8	9	4	5	distinct	distinct	same	1	0	1.7693	0	28.1696	6.49121e+06	356	1	1	0.5	0	0.0853747	2200	42	14.5	5.69044	5.78466	5.69044	5.69044	5.78466	5.69044	5.69044	5.78466	5.69044	1	1	1	1	1	1	1	1	1	0.953488	0.958333	0.953488	0.953488	0.958333	0.953488	0.953488	0.958333	0.953488	2.75092
8	10	4	6	distinct	distinct	distinct	1	1	3.63484	3.69147	4.02973	9.38839e+06	498	0	0	0.5	1	0.119105	2383	36	10	6.2287	6.32292	6.2287	6.2287	6.32292	6.2287	6.2287	6.32292	6.2287	1	1	1	1	1	1	1	1	1	1	1	1	1	1	1	1	1	1	3.14921
8	11	4	7	distinct	same	same	0	0	0	0	32.9761	210845	260	0	0.666667	0	0	0.0512312	5576	31	10	0.433326	0.348105	0.434228	0.431258	0.348105	0.432827	0.431258	0.348105	0.432827	0.975072	0.976385	0.975096	0.974952	0.976385	0.975024	0.974952	0.976385	0.975024	0.843003	0.84375	0.836735	0.841379	0.84375	0.835616	0.841379	0.84375	0.835616	0.66876
8	12	4	8	distinct	distinct	same	1	0	0.752133	0	29.5646	168637	25	0	0.666667	0	0	0.0442481	31600	33	24	0.135227	0.184021	0.135227	0.135227	0.184021	0.135227	0.135227	0.184021	0.135227	1	1	1	1	1	1	1	1	1	0.748148	0.758389	0.748148	0.748148	0.758389	0.748148	0.748148	0.758389	0.748148	0.510478
8	13	4	9	distinct	distinct	same	1	0	0.752133	0	31.735	269839	490	1	0	0.5	0	0.0603449	2345	9	13	0.193507	0.249411	0.193507	0.193507	0.249411	0.193507	0.193507	0.249411	0.193507	1	1	1	1	1	1	1	1	1	0.877193	0.891473	0.877193	0.877193	0.891473	0.877193	0.877193	0.891473	0.877193	0.820576
8	14	4	10	distinct	distinct	same	1	0	0.752133	0	25.1605	497501	555	0	0	0.5	0	0.0235354	2370	21	6	0.204877	0.299094	0.204877	0.204877	0.299094	0.204877	0.204877	0.299094	0.204877	0.967846	0.969605	0.967846	0.967846	0.969605	0.967846	0.967846	0.969605	0.967846	0.714286	0.737705	0.714286	0.714286	0.737705	0.714286	0.714286	0.737705	0.714286	1.45936
8	15	4	11	distinct	distinct	same	1	0	0.752133	0	24.6476	225041	470	0	1	0.5	0	0.0953652	2216	33	16.5	0.0638877	0.14919	0.0638877	0.0781011	0.14919	0.0781011	0.0781011	0.14919	0.0781011	1	1	1	1	1	1	1	1	1	0.645833	0.682243	0.645833	0.642105	0.682243	0.642105	0.642105	0.682243	0.642105	2.72461
8	16	4	12	distinct	distinct	same	1	0	1.29593	0	12.903	493286	10	0	0	0.5	0	0.0235354	2270	18	11.5	0.0977976	0.0951754	0.115471	0.0977976	0.0951754	0.0977976	0.0977976	0.0951754	0.0977976	1	1	1	1	1	1	1	1	1	0.765957	0.787611	0.768421	0.765957	0.787611	0.765957	0.765957	0.787611	0.765957	0.95858
8	17	4	13	distinct	distinct	same	1	0	1.25801	0	27.4133	724089	260	0	0.5	0.5	0	0.0624279	2056	33	6.5	0.0788131	0.17303	0.0788131	0.0788131	0.17303	0.0788131	0.0788131	0.17303	0.0788131	1	1	1	1	1	1	1	1	1	0.837209	0.854167	0.837209	0.837209	0.854167	0.837209	0.837209	0.854167	0.837209	0.970813
8	18	4	14	distinct	distinct	same	1	0	0.752133	0	16.7806	39821.3	160	0	1	0.5	0	0.0953652	2211.7	33	13	0.591543	0.651163	0.591543	0.591543	0.651163	0.591543	0.591543	0.651163	0.591543	0.992157	0.992908	0.992157	0.992157	0.992908	0.992157	0.992157	0.992908	0.992157	0.678571	0.709677	0.678571	0.678571	0.709677	0.678571	0.678571	0.709677	0.678571	1.64174
8	19	4	15	distinct	same	same	0	0	0	0	13.6186	61749.6	60	0	1	0.5	0	0.0953652	2278	33	19	1.09672	1.06749	1.09672	1.09672	1.06749	1.09672	1.09672	1.06749	1.09672	0.943128	0.948718	0.943128	0.943128	0.948718	0.943128	0.943128	0.948718	0.943128	0.6	0.647059	0.6	0.6	0.647059	0.6	0.6	0.647059	0.6	0.78161
8	20	4	16	distinct	same	same	0	0	0	0	17.3473	32244.3	90	0	1	0	0	0.0763302	1818	21	23	0.0207474	0.0412604	0.0207474	0.0207474	0.0412604	0.0207474	0.0207474	0.0412604	0.0207474	0.974359	0.977528	0.974359	0.974359	0.977528	0.974359	0.974359	0.977528	0.974359	0.717949	0.758242	0.717949	0.717949	0.758242	0.717949	0.717949	0.758242	0.717949	1.41577
8	21	4	16	distinct	distinct	distinct	1	1	1.74886	2.70427	10.6455	18713.2	30	0	1	0	0	0.0763302	1754	21	23	0.33447	0.349485	0.33447	0.33447	0.349485	0.33447	0.33447	0.349485	0.33447	1	1	1	1	1	1	1	1	1	0.753425	0.767442	0.753425	0.753425	0.767442	0.753425	0.753425	0.767442	0.753425	1.11123
8	22	4	16	distinct	same	same	0	0	0	0	10.6574	48795.6	70	0	1	0	0	0.0763302	1835	21	23	0.197477	0.241515	0.197477	0.197477	0.241515	0.197477	0.197477	0.241515	0.197477	0.943548	0.948339	0.943548	0.943548	0.948339	0.943548	0.943548	0.948339	0.943548	0.745098	0.773913	0.745098	0.745098	0.773913	0.745098	0.745098	0.773913	0.745098	1.14357
8	23	4	17	distinct	distinct	same	1	0	0.752133	0	1.87201	90062.8	110	0	1	0.5	0	0.0953652	2456	33	4.5	0.018457	0.112674	0.018457	0.018457	0.112674	0.018457	0.018457	0.112674	0.018457	1	1	1	1	1	1	1	1	1	0.72	0.745455	0.72	0.72	0.745455	0.72	0.72	0.745455	0.72	0.685863
8	24	4	18	distinct	same	same	0	0	0	0	0.0699135	52405	10	0	1	0.5	0	0.0953652	2460	30	24	0.283459	0.377675	0.283459	0.283459	0.377675	0.283459	0.283459	0.377675	0.283459	0.909091	0.917526	0.909091	0.909091	0.917526	0.909091	0.909091	0.917526	0.909091	0.655172	0.690722	0.655172	0.655172	0.690722	0.655172	0.655172	0.690722	0.655172	1.42439
8	25	4	19	distinct	distinct	same	1	0	0.752133	0	1.89789	351132	610	0	1	0.5	0	0.0953652	2417	34	21	0.0741257	0.127015	0.0741257	0.0741257	0.127015	0.0741257	0.0741257	0.127015	0.0741257	0.967568	0.971429	0.967568	0.967568	0.971429	0.967568	0.967568	0.971429	0.967568	0.804348	0.825243	0.804348	0.804348	0.825243	0.804348	0.804348	0.825243	0.804348	1.35576
8	26	4	20	distinct	distinct	distinct	1	1	1.94744	3.69147	26.1674	7.0907e+06	60	0	1	0.5	1	0.0934515	2360	33	16.5	0.0313757	0.0628409	0.0313757	0.0313757	0.0628409	0.0313757	0.0313757	0.0628409	0.0313757	1	1	1	1	1	1	1	1	1	1	1	1	1	1	1	1	1	1	2.04113
8	27	4	21	distinct	distinct	same	1	0	1.1703	0	17.4216	9.19783e+06	960	0	1	0.5	0	0.0953652	1596	41	18	0.296994	0.39121	0.296994	0.296994	0.39121	0.296994	0.296994	0.39121	0.296994	1	1	1	1	1	1	1	1	1	1	1	1	1	1	1	1	1	1	1.20454
8	28	4	22	distinct	distinct	same	1	0	1.25801	0	2.21045	367675	270	0	0.5	0.5	0	0.0624279	2493	38	26	0.181765	0.275982	0.181765	0.181765	0.275982	0.181765	0.181765	0.275982	0.181765	0.985294	0.987013	0.985294	0.985294	0.987013	0.985294	0.985294	0.987013	0.985294	0.83871	0.861111	0.83871	0.83871	0.861111	0.83871	0.83871	0.861111	0.83871	3.71026
8	29	4	22	distinct	distinct	same	1	0	1.25801	0	4.20798	362027	300	0	0.5	0.5	0	0.0624279	2500	38	26	0.435078	0.529294	0.435078	0.435078	0.529294	0.435078	0.435078	0.529294	0.435078	1	1	1	1	1	1	1	1	1	0.820896	0.844156	0.820896	0.820896	0.844156	0.820896	0.820896	0.844156	0.820896	1.04115
8	30	4	22	distinct	distinct	same	1	0	1.25801	0	2.1718	360411	281	0	0.5	0.5	0	0.0624279	2453	38	26	0.313173	0.407389	0.313173	0.313173	0.407389	0.313173	0.313173	0.407389	0.313173	1	1	1	1	1	1	1	1	1	0.882353	0.897436	0.882353	0.882353	0.897436	0.882353	0.882353	0.897436	0.882353	1.88192
8	31	4	22	distinct	distinct	same	1	0	1.25801	0	3.52909	368299	315	0	0.5	0.5	0	0.0624279	2493	38	26	0.215791	0.310008	0.215791	0.215791	0.310008	0.215791	0.215791	0.310008	0.215791	1	1	1	1	1	1	1	1	1	0.9375	0.945946	0.9375	0.9375	0.945946	0.9375	0.9375	0.945946	0.9375	2.03684
8	32	4	22	distinct	distinct	same	1	0	1.25801	0	0.293924	361069	290	0	0.5	0.5	0	0.0624279	2473	38	26	0.170438	0.264654	0.170438	0.170438	0.264654	0.170438	0.170438	0.264654	0.170438	0.986755	0.988166	0.986755	0.986755	0.988166	0.986755	0.986755	0.988166	0.986755	0.777778	0.804878	0.777778	0.777778	0.804878	0.777778	0.777778	0.804878	0.777778	1.16588
8	33	4	22	distinct	distinct	same	1	0	1.25801	0	1.95178	356462	348	0	0.5	0.5	0	0.0624279	2466	38	26	0.316194	0.410411	0.316194	0.316194	0.410411	0.316194	0.316194	0.410411	0.316194	0.986928	0.988304	0.986928	0.986928	0.988304	0.986928	0.986928	0.988304	0.986928	0.864865	0.880952	0.864865	0.864865	0.880952	0.864865	0.864865	0.880952	0.864865	0.87141
8	34	4	22	distinct	distinct	same	1	0	1.25801	0	3.96638	361566	310	0	0.5	0.5	0	0.0624279	2486	38	26	0.300181	0.394398	0.300181	0.300181	0.394398	0.300181	0.300181	0.394398	0.300181	1	1	1	1	1	1	1	1	1	0.875	0.891892	0.875	0.875	0.891892	0.875	0.875	0.891892	0.875	3.24087
8	35	4	23	distinct	distinct	same	1	0	0.752133	0	28.8074	291644	495	0	1	0.5	0	0.0850496	1231	27	22	0.30475	0.205594	0.30475	0.30475	0.205594	0.30475	0.30475	0.205594	0.30475	0.980732	0.983361	0.980732	0.980732	0.983361	0.980732	0.980732	0.983361	0.980732	0.813187	0.813725	0.813187	0.813187	0.813725	0.813187	0.813187	0.813725	0.813187	0.728156
8	36	4	24	distinct	distinct	distinct	1	1	3.36225	2.88811	0.449524	6.57408e+06	400	0	1	0.5	1	0.092342	1944	33	21	2.08662	2.18084	2.08662	2.08662	2.18084	2.08662	2.08662	2.18084	2.08662	1	1	1	1	1	1	1	1	1	1	1	1	1	1	1	1	1	1	6.56429
8	37	4	24	distinct	distinct	distinct	1	1	3.36225	2.88811	0.466906	6.57689e+06	390	0	1	0.5	1	0.092342	1944	33	21	2.23237	2.32659	2.23237	2.23237	2.32659	2.23237	2.23237	2.32659	2.23237	1	1	1	1	1	1	1	1	1	1	1	1	1	1	1	1	1	1	5.32841
8	38	4	25	distinct	distinct	distinct	1	1	2.28741	1.95018	27.4545	1.24773e+06	310	0	0.5	0.5	0	0.0624279	2327	33	13	0.349422	0.290839	0.349422	0.349422	0.290839	0.349422	0.349422	0.290839	0.349422	1	1	1	1	1	1	1	1	1	0.942029	0.926829	0.942029	0.942029	0.926829	0.942029	0.942029	0.926829	0.942029	1.5737
8	39	4	26	distinct	distinct	distinct	1	1	1.94173	2.88811	20.512	7.89878e+06	628	0	1	0.5	1	0.092342	7464	19	8	2.8237	2.91792	2.8237	2.8237	2.91792	2.8237	2.8237	2.91792	2.8237	1	1	1	1	1	1	1	1	1	1	1	1	1	1	1	1	1	1	3.50394
8	40	4	27	distinct	distinct	same	1	0	2.50864	0	27.6669	2.25082e+06	1860	0	1	0.5	0	0.0850496	1752	24	21.5	0.0203395	0.0594168	0.0203395	0.0203395	0.0594168	0.0203395	0.0203395	0.0594168	0.0203395	1	1	1	1	1	1	1	1	1	0.982759	0.985075	0.982759	0.982759	0.985075	0.982759	0.982759	0.985075	0.982759	1.30041
8	41	4	28	distinct	distinct	same	1	0	1.95505	0	30.6589	1.914e+07	683	0	1	0.5	0	0.0850496	2469	28	1	0.0125161	0.0817005	0.0125161	0.0125161	0.0817005	0.0125161	0.0125161	0.0817005	0.0125161	1	1	1	1	1	1	1	1	1	1	1	1	1	1	1	1	1	1	2.90804
8	42	4	29	distinct	distinct	distinct	1	1	1.74886	2.70427	0.0874816	442915	278	0	0	0.5	0	0.0143229	2324	33	11	0.294705	0.207301	0.294705	0.278522	0.207301	0.278522	0.278522	0.207301	0.278522	0.979381	0.981221	0.979381	0.978836	0.981221	0.978836	0.978836	0.981221	0.978836	0.78	0.801802	0.78	0.793814	0.801802	0.793814	0.793814	0.801802	0.793814	1.01422
8	43	4	30	distinct	distinct	same	1	0	2.00728	0	22.0718	1.29776e+07	173	0	1	0.5	1	0.0934515	1540	9	26	1.1288	1.22302	1.1288	1.1288	1.22302	1.1288	1.1288	1.22302	1.1288	1	1	1	1	1	1	1	1	1	1	1	1	1	1	1	1	1	1	3.95476
8	44	4	30	distinct	distinct	same	1	0	2.00728	0	28.2405	1.29912e+07	27	0	1	0.5	1	0.0934515	1540	9	26	1.13053	1.22475	1.13053	1.13053	1.22475	1.13053	1.13053	1.22475	1.13053	1	1	1	1	1	1	1	1	1	1	1	1	1	1	1	1	1	1	3.90391
8	45	4	30	distinct	distinct	same	1	0	2.00728	0	4.98036	1.29545e+07	532	0	1	0.5	1	0.0934515	1540	9	26	1.21418	1.25327	1.21418	1.21418	1.25327	1.21418	1.21418	1.25327	1.21418	1	1	1	1	1	1	1	1	1	0.973684	0.977011	0.973684	0.973684	0.977011	0.973684	0.973684	0.977011	0.973684	2.92528
8	46	4	30	distinct	distinct	same	1	0	2.00728	0	27.5395	1.29855e+07	566	0	1	0.5	1	0.0934515	1540	9	26	0.439194	0.533411	0.439194	0.439194	0.533411	0.439194	0.439194	0.533411	0.439194	1	1	1	1	1	1	1	1	1	1	1	1	1	1	1	1	1	1	2.7927
8	47	4	30	distinct	distinct	same	1	0	2.00728	0	28.5782	1.29899e+07	46	0	1	0.5	1	0.0934515	1540	9	26	1.42514	1.51935	1.42514	1.42514	1.51935	1.42514	1.42514	1.51935	1.42514	1	1	1	1	1	1	1	1	1	1	1	1	1	1	1	1	1	1	4.22782
8	48	4	30	distinct	distinct	same	1	0	2.00728	0	5.587	1.29472e+07	91	0	1	0.5	1	0.0934515	1540	9	26	0.329186	0.401996	0.329186	0.329186	0.401996	0.329186	0.329186	0.401996	0.329186	1	1	1	1	1	1	1	1	1	1	1	1	1	1	1	1	1	1	2.2975
8	49	4	30	distinct	distinct	same	1	0	2.00728	0	26.5742	1.29788e+07	450	0	1	0.5	1	0.0934515	1540	9	26	0.780377	0.82603	0.780377	0.780377	0.82603	0.780377	0.780377	0.82603	0.780377	1	1	1	1	1	1	1	1	1	1	1	1	1	1	1	1	1	1	3.53755
8	50	4	31	distinct	distinct	distinct	1	1	2.60125	2.88811	4.29393	8.25028e+06	493	0	0	0.5	1	0.036419	2472	42	26.5	0.577226	0.671443	0.577226	0.577226	0.671443	0.577226	0.577226	0.671443	0.577226	1	1	1	1	1	1	1	1	1	1	1	1	1	1	1	1	1	1	3.01133
8	51	4	32	distinct	distinct	distinct	1	1	4.0423	3.69147	30.7604	1.5985e+07	335	0	1	0.5	0	0.0953652	455	39	26	1.93369	2.02791	1.99525	1.88602	2.02791	1.88602	1.88602	2.02791	1.88602	1	1	1	1	1	1	1	1	1	1	1	1	1	1	1	1	1	1	1.30795
8	52	4	33	distinct	distinct	same	1	0	4.1513	0	13.1462	4.6714e+06	580	0	0.666667	0	0	0.0419974	1530	33	27	0.0737948	0.00537043	0.0737948	0.0737948	0.00537043	0.0737948	0.0737948	0.00537043	0.0737948	0.991935	0.992754	0.991935	0.991935	0.992754	0.991935	0.991935	0.992754	0.991935	0.856	0.870504	0.856	0.856	0.870504	0.856	0.856	0.870504	0.856	1.19469
8	53	4	34	distinct	distinct	distinct	1	1	2.10012	3.69147	26.5184	8.46672e+06	554	0	1	0.5	1	0.144197	2282	35	23.5	5.75119	5.84541	5.75119	5.75119	5.84541	5.75119	5.75119	5.84541	5.75119	1	1	1	1	1	1	1	1	1	1	1	1	1	1	1	1	1	1	2.65805
8	54	4	35	distinct	distinct	same	1	0	1.25801	0	32.9149	752161	460	0	1	0.5	0	0.0866659	2305	36	23	0.0426197	0.0291215	0.0426197	0.0426197	0.0291215	0.0426197	0.0426197	0.0291215	0.0426197	1	1	1	1	1	1	1	1	1	0.96875	0.974359	0.96875	0.96875	0.974359	0.96875	0.96875	0.974359	0.96875	4.00171
8	55	4	35	distinct	distinct	distinct	1	1	1.55235	2.70427	31.4707	1.15328e+06	345	0	1	0.5	0	0.0866659	2305	36	23	0.0250552	0.146704	0.0250552	0.0250552	0.146704	0.0250552	0.0250552	0.146704	0.0250552	1	1	1	1	1	1	1	1	1	0.866667	0.865169	0.866667	0.866667	0.865169	0.866667	0.866667	0.865169	0.866667	1.05927
8	56	4	36	distinct	distinct	distinct	1	1	2.12506	1.95018	11.1173	1.84281e+07	560	1	1	0.5	1	0.0956977	1208	39	24	13.7188	13.813	13.7188	13.7188	13.813	13.7188	13.7188	13.813	13.7188	1	1	1	1	1	1	1	1	1	1	1	1	1	1	1	1	1	1	2.42865
8	57	4	36	distinct	distinct	distinct	1	1	2.12506	1.95018	20.5246	1.8407e+07	296	1	1	0.5	1	0.0956977	1460	39	24	13.8234	13.9176	13.8234	13.8234	13.9176	13.8234	13.8234	13.9176	13.8234	1	1	1	1	1	1	1	1	1	1	1	1	1	1	1	1	1	1	4.62537
8	58	4	37	distinct	distinct	distinct	1	1	2.51271	3.77051	20.6579	5.27028e+06	620	0	1	0.5	1	0.0729222	2340	33	21	0.093775	0.173143	0.0805093	0.093775	0.173143	0.0805093	0.093775	0.173143	0.0805093	1	1	1	1	1	1	1	1	1	0.952941	0.958333	0.952381	0.952941	0.958333	0.952381	0.952941	0.958333	0.952381	1.14641
8	59	4	38	distinct	distinct	distinct	1	1	3.51314	3.69147	27.7282	1.07948e+07	461	1	1	0.5	0	0.0853747	252	37	22	3.54782	3.64204	3.54782	3.54782	3.64204	3.54782	3.54782	3.64204	3.54782	1	1	1	1	1	1	1	1	1	1	1	1	1	1	1	1	1	1	2.32239
8	60	4	39	distinct	distinct	same	1	0	2.26435	0	31.2491	3.48209e+06	510	0	1	0.5	1	0.0729222	14830	27	0.5	0.0899833	0.158358	0.0968737	0.0888817	0.158358	0.0959619	0.0888817	0.158358	0.0959619	1	1	1	1	1	1	1	1	1	0.978947	0.981982	0.978723	0.978723	0.981982	0.978495	0.978723	0.981982	0.978495	1.42079
8	61	4	40	distinct	distinct	same	1	0	2.59898	0	2.3297	5.05883e+06	521	0	0	0	0	0	2484	33	24	0.850698	0.944915	0.850698	0.850698	0.944915	0.850698	0.850698	0.944915	0.850698	1	1	1	1	1	1	1	1	1	0.977528	0.979798	0.977528	0.977528	0.979798	0.977528	0.977528	0.979798	0.977528	1.83812
8	62	4	41	distinct	distinct	distinct	1	1	1.52887	1.41687	22.5541	7.11793e+06	615	0	0.5	0	1	0.104893	320	35	24	0.620538	0.703696	0.620538	0.620538	0.703696	0.620538	0.620538	0.703696	0.620538	1	1	1	1	1	1	1	1	1	0.952381	0.956204	0.952381	0.952381	0.956204	0.952381	0.952381	0.956204	0.952381	1.50105
8	63	4	42	distinct	distinct	same	1	0	1.14228	0	19.9882	1.93515e+06	90	0	1	0.5	1	0.0729222	1968	27	18	0.0709465	0.127366	0.0709465	0.0968737	0.127366	0.0968737	0.0968737	0.127366	0.0968737	1	1	1	1	1	1	1	1	1	0.911765	0.925	0.911765	0.910448	0.925	0.910448	0.910448	0.925	0.910448	1.20748
8	64	4	43	distinct	distinct	distinct	1	1	2.0455	3.69147	7.76257	1.17032e+07	410	0	0	0	0	0	2502.5	41	22.5	0.603253	0.697469	0.603253	0.603253	0.697469	0.603253	0.603253	0.697469	0.603253	1	1	1	1	1	1	1	1	1	1	1	1	1	1	1	1	1	1	4.65098
8	65	4	43	distinct	distinct	distinct	1	1	2.0455	3.69147	1.31861	1.17023e+07	487	0	0	0	0	0	2502.5	41	22.5	0.544261	0.638478	0.544261	0.544261	0.638478	0.544261	0.544261	0.638478	0.544261	1	1	1	1	1	1	1	1	1	1	1	1	1	1	1	1	1	1	3.70693
8	66	4	43	distinct	distinct	distinct	1	1	2.0455	3.69147	0.160575	1.17012e+07	402	0	0	0	0	0	2502.5	41	22.5	0.463593	0.55781	0.463593	0.463593	0.55781	0.463593	0.463593	0.55781	0.463593	1	1	1	1	1	1	1	1	1	1	1	1	1	1	1	1	1	1	2.67204
8	67	4	43	distinct	distinct	distinct	1	1	2.0455	3.69147	2.09555	1.16998e+07	558	0	0	0	0	0	2502.5	41	22.5	0.33447	0.428686	0.33447	0.33447	0.428686	0.33447	0.33447	0.428686	0.33447	1	1	1	1	1	1	1	1	1	1	1	1	1	1	1	1	1	1	2.00636
8	68	4	43	distinct	distinct	distinct	1	1	2.0455	3.69147	0.761778	1.17023e+07	485	0	0	0	0	0	2502.5	41	22.5	0.326202	0.420419	0.326202	0.326202	0.420419	0.326202	0.326202	0.420419	0.326202	1	1	1	1	1	1	1	1	1	1	1	1	1	1	1	1	1	1	3.20012
8	69	4	43	distinct	distinct	distinct	1	1	2.97267	3.69147	30.1216	1.16728e+07	403	0	0	0	0	0	2502.5	41	22.5	0.694591	0.788807	0.694591	0.694591	0.788807	0.694591	0.694591	0.788807	0.694591	1	1	1	1	1	1	1	1	1	1	1	1	1	1	1	1	1	1	1.98883
8	70	4	43	distinct	distinct	distinct	1	1	2.49938	4.01241	27.2333	1.1671e+07	235	0	0	0	0	0	2502.5	41	22.5	0.42929	0.523506	0.42929	0.42929	0.523506	0.42929	0.42929	0.523506	0.42929	1	1	1	1	1	1	1	1	1	1	1	1	1	1	1	1	1	1	1.39248
8	71	4	43	distinct	distinct	distinct	1	1	2.97267	3.69147	23.5697	1.16703e+07	463	0	0	0	0	0	2502.5	41	22.5	0.938689	1.03291	0.938689	0.938689	1.03291	0.938689	0.938689	1.03291	0.938689	1	1	1	1	1	1	1	1	1	1	1	1	1	1	1	1	1	1	1.56885
8	72	4	43	distinct	distinct	distinct	1	1	2.97267	3.69147	24.3972	1.16713e+07	250	0	0	0	0	0	2502.5	41	22.5	0.424532	0.518749	0.424532	0.424532	0.518749	0.424532	0.424532	0.518749	0.424532	1	1	1	1	1	1	1	1	1	1	1	1	1	1	1	1	1	1	0.962503
8	73	4	44	distinct	distinct	distinct	1	1	1.94173	2.88811	1.08391	8.04751e+06	610	0	1	0.5	1	0.0934515	2380	37	22.5	0.628777	0.722993	0.628777	0.628777	0.722993	0.628777	0.628777	0.722993	0.628777	1	1	1	1	1	1	1	1	1	1	1	1	1	1	1	1	1	1	3.10194
8	74	4	45	distinct	distinct	distinct	1	1	2.0455	3.69147	1.7007	1.17014e+07	428	0	0	0	0	0	2088	27	19	3.77652	3.87073	3.77652	3.77652	3.87073	3.77652	3.77652	3.87073	3.77652	1	1	1	1	1	1	1	1	1	1	1	1	1	1	1	1	1	1	3.53964
8	75	4	46	distinct	distinct	same	1	0	0.49337	0	0.549134	1.43068e+06	616	0	0.5	0.5	0	0.0624279	2275	33	20	0.318031	0.313028	0.318031	0.318031	0.313028	0.318031	0.318031	0.313028	0.318031	0.981043	0.982833	0.981043	0.981043	0.982833	0.981043	0.981043	0.982833	0.981043	0.787234	0.816514	0.787234	0.787234	0.816514	0.787234	0.787234	0.816514	0.787234	0.977548
8	76	4	47	distinct	distinct	same	1	0	1.7995	0	23.2417	1.59874e+07	210	1	1	0.5	0	0.0853747	2250	41	19.5	0.687206	0.781422	0.743912	0.743912	0.781422	0.743912	0.743912	0.781422	0.743912	1	1	1	1	1	1	1	1	1	1	1	1	1	1	1	1	1	1	1.29543
8	77	4	47	distinct	distinct	distinct	1	1	4.0423	3.69147	32.6035	1.59861e+07	210	1	1	0.5	0	0.0853747	2250	41	19.5	0.927052	1.02127	0.911799	0.911799	1.02127	0.911799	0.911799	1.02127	0.911799	1	1	1	1	1	1	1	1	1	1	1	1	1	1	1	1	1	1	0.703645
8	78	4	48	distinct	distinct	distinct	1	1	3.86975	3.69147	30.3078	1.17495e+07	78	0	0	0.5	0	0.0143229	1480	19	5.5	2.27521	2.24903	2.27521	2.27521	2.24903	2.27521	2.27521	2.24903	2.27521	1	1	1	1	1	1	1	1	1	1	1	1	1	1	1	1	1	1	1.81327
8	79	4	20	distinct	distinct	distinct	1	1	1.94744	3.69147	21.223	7.09069e+06	440	0	1	0.5	1	0.0934515	2420	38	15.5	0.128015	0.0337983	0.128015	0.128015	0.0337983	0.128015	0.128015	0.0337983	0.128015	1	1	1	1	1	1	1	1	1	1	1	1	1	1	1	1	1	1	1.80742
8	80	4	20	distinct	distinct	distinct	1	1	1.94744	3.69147	22.5095	7.0924e+06	290	0	1	0.5	1	0.0934515	2410	36	15.5	0.123651	0.217868	0.146402	0.123651	0.217868	0.146402	0.123651	0.217868	0.146402	1	1	1	1	1	1	1	1	1	1	1	1	1	1	1	1	1	1	1.17419
8	81	4	20	distinct	distinct	distinct	1	1	1.94744	3.69147	22.6642	7.09138e+06	140	0	1	0.5	1	0.0934515	2210	22	16.5	0.0660914	0.160308	0.127696	0.0660914	0.160308	0.127696	0.0660914	0.160308	0.127696	1	1	1	1	1	1	1	1	1	1	1	1	1	1	1	1	1	1	0.857497
8	82	4	49	distinct	distinct	distinct	1	1	1.94173	2.88811	9.6855	8.05761e+06	540	0	1	0.5	1	0.0934515	1525	14	25.5	1.61688	1.7111	1.61688	1.61688	1.7111	1.61688	1.61688	1.7111	1.61688	1	1	1	1	1	1	1	1	1	1	1	1	1	1	1	1	1	1	3.15497
8	83	4	92	distinct	distinct	distinct	1	1	1.94173	2.88811	15.1326	8.05247e+06	547	0	1	0.5	1	0.0934515	2400	33	24	0.0106738	0.10489	0.0106738	0.0106738	0.10489	0.0106738	0.0106738	0.10489	0.0106738	1	1	1	1	1	1	1	1	1	1	1	1	1	1	1	1	1	1	1.59543
8	84	4	37	distinct	distinct	distinct	1	1	2.51271	3.77051	29.6739	5.27538e+06	90	0	1	0.5	1	0.0729222	2340	33	21	0.263569	0.357786	0.263569	0.263569	0.357786	0.263569	0.263569	0.357786	0.263569	1	1	1	1	1	1	1	1	1	1	1	1	1	1	1	1	1	1	2.43938
8	85	4	37	distinct	distinct	distinct	1	1	2.51271	3.77051	30.1748	5.17624e+06	540	0	1	0.5	1	0.0729222	2340	33	21	0.188162	0.282379	0.105701	0.188162	0.282379	0.105701	0.188162	0.282379	0.105701	1	1	1	1	1	1	1	1	1	0.977011	0.979381	0.976744	0.977011	0.979381	0.976744	0.977011	0.979381	0.976744	1.15948
8	86	4	37	distinct	distinct	distinct	1	1	2.51271	3.77051	30.1748	5.1831e+06	40	0	1	0.5	1	0.0729222	2340	33	21	0.485833	0.58005	0.562117	0.485833	0.58005	0.562117	0.485833	0.58005	0.562117	1	1	1	1	1	1	1	1	1	0.971429	0.975	0.971014	0.971429	0.975	0.971014	0.971429	0.975	0.971014	1.92807
8	87	4	50	distinct	distinct	distinct	1	1	2.64708	2.70427	28.6693	8.34052e+06	610	0	1	0.5	1	0.0934515	2380	37	24.5	0.203225	0.109008	0.203225	0.203225	0.109008	0.203225	0.203225	0.109008	0.203225	1	1	1	1	1	1	1	1	1	1	1	1	1	1	1	1	1	1	1.45438
8	88	4	51	distinct	distinct	distinct	1	1	2.85278	3.77051	21.6803	1.43981e+07	636	1	1	0.5	0	0.0853747	2278	9	17	4.43139	4.5256	4.43139	4.43139	4.5256	4.43139	4.43139	4.5256	4.43139	1	1	1	1	1	1	1	1	1	1	1	1	1	1	1	1	1	1	2.51698
8	89	4	52	distinct	distinct	distinct	1	1	2.28741	1.95018	28.744	2.22043e+06	627	0	0	0	0	0	1992	3	26	0.0505795	0.0436371	0.0505795	0.0334018	0.0436371	0.0334018	0.0334018	0.0436371	0.0334018	1	1	1	1	1	1	1	1	1	0.929412	0.936842	0.929412	0.928571	0.936842	0.928571	0.928571	0.936842	0.928571	0.474345
8	90	4	53	distinct	distinct	same	1	0	2.56181	0	31.0527	1.63568e+07	960	1	1	0.5	0	0.0853747	2244	12	11	1.53032	1.42073	1.45819	1.53032	1.42073	1.45819	1.53032	1.42073	1.45819	1	1	1	1	1	1	1	1	1	1	1	1	1	1	1	1	1	1	1.05719
8	91	4	54	distinct	distinct	same	1	0	2.56181	0	28.2544	1.61069e+07	200	1	1	0.5	0	0.0853747	1020	21	1.5	0.598482	0.638971	0.65077	0.598482	0.638971	0.65077	0.598482	0.638971	0.65077	1	1	1	1	1	1	1	1	1	1	1	1	1	1	1	1	1	1	1.10529
8	92	4	55	distinct	distinct	distinct	1	1	1.90878	4.30897	1.22365	7.25582e+06	782	1	1	0.5	0	0.0853747	2470	41	8.5	3.48355	3.43954	3.47897	4.08007	3.43954	4.08007	3.63449	3.43954	3.63449	1	1	1	1	1	1	1	1	1	1	1	1	1	1	1	1	1	1	2.40426
8	93	4	56	distinct	distinct	distinct	1	1	2.00405	3.69147	29.8095	1.32073e+07	500	0	1	0.5	1	0.0934515	1740	38	8	2.50356	2.4541	2.50356	2.50356	2.4541	2.50356	2.50356	2.4541	2.50356	1	1	1	1	1	1	1	1	1	1	1	1	1	1	1	1	1	1	4.88659
8	94	4	57	distinct	distinct	distinct	1	1	1.71312	3.69147	29.754	1.31742e+07	25	0	1	0.5	1	0.0934515	1754	39	2	0.681057	0.627368	0.681057	0.681057	0.627368	0.681057	0.681057	0.627368	0.681057	1	1	1	1	1	1	1	1	1	1	1	1	1	1	1	1	1	1	4.42129
8	95	4	58	distinct	distinct	distinct	1	1	2.97267	3.69147	23.8614	1.17881e+07	542	0	1	0.5	1	0.0934515	1796	33	3	0.997933	1.09215	0.997933	0.997933	1.09215	0.997933	0.997933	1.09215	0.997933	1	1	1	1	1	1	1	1	1	1	1	1	1	1	1	1	1	1	4.16783
8	96	4	58	distinct	distinct	distinct	1	1	2.97267	3.69147	15.5588	1.17777e+07	507	0	1	0.5	1	0.0934515	1943	38	3	0.622609	0.716826	0.622609	0.622609	0.716826	0.622609	0.622609	0.716826	0.622609	1	1	1	1	1	1	1	1	1	1	1	1	1	1	1	1	1	1	2.86759
8	97	4	58	distinct	distinct	distinct	1	1	2.97267	3.69147	21.8705	1.17821e+07	574	0	1	0.5	1	0.0934515	2311	40	3	1.23827	1.33248	1.23827	1.23827	1.33248	1.23827	1.23827	1.33248	1.23827	1	1	1	1	1	1	1	1	1	1	1	1	1	1	1	1	1	1	3.2536
8	98	4	59	distinct	distinct	same	1	0	0.493571	0	11.2992	561663	630	0	0.5	0	1	0.104893	2420	21	13.5	0.134347	0.0556163	0.134347	0.134347	0.0556163	0.134347	0.134347	0.0556163	0.134347	1	1	1	1	1	1	1	1	1	0.892857	0.903226	0.892857	0.892857	0.903226	0.892857	0.892857	0.903226	0.892857	0.718575
8	99	4	60	distinct	distinct	distinct	1	1	1.74886	2.70427	0.733377	765577	446	0	0	0.5	0	0.0235354	1951	24	0.5	1.25186	1.34608	1.25186	1.25186	1.34608	1.25186	1.25186	1.34608	1.25186	0.967593	0.968889	0.967593	0.967593	0.968889	0.967593	0.967593	0.968889	0.967593	0.669065	0.677852	0.669065	0.669065	0.677852	0.669065	0.669065	0.677852	0.669065	0.667637
8	100	4	61	distinct	distinct	same	1	0	0.49337	0	23.4718	807711	590	1	1	0.5	0	0.0853747	1993	33	4	1.11812	1.16775	1.11812	1.11812	1.16775	1.11812	1.11812	1.16775	1.11812	0.991935	0.993174	0.991935	0.991935	0.993174	0.991935	0.991935	0.993174	0.991935	0.761468	0.777778	0.761468	0.761468	0.777778	0.761468	0.761468	0.777778	0.761468	0.712178
8	101	4	62	distinct	distinct	same	1	0	0.752133	0	8.72795	80381.5	370	0	0	0	0	0	2342	40	19.5	1.25572	0.62816	1.25572	1.25572	0.62816	1.25572	1.25572	0.62816	1.25572	1	1	1	1	1	1	1	1	1	0.864865	0.888889	0.864865	0.864865	0.888889	0.864865	0.864865	0.888889	0.864865	1.85912
8	102	4	63	distinct	distinct	distinct	1	1	1.80336	2.91387	32.225	1.0094e+06	534	0	1	0	0	0.0580174	13162	29	16.5	0.183119	0.264662	0.206862	0.206862	0.264662	0.206862	0.206862	0.264662	0.206862	1	1	1	1	1	1	1	1	1	0.840708	0.83871	0.837838	0.837838	0.83871	0.837838	0.837838	0.83871	0.837838	1.66599
8	103	4	93	distinct	same	same	0	0	0	0	4.53834	64263.7	59	1	1	0.5	0	0.0853747	2045	28	28.5	0.511484	0.539558	0.511484	0.550923	0.539558	0.550923	0.550923	0.539558	0.550923	1	1	1	1	1	1	1	1	1	0.673469	0.709091	0.673469	0.670103	0.709091	0.670103	0.670103	0.709091	0.670103	2.58319
8	104	4	64	distinct	distinct	distinct	1	1	1.74886	2.70427	19.4277	152728	92	0	0	0.5	0	0.0235354	1731.8	15	8.5	0.12893	0.214601	0.12893	0.12893	0.214601	0.12893	0.12893	0.214601	0.12893	0.98005	0.981087	0.98005	0.98005	0.981087	0.98005	0.98005	0.981087	0.98005	0.732394	0.738562	0.732394	0.732394	0.738562	0.732394	0.732394	0.738562	0.732394	0.906652
8	105	4	65	distinct	distinct	same	1	0	2.69008	0	33.5848	1.8012e+06	380	0	0	0	0	0	2440	5	20.5	0.144526	0.238743	0.144526	0.144526	0.238743	0.144526	0.144526	0.238743	0.144526	1	1	1	1	1	1	1	1	1	0.835052	0.850467	0.835052	0.835052	0.850467	0.835052	0.835052	0.850467	0.835052	1.77051
8	106	4	65	distinct	distinct	same	1	0	2.69008	0	29.0025	1.95507e+06	480	0	0	0	0	0	2440	5	20.5	0.361724	0.402768	0.361724	0.361724	0.402768	0.361724	0.361724	0.402768	0.361724	1	1	1	1	1	1	1	1	1	0.892473	0.904762	0.892473	0.892473	0.904762	0.892473	0.892473	0.904762	0.892473	2.12661
8	107	4	65	distinct	distinct	distinct	1	1	1.98202	2.70427	25.2043	1.92897e+06	185	0	0	0	0	0	2440	5	20.5	0.43688	0.531097	0.43688	0.43688	0.531097	0.43688	0.43688	0.531097	0.43688	1	1	1	1	1	1	1	1	1	0.929412	0.936842	0.929412	0.929412	0.936842	0.929412	0.929412	0.936842	0.929412	1.8391
8	108	4	65	distinct	distinct	same	1	0	2.69008	0	2.54274	1.88897e+06	160	0	0	0	0	0	2440	5	20.5	0.386923	0.48114	0.386923	0.386923	0.48114	0.386923	0.386923	0.48114	0.386923	1	1	1	1	1	1	1	1	1	0.876289	0.88785	0.876289	0.876289	0.88785	0.876289	0.876289	0.88785	0.876289	1.2601
8	109	4	65	distinct	distinct	same	1	0	2.69008	0	33.9664	1.80318e+06	669	0	0	0	0	0	2440	5	20.5	0.909655	0.936288	0.909655	0.909655	0.936288	0.909655	0.909655	0.936288	0.909655	1	1	1	1	1	1	1	1	1	0.875	0.89011	0.875	0.875	0.89011	0.875	0.875	0.89011	0.875	3.45469
8	110	4	65	distinct	distinct	same	1	0	2.69008	0	23.7702	1.93957e+06	944	0	0	0	0	0	2440	5	20.5	1.15756	1.25177	1.15756	1.15756	1.25177	1.15756	1.15756	1.25177	1.15756	1	1	1	1	1	1	1	1	1	0.921053	0.930233	0.921053	0.921053	0.930233	0.921053	0.921053	0.930233	0.921053	3.59816
8	111	4	65	distinct	distinct	same	1	0	2.69008	0	32.8938	1.77563e+06	1230	0	0	0	0	0	2440	5	20.5	0.435608	0.529825	0.435608	0.435608	0.529825	0.435608	0.435608	0.529825	0.435608	1	1	1	1	1	1	1	1	1	0.908046	0.917526	0.908046	0.908046	0.917526	0.908046	0.908046	0.917526	0.908046	2.67843
8	112	4	65	distinct	distinct	same	1	0	2.69008	0	30.9388	1.8192e+06	840	0	0	0	0	0	2440	5	20.5	0.35741	0.451627	0.35741	0.35741	0.451627	0.35741	0.35741	0.451627	0.35741	1	1	1	1	1	1	1	1	1	0.842697	0.858586	0.842697	0.842697	0.858586	0.842697	0.842697	0.858586	0.842697	1.20878
8	113	4	65	distinct	distinct	same	1	0	2.69008	0	30.6931	1.81818e+06	459	0	0	0	0	0	2440	5	20.5	0.213115	0.307332	0.213115	0.213115	0.307332	0.213115	0.213115	0.307332	0.213115	1	1	1	1	1	1	1	1	1	0.787234	0.807692	0.787234	0.787234	0.807692	0.787234	0.787234	0.807692	0.787234	1.05503
8	114	4	65	distinct	distinct	same	1	0	2.69008	0	26.0712	1.80989e+06	995	0	0	0	0	0	2440	5	20.5	0.509731	0.603948	0.509731	0.509731	0.603948	0.509731	0.509731	0.603948	0.509731	1	1	1	1	1	1	1	1	1	0.880952	0.893617	0.880952	0.880952	0.893617	0.880952	0.880952	0.893617	0.880952	2.40667
8	115	4	66	distinct	distinct	same	1	0	2.69008	0	22.8761	1.8913e+06	260	0	1	0	0	0.0641575	2376	21	19.5	0.694123	0.78834	0.694123	0.694123	0.78834	0.694123	0.694123	0.78834	0.694123	0.99177	0.992337	0.99177	0.99177	0.992337	0.99177	0.99177	0.992337	0.99177	0.87156	0.882353	0.87156	0.87156	0.882353	0.87156	0.87156	0.882353	0.87156	2.25508
8	116	4	67	distinct	distinct	same	1	0	2.69008	0	4.51193	1.89238e+06	4	0	1	0	0	0.0641575	2320	41	20.5	2.78573	2.87995	2.78573	2.78573	2.87995	2.78573	2.78573	2.87995	2.78573	0.986842	0.988235	0.986842	0.986842	0.988235	0.986842	0.986842	0.988235	0.986842	0.916667	0.926829	0.916667	0.916667	0.926829	0.916667	0.916667	0.926829	0.916667	4.38694
8	117	4	68	distinct	distinct	same	1	0	0.49337	0	28.0474	1.17284e+06	518	0	1	0.5	0	0.0866659	2460	43	28	0.181765	0.275982	0.181765	0.181765	0.275982	0.181765	0.181765	0.275982	0.181765	1	1	1	1	1	1	1	1	1	0.967742	0.972222	0.967742	0.967742	0.972222	0.967742	0.967742	0.972222	0.967742	3.89914
8	118	4	68	distinct	distinct	same	1	0	0.49337	0	28.3989	1.18848e+06	554	0	1	0.5	0	0.0866659	2460	43	28	0.0649692	0.00270642	0.0649692	0.0649692	0.00270642	0.0649692	0.0649692	0.00270642	0.0649692	1	1	1	1	1	1	1	1	1	0.970149	0.974359	0.970149	0.970149	0.974359	0.970149	0.970149	0.974359	0.970149	2.47569
8	119	4	68	distinct	distinct	same	1	0	0.49337	0	29.8481	1.19638e+06	563	0	1	0.5	0	0.0866659	2460	43	28	0.280377	0.198348	0.280377	0.280377	0.198348	0.280377	0.280377	0.198348	0.280377	1	1	1	1	1	1	1	1	1	0.939394	0.949367	0.939394	0.939394	0.949367	0.939394	0.939394	0.949367	0.939394	3.05775
8	120	4	68	distinct	distinct	same	1	0	0.49337	0	27.0238	1.18975e+06	582	0	1	0.5	0	0.0866659	2460	43	28	0.196892	0.291109	0.196892	0.196892	0.291109	0.196892	0.196892	0.291109	0.196892	1	1	1	1	1	1	1	1	1	1	1	1	1	1	1	1	1	1	3.0324
8	121	4	68	distinct	distinct	same	1	0	0.49337	0	27.3541	1.18821e+06	578	0	1	0.5	0	0.0866659	2460	43	28	0.525367	0.228506	0.525367	0.525367	0.228506	0.525367	0.525367	0.228506	0.525367	1	1	1	1	1	1	1	1	1	1	1	1	1	1	1	1	1	1	3.78075
8	122	4	69	distinct	distinct	same	1	0	2.2784	0	29.055	5.44227e+06	110	0	1	0.5	1	0.0934515	2058	39	13	0.017421	0.0659851	0.017421	0.017421	0.0659851	0.017421	0.017421	0.0659851	0.017421	1	1	1	1	1	1	1	1	1	1	1	1	1	1	1	1	1	1	1.02005
8	123	4	70	distinct	distinct	same	1	0	1.75594	0	24.5711	1.52845e+07	490	0	0	0.5	0	0.0143229	2088	33	18	1.53806	1.66168	1.53806	1.53806	1.66168	1.57166	1.53806	1.66168	1.57166	1	1	1	1	1	1	1	1	1	1	1	1	1	1	1	1	1	1	0.874004
8	124	4	71	distinct	distinct	same	1	0	2.00154	0	27.9148	1.39503e+07	410	1	1	0.5	0	0.0853747	1897	39	28	4.8842	4.97841	4.8842	4.8842	4.97841	4.8842	4.8842	4.97841	4.8842	1	1	1	1	1	1	1	1	1	1	1	1	1	1	1	1	1	1	2.73322
8	125	4	72	distinct	distinct	distinct	1	1	2.80971	3.69147	23.7576	1.70002e+07	160	1	1	0.5	0	0.0804363	1040	21	25	0.638125	0.732341	0.638125	0.638125	0.732341	0.638125	0.638125	0.732341	0.638125	1	1	1	1	1	1	1	1	1	1	1	1	1	1	1	1	1	1	1.30965
8	126	4	72	distinct	distinct	distinct	1	1	2.80971	3.69147	24.8796	1.70033e+07	160	1	1	0.5	0	0.0804363	576	21	25	0.730952	0.825168	0.730952	0.730952	0.825168	0.730952	0.730952	0.825168	0.730952	1	1	1	1	1	1	1	1	1	1	1	1	1	1	1	1	1	1	2.66891
8	127	4	72	distinct	distinct	distinct	1	1	2.80971	3.69147	23.8921	1.70021e+07	160	1	1	0.5	0	0.0804363	720	21	25	1.71727	1.81149	1.71727	1.71727	1.81149	1.71727	1.71727	1.81149	1.71727	1	1	1	1	1	1	1	1	1	1	1	1	1	1	1	1	1	1	4.44707
8	128	4	72	distinct	distinct	distinct	1	1	2.80971	3.69147	24.4209	1.70012e+07	160	1	1	0.5	0	0.0804363	504	21	25	1.11263	1.20684	1.11263	1.11263	1.20684	1.11263	1.11263	1.20684	1.11263	1	1	1	1	1	1	1	1	1	1	1	1	1	1	1	1	1	1	2.53405
8	129	4	72	distinct	distinct	distinct	1	1	2.80971	3.69147	22.9299	1.70014e+07	160	1	1	0.5	0	0.0804363	512	21	25	1.02521	1.11943	1.02521	1.02521	1.11943	1.02521	1.02521	1.11943	1.02521	1	1	1	1	1	1	1	1	1	1	1	1	1	1	1	1	1	1	0.61258
8	130	4	72	distinct	distinct	distinct	1	1	4.84264	4.16139	23.8561	1.69988e+07	160	1	1	0.5	0	0.0804363	48	21	25	0.429513	0.523729	0.429513	0.429513	0.523729	0.429513	0.429513	0.523729	0.429513	1	1	1	1	1	1	1	1	1	1	1	1	1	1	1	1	1	1	1.97789
8	131	4	72	distinct	distinct	distinct	1	1	4.84264	4.16139	24.177	1.70006e+07	160	1	1	0.5	0	0.0804363	560	21	25	0.730952	0.825168	0.730952	0.730952	0.825168	0.730952	0.730952	0.825168	0.730952	1	1	1	1	1	1	1	1	1	1	1	1	1	1	1	1	1	1	1.0392
8	132	4	72	distinct	distinct	distinct	1	1	4.84264	4.16139	24.5163	1.70013e+07	160	1	1	0.5	0	0.0804363	1056	21	25	3.33213	3.42634	3.33213	3.33213	3.42634	3.33213	3.33213	3.42634	3.33213	1	1	1	1	1	1	1	1	1	1	1	1	1	1	1	1	1	1	2.11898
8	133	4	72	distinct	distinct	distinct	1	1	4.84264	4.16139	24.0773	1.70006e+07	160	1	1	0.5	0	0.0804363	336	21	25	1.36204	1.45626	1.36204	1.36204	1.45626	1.36204	1.36204	1.45626	1.36204	1	1	1	1	1	1	1	1	1	1	1	1	1	1	1	1	1	1	2.25468
8	134	4	72	distinct	distinct	distinct	1	1	2.80971	3.69147	23.3714	1.70016e+07	160	1	1	0.5	0	0.0804363	48	21	25	0.834174	0.928391	0.834174	0.834174	0.928391	0.834174	0.834174	0.928391	0.834174	1	1	1	1	1	1	1	1	1	1	1	1	1	1	1	1	1	1	4.09408
8	135	4	72	distinct	distinct	distinct	1	1	2.80971	3.69147	23.5255	1.70013e+07	160	1	1	0.5	0	0.0804363	48	21	25	0.935207	1.02942	0.935207	0.935207	1.02942	0.935207	0.935207	1.02942	0.935207	1	1	1	1	1	1	1	1	1	1	1	1	1	1	1	1	1	1	2.37478
8	136	4	72	distinct	distinct	distinct	1	1	2.80971	3.69147	22.0923	1.70024e+07	160	1	1	0.5	0	0.0804363	920	21	25	2.39787	2.49208	2.39787	2.39787	2.49208	2.39787	2.39787	2.49208	2.39787	1	1	1	1	1	1	1	1	1	1	1	1	1	1	1	1	1	1	3.17827
8	137	4	72	distinct	distinct	distinct	1	1	2.80971	3.69147	23.005	1.70023e+07	160	1	1	0.5	0	0.0804363	696	21	25	0.484537	0.578753	0.484537	0.484537	0.578753	0.484537	0.484537	0.578753	0.484537	1	1	1	1	1	1	1	1	1	1	1	1	1	1	1	1	1	1	1.78645
8	138	4	73	distinct	distinct	distinct	1	1	2.40032	2.88811	26.8805	8.16425e+06	510	1	1	0.5	1	0.139408	447	5	9.5	3.3358	3.43001	3.3358	3.3358	3.43001	3.3358	3.3358	3.43001	3.3358	1	1	1	1	1	1	1	1	1	1	1	1	1	1	1	1	1	1	2.47869
8	139	4	73	distinct	distinct	distinct	1	1	1.94173	2.88811	0.276688	7.95069e+06	540	1	1	0.5	1	0.139408	716	5	9.5	3.68816	3.78238	3.68816	3.68816	3.78238	3.68816	3.68816	3.78238	3.68816	1	1	1	1	1	1	1	1	1	1	1	1	1	1	1	1	1	1	3.20856
8	140	4	74	distinct	distinct	distinct	1	1	3.09694	3.69147	7.79085	9.77717e+06	450	0	0	0.5	0	0.0235354	1560	40	21	1.06818	1.1624	1.06818	1.06818	1.1624	1.06818	1.06818	1.1624	1.06818	1	1	1	1	1	1	1	1	1	1	1	1	1	1	1	1	1	1	1.69423
8	141	4	75	distinct	distinct	distinct	1	1	3.09694	3.69147	28.6368	9.85637e+06	360	0	1	0.5	0	0.0850496	1080	14	8.5	2.032	2.12622	2.032	2.032	2.12622	2.032	2.032	2.12622	2.032	1	1	1	1	1	1	1	1	1	1	1	1	1	1	1	1	1	1	1.31181
8	142	4	76	distinct	distinct	same	1	0	1.1703	0	22.2162	9.30176e+06	705	0	1	0.5	0	0.0850496	2495	44	24.5	2.01137	2.10559	2.01137	2.01137	2.10559	2.01137	2.01137	2.10559	2.01137	1	1	1	1	1	1	1	1	1	1	1	1	1	1	1	1	1	1	1.97698
8	143	4	76	distinct	distinct	same	1	0	1.1703	0	24.2609	9.30638e+06	665	0	1	0.5	0	0.0850496	2495	44	24.5	2.09932	2.19353	2.09932	2.09932	2.19353	2.09932	2.09932	2.19353	2.09932	1	1	1	1	1	1	1	1	1	1	1	1	1	1	1	1	1	1	2.20651
8	144	4	76	distinct	distinct	same	1	0	1.1703	0	24.3152	9.32062e+06	1008	0	1	0.5	0	0.0850496	2495	44	24.5	1.12429	1.2185	1.12429	1.12429	1.2185	1.12429	1.12429	1.2185	1.12429	1	1	1	1	1	1	1	1	1	1	1	1	1	1	1	1	1	1	2.27102
8	145	4	76	distinct	distinct	same	1	0	1.1703	0	27.8293	9.30116e+06	1280	0	1	0.5	0	0.0850496	2495	44	24.5	0.266954	0.36117	0.266954	0.266954	0.36117	0.266954	0.266954	0.36117	0.266954	1	1	1	1	1	1	1	1	1	1	1	1	1	1	1	1	1	1	1.56688
8	146	4	76	distinct	distinct	same	1	0	1.1703	0	27.4384	9.31026e+06	1160	0	1	0.5	0	0.0850496	2495	44	24.5	0.522495	0.616712	0.522495	0.522495	0.616712	0.522495	0.522495	0.616712	0.522495	1	1	1	1	1	1	1	1	1	1	1	1	1	1	1	1	1	1	2.2489
8	147	4	76	distinct	distinct	same	1	0	1.1703	0	25.0687	9.31588e+06	920	0	1	0.5	0	0.0850496	2495	44	24.5	1.93556	2.02978	1.93556	1.93556	2.02978	1.93556	1.93556	2.02978	1.93556	1	1	1	1	1	1	1	1	1	1	1	1	1	1	1	1	1	1	2.10524
8	148	4	76	distinct	distinct	same	1	0	1.1703	0	25.3931	9.31622e+06	983	0	1	0.5	0	0.0850496	2495	44	24.5	0.260173	0.35439	0.260173	0.260173	0.35439	0.260173	0.260173	0.35439	0.260173	1	1	1	1	1	1	1	1	1	1	1	1	1	1	1	1	1	1	0.835266
8	149	4	76	distinct	distinct	same	1	0	1.1703	0	27.3441	9.3277e+06	1380	0	1	0.5	0	0.0850496	2495	44	24.5	0.554727	0.628376	0.554727	0.554727	0.628376	0.554727	0.554727	0.628376	0.554727	1	1	1	1	1	1	1	1	1	1	1	1	1	1	1	1	1	1	1.2677
8	150	4	76	distinct	distinct	same	1	0	1.1703	0	27.9599	9.30282e+06	1480	0	1	0.5	0	0.0850496	2495	44	24.5	1.1409	1.23511	1.1409	1.1409	1.23511	1.1409	1.1409	1.23511	1.1409	1	1	1	1	1	1	1	1	1	1	1	1	1	1	1	1	1	1	1.5656
8	151	4	76	distinct	distinct	same	1	0	1.1703	0	27.8408	9.3034e+06	1620	0	1	0.5	0	0.0850496	2495	44	24.5	0.983316	1.07753	0.983316	0.983316	1.07753	0.983316	0.983316	1.07753	0.983316	1	1	1	1	1	1	1	1	1	1	1	1	1	1	1	1	1	1	2.24377
8	152	4	76	distinct	distinct	same	1	0	1.1703	0	28.019	9.30919e+06	1900	0	1	0.5	0	0.0850496	2495	44	24.5	0.252202	0.346419	0.252202	0.252202	0.346419	0.252202	0.252202	0.346419	0.252202	1	1	1	1	1	1	1	1	1	1	1	1	1	1	1	1	1	1	0.403345
8	153	4	76	distinct	distinct	same	1	0	1.1703	0	28.0193	9.30948e+06	2010	0	1	0.5	0	0.0850496	2495	44	24.5	0.439443	0.53366	0.439443	0.439443	0.53366	0.439443	0.439443	0.53366	0.439443	1	1	1	1	1	1	1	1	1	1	1	1	1	1	1	1	1	1	1.02799
8	154	4	76	distinct	distinct	same	1	0	1.1703	0	28.0076	9.31348e+06	2110	0	1	0.5	0	0.0850496	2495	44	24.5	1.67829	1.77251	1.67829	1.67829	1.77251	1.67829	1.67829	1.77251	1.67829	1	1	1	1	1	1	1	1	1	1	1	1	1	1	1	1	1	1	4.02815
8	155	4	76	distinct	distinct	same	1	0	1.1703	0	28.0135	9.30736e+06	1580	0	1	0.5	0	0.0850496	2495	44	24.5	2.58189	2.67611	2.58189	2.58189	2.67611	2.58189	2.58189	2.67611	2.58189	1	1	1	1	1	1	1	1	1	1	1	1	1	1	1	1	1	1	3.78127
8	156	4	76	distinct	distinct	same	1	0	1.1703	0	27.9289	9.31301e+06	1830	0	1	0.5	0	0.0850496	2495	44	24.5	1.34193	1.43615	1.34193	1.34193	1.43615	1.34193	1.34193	1.43615	1.34193	1	1	1	1	1	1	1	1	1	1	1	1	1	1	1	1	1	1	4.54367
8	157	4	76	distinct	distinct	same	1	0	1.1703	0	27.9116	9.32856e+06	1920	0	1	0.5	0	0.0850496	2495	44	24.5	1.70708	1.8013	1.70708	1.70708	1.8013	1.70708	1.70708	1.8013	1.70708	1	1	1	1	1	1	1	1	1	1	1	1	1	1	1	1	1	1	2.37012
8	158	4	76	distinct	distinct	same	1	0	1.1703	0	27.7808	9.32841e+06	1730	0	1	0.5	0	0.0850496	2495	44	24.5	2.9997	3.09391	2.9997	2.9997	3.09391	2.9997	2.9997	3.09391	2.9997	1	1	1	1	1	1	1	1	1	1	1	1	1	1	1	1	1	1	4.83875
8	159	4	76	distinct	distinct	same	1	0	1.1703	0	27.0623	9.32103e+06	2240	0	1	0.5	0	0.0850496	2495	44	24.5	1.92162	2.01584	1.92162	1.92162	2.01584	1.92162	1.92162	2.01584	1.92162	1	1	1	1	1	1	1	1	1	1	1	1	1	1	1	1	1	1	3.18484
8	160	4	76	distinct	distinct	same	1	0	1.1703	0	27.0785	9.30635e+06	2210	0	1	0.5	0	0.0850496	2495	44	24.5	2.64829	2.74251	2.64829	2.64829	2.74251	2.64829	2.64829	2.74251	2.64829	1	1	1	1	1	1	1	1	1	1	1	1	1	1	1	1	1	1	3.9989
8	161	4	76	distinct	distinct	same	1	0	1.1703	0	27.9815	9.3142e+06	2300	0	1	0.5	0	0.0850496	2495	44	24.5	0.941801	1.03602	0.941801	0.941801	1.03602	0.941801	0.941801	1.03602	0.941801	1	1	1	1	1	1	1	1	1	1	1	1	1	1	1	1	1	1	3.53852
8	162	4	76	distinct	distinct	same	1	0	1.1703	0	28.0141	9.31444e+06	2330	0	1	0.5	0	0.0850496	2495	44	24.5	2.42283	2.51705	2.42283	2.42283	2.51705	2.42283	2.42283	2.51705	2.42283	1	1	1	1	1	1	1	1	1	1	1	1	1	1	1	1	1	1	4.44892
8	163	4	76	distinct	distinct	same	1	0	1.1703	0	27.057	9.32118e+06	2080	0	1	0.5	0	0.0850496	2495	44	24.5	1.52601	1.62022	1.52601	1.52601	1.62022	1.52601	1.52601	1.62022	1.52601	1	1	1	1	1	1	1	1	1	1	1	1	1	1	1	1	1	1	3.81238
8	164	4	76	distinct	distinct	same	1	0	1.1703	0	28.0151	9.32904e+06	2160	0	1	0.5	0	0.0850496	2495	44	24.5	0.718191	0.812407	0.718191	0.718191	0.812407	0.718191	0.718191	0.812407	0.718191	1	1	1	1	1	1	1	1	1	1	1	1	1	1	1	1	1	1	1.02883
8	165	4	76	distinct	distinct	same	1	0	1.1703	0	27.3534	9.30183e+06	1020	0	1	0.5	0	0.0850496	2495	44	24.5	1.23294	1.32716	1.23294	1.23294	1.32716	1.23294	1.23294	1.32716	1.23294	1	1	1	1	1	1	1	1	1	1	1	1	1	1	1	1	1	1	3.83286
8	166	4	76	distinct	distinct	same	1	0	1.1703	0	22.808	9.32256e+06	845	0	1	0.5	0	0.0850496	2495	44	24.5	2.17865	2.27287	2.17865	2.17865	2.27287	2.17865	2.17865	2.27287	2.17865	1	1	1	1	1	1	1	1	1	1	1	1	1	1	1	1	1	1	5.8662
8	167	4	76	distinct	distinct	same	1	0	1.1703	0	25.751	9.3217e+06	672	0	1	0.5	0	0.0850496	2495	44	24.5	1.97958	2.0738	1.97958	1.97958	2.0738	1.97958	1.97958	2.0738	1.97958	1	1	1	1	1	1	1	1	1	1	1	1	1	1	1	1	1	1	5.80915
8	168	4	76	distinct	distinct	distinct	1	1	2.36853	2.70427	20.837	9.33458e+06	663	0	1	0.5	0	0.0850496	2495	44	24.5	1.56073	1.65494	1.56073	1.56073	1.65494	1.56073	1.56073	1.65494	1.56073	1	1	1	1	1	1	1	1	1	1	1	1	1	1	1	1	1	1	4.849
8	169	4	76	distinct	distinct	same	1	0	1.1703	0	27.1464	9.3023e+06	1007	0	1	0.5	0	0.0850496	2495	44	24.5	0.43688	0.531097	0.43688	0.43688	0.531097	0.43688	0.43688	0.531097	0.43688	1	1	1	1	1	1	1	1	1	1	1	1	1	1	1	1	1	1	1.02165
8	170	4	76	distinct	distinct	same	1	0	1.1703	0	20.0215	9.33447e+06	920	0	1	0.5	0	0.0850496	2495	44	24.5	0.109533	0.20375	0.109533	0.109533	0.20375	0.109533	0.109533	0.20375	0.109533	1	1	1	1	1	1	1	1	1	1	1	1	1	1	1	1	1	1	1.64985
8	171	4	76	distinct	distinct	distinct	1	1	2.13593	2.70427	24.4305	9.33953e+06	280	0	1	0.5	0	0.0850496	2495	44	24.5	1.19523	1.28945	1.19523	1.19523	1.28945	1.19523	1.19523	1.28945	1.19523	1	1	1	1	1	1	1	1	1	1	1	1	1	1	1	1	1	1	3.97961
8	172	4	76	distinct	distinct	distinct	1	1	2.13593	2.70427	21.514	9.31481e+06	231	0	1	0.5	0	0.0850496	2495	44	24.5	0.418201	0.471464	0.418201	0.418201	0.471464	0.418201	0.418201	0.471464	0.418201	1	1	1	1	1	1	1	1	1	1	1	1	1	1	1	1	1	1	1.49687
8	173	4	76	distinct	distinct	distinct	1	1	2.13593	2.70427	24.6801	9.31883e+06	266	0	1	0.5	0	0.0850496	2495	44	24.5	0.50965	0.603866	0.50965	0.50965	0.603866	0.50965	0.50965	0.603866	0.50965	1	1	1	1	1	1	1	1	1	1	1	1	1	1	1	1	1	1	2.60014
8	174	4	76	distinct	distinct	distinct	1	1	2.36853	2.70427	20.9989	9.33602e+06	513	0	1	0.5	0	0.0850496	2495	44	24.5	0.551574	0.645791	0.551574	0.551574	0.645791	0.551574	0.551574	0.645791	0.551574	1	1	1	1	1	1	1	1	1	1	1	1	1	1	1	1	1	1	0.927219
8	175	4	76	distinct	distinct	distinct	1	1	2.13593	2.70427	24.6461	9.34059e+06	344	0	1	0.5	0	0.0850496	2495	44	24.5	0.634383	0.714539	0.634383	0.634383	0.714539	0.634383	0.634383	0.714539	0.634383	1	1	1	1	1	1	1	1	1	1	1	1	1	1	1	1	1	1	1.9331
8	176	4	76	distinct	distinct	distinct	1	1	2.13593	2.70427	24.7248	9.34118e+06	311	0	1	0.5	0	0.0850496	2495	44	24.5	0.275903	0.370119	0.33117	0.275903	0.370119	0.33117	0.275903	0.370119	0.33117	1	1	1	1	1	1	1	1	1	1	1	1	1	1	1	1	1	1	1.17818
8	177	4	27	distinct	distinct	same	1	0	2.50864	0	27.6669	2.25082e+06	1860	0	1	0.5	0	0.0850496	1752	24	21.5	0.035135	0.133906	0.045574	0.045574	0.133906	0.045574	0.045574	0.133906	0.045574	1	1	1	1	1	1	1	1	1	1	1	1	1	1	1	1	1	1	1.48006
8	178	4	77	distinct	distinct	same	1	0	2.54285	0	21.1445	4.34272e+06	1360	0	1	0.5	0	0.0850496	1920	33	23	0.00174834	0.076683	0.00174834	0.00174834	0.076683	0.00174834	0.00174834	0.076683	0.00174834	1	1	1	1	1	1	1	1	1	0.983333	0.984733	0.983333	0.983333	0.984733	0.983333	0.983333	0.984733	0.983333	1.0127
8	179	4	77	distinct	distinct	distinct	1	1	3.09684	4.30897	22.6127	4.33417e+06	1860	0	1	0.5	0	0.0850496	1920	33	23	0.137274	0.123031	0.137274	0.137274	0.123031	0.137274	0.137274	0.123031	0.137274	1	1	1	1	1	1	1	1	1	0.982143	0.984496	0.982143	0.982143	0.984496	0.982143	0.982143	0.984496	0.982143	1.28926
8	180	4	78	distinct	distinct	same	1	0	2.61935	0	25.5623	4.02273e+06	1360	0	1	0.5	0	0.0850496	2220	21	25	0.309678	0.286199	0.309678	0.309678	0.286199	0.309678	0.309678	0.286199	0.309678	1	1	1	1	1	1	1	1	1	0.962264	0.966942	0.962264	0.962264	0.966942	0.962264	0.962264	0.966942	0.962264	1.58385
8	181	4	78	distinct	distinct	same	1	0	2.61935	0	26.3709	4.02381e+06	2360	0	1	0.5	0	0.0850496	2220	21	25	0.122009	0.041746	0.159011	0.159011	0.041746	0.159011	0.159011	0.041746	0.159011	1	1	1	1	1	1	1	1	1	1	1	1	1	1	1	1	1	1	1.96726
8	182	4	79	distinct	distinct	same	1	0	3.28052	0	34.0156	2.79903e+06	860	0	1	0.5	0	0.0850496	1560	33	20	0.57617	0.628591	0.604372	0.604372	0.628591	0.604372	0.604372	0.628591	0.604372	1	1	1	1	1	1	1	1	1	0.950311	0.954802	0.949686	0.949686	0.954802	0.949686	0.949686	0.954802	0.949686	2.45658
8	183	4	79	distinct	distinct	same	1	0	3.28052	0	33.738	2.7971e+06	2360	0	1	0.5	0	0.0850496	1800	33	20	0.328327	0.391376	0.223084	0.220826	0.391376	0.220826	0.220826	0.391376	0.220826	1	1	1	1	1	1	1	1	1	1	1	1	1	1	1	1	1	1	0.995973
8	184	4	80	distinct	distinct	same	1	0	2.61418	0	28.4411	4.35226e+06	1010	0	1	0.5	0	0.0850496	2160	37	21.5	0.162826	0.0799407	0.162826	0.137298	0.0799407	0.137298	0.146226	0.0799407	0.146226	1	1	1	1	1	1	1	1	1	0.928058	0.935897	0.928058	0.926471	0.935897	0.926471	0.927007	0.935897	0.927007	1.05205
8	185	4	80	distinct	distinct	same	1	0	1.9102	0	2.7738	4.26669e+06	1060	0	1	0.5	0	0.0850496	2160	37	21.5	0.0941231	9.35283e-05	0.0941231	0.0941231	9.35283e-05	0.0941231	0.0941231	9.35283e-05	0.0941231	1	1	1	1	1	1	1	1	1	0.940299	0.944444	0.940299	0.940299	0.944444	0.940299	0.940299	0.944444	0.940299	1.28406
8	186	4	81	distinct	distinct	distinct	1	1	2.85278	3.77051	14.823	1.4236e+07	636	1	1	0.5	0	0.0853747	2376	21	2	3.99145	4.08567	3.99145	3.99145	4.08567	3.99145	3.99145	4.08567	3.99145	1	1	1	1	1	1	1	1	1	1	1	1	1	1	1	1	1	1	2.49988
8	187	4	82	distinct	distinct	distinct	1	1	1.52076	1.95018	23.6126	1.2777e+07	160	1	1	0.5	0	0.0853747	2358	33	14	3.21557	3.30978	3.21557	3.21557	3.30978	3.21557	3.21557	3.30978	3.21557	1	1	1	1	1	1	1	1	1	1	1	1	1	1	1	1	1	1	4.79885
8	188	4	83	distinct	distinct	same	1	0	2.22961	0	21.0579	9.40483e+06	522	1	1	0.5	1	0.134166	2387	34	8	38.8885	38.9827	38.8885	38.8885	38.9827	38.8885	38.8885	38.9827	38.8885	1	1	1	1	1	1	1	1	1	1	1	1	1	1	1	1	1	1	5.13573
8	189	4	84	distinct	distinct	distinct	1	1	3.52832	4.01241	0.831986	8.16634e+06	402	1	0	0.5	1	0.172808	336	33	8.5	4.35034	4.44456	4.35034	4.35034	4.44456	4.35034	4.35034	4.44456	4.35034	1	1	1	1	1	1	1	1	1	1	1	1	1	1	1	1	1	1	1.99455
8	190	4	85	distinct	distinct	same	1	0	2.28942	0	25.2438	1.05119e+07	390	0	1	0.5	1	0.0934515	2008	28	18.8333	1.97852	2.07274	1.97852	1.97852	2.07274	1.97852	1.97852	2.07274	1.97852	1	1	1	1	1	1	1	1	1	1	1	1	1	1	1	1	1	1	1.58172
8	191	4	86	distinct	distinct	same	1	0	2.2784	0	28.3158	5.41323e+06	621	1	1	0.5	1	0.0954139	1848	42	18.5	0.420553	0.321323	0.420553	0.420553	0.321323	0.420553	0.420553	0.321323	0.420553	1	1	1	1	1	1	1	1	1	0.973333	0.977273	0.973333	0.973333	0.977273	0.973333	0.973333	0.977273	0.973333	2.31715
8	192	4	87	distinct	distinct	same	1	0	2.771	0	14.9982	1.88256e+07	305	0	1	0.5	1	0.0849543	2424	33	8	0.0473768	0.0404265	0.0473768	0.0473768	0.0404265	0.0473768	0.0473768	0.0404265	0.0473768	1	1	1	1	1	1	1	1	1	1	1	1	1	1	1	1	1	1	1.13149
8	193	4	88	distinct	distinct	same	1	0	2.7586	0	17.973	1.58199e+07	611	0	1	0.5	0	0.0953652	2040	33	14	0.0691793	0.0144036	0.0691793	0.0691793	0.0144036	0.0691793	0.0691793	0.0144036	0.0691793	1	1	1	1	1	1	1	1	1	1	1	1	1	1	1	1	1	1	1.11628
8	194	4	89	distinct	distinct	same	1	0	2.2784	0	22.4071	5.44953e+06	565	0	1	0.5	0	0.0866659	2120	44	4.5	0.540259	0.634475	0.540259	0.540259	0.634475	0.540259	0.540259	0.634475	0.540259	1	1	1	1	1	1	1	1	1	1	1	1	1	1	1	1	1	1	1.77341
8	195	4	90	distinct	distinct	same	1	0	2.2784	0	23.2197	5.44982e+06	565	1	1	0.5	1	0.0954139	2366	21	3.5	0.320482	0.371648	0.320482	0.320482	0.371648	0.320482	0.320482	0.371648	0.320482	1	1	1	1	1	1	1	1	1	0.981481	0.984	0.981481	0.981481	0.984	0.981481	0.981481	0.984	0.981481	1.10349
8	196	4	91	distinct	distinct	distinct	1	1	2.60372	2.88811	22.0744	8.61189e+06	606	0	1	0.5	1	0.0934515	2384	44	2.5	1.28038	1.42037	1.28038	1.28038	1.42037	1.28038	1.28038	1.42037	1.28038	1	1	1	1	1	1	1	1	1	1	1	1	1	1	1	1	1	1	3.36513
9	10	5	6	distinct	distinct	distinct	1	1	5.23576	3.69147	24.1399	8.28807e+06	142	1	1	0	1	0.152803	183	6	4.5	0.538263	0.538263	0.538263	0.538263	0.538263	0.538263	0.538263	0.538263	0.538263	1	1	1	1	1	1	1	1	1	1	1	1	1	1	1	1	1	1	4.08425
9	11	5	7	distinct	distinct	same	1	0	1.7693	0	4.80654	6.50601e+06	616	1	0.666667	0.5	0	0.0620598	7776	11	24.5	6.12376	6.13276	6.12467	6.1217	6.13276	6.12327	6.1217	6.13276	6.12327	1	1	1	1	1	1	1	1	1	0.97048	0.972222	0.970588	0.970149	0.972222	0.97037	0.970149	0.972222	0.97037	3.36038
9	12	5	8	distinct	distinct	same	1	0	2.23842	0	1.39502	6.52476e+06	331	1	0.666667	0.5	0	0.0601005	33800	9	38.5	5.55521	5.60063	5.55521	5.55521	5.60063	5.55521	5.55521	5.60063	5.55521	1	1	1	1	1	1	1	1	1	0.946903	0.948718	0.946903	0.946903	0.948718	0.946903	0.946903	0.948718	0.946903	3.03031
9	13	5	9	distinct	distinct	same	1	0	2.23842	0	3.5654	6.59902e+06	134	0	1	0	0	0.0763302	145	33	27.5	5.49693	5.53524	5.49693	5.49693	5.53524	5.49693	5.49693	5.53524	5.49693	1	1	1	1	1	1	1	1	1	0.956522	0.958763	0.956522	0.956522	0.958763	0.956522	0.956522	0.958763	0.956522	3.23503
9	14	5	10	distinct	distinct	same	1	0	2.23842	0	3.00911	6.85621e+06	199	1	1	0	0	0.0681572	170	21	20.5	5.48556	5.48556	5.48556	5.48556	5.48556	5.48556	5.48556	5.48556	5.48556	1	1	1	1	1	1	1	1	1	0.911111	0.911111	0.911111	0.911111	0.911111	0.911111	0.911111	0.911111	0.911111	1.58388
9	15	5	11	distinct	distinct	same	1	0	2.23842	0	3.52195	6.70323e+06	114	1	0	0	0	0.0609293	16	9	31	5.62655	5.63546	5.62655	5.61234	5.63546	5.61234	5.61234	5.63546	5.61234	1	1	1	1	1	1	1	1	1	0.891892	0.893333	0.891892	0.890411	0.893333	0.890411	0.890411	0.893333	0.890411	0.883653
9	16	5	12	distinct	distinct	same	1	0	1.37057	0	15.2666	6.69082e+06	366	1	1	0	0	0.0681572	70	24	26	5.78824	5.87983	5.80591	5.78824	5.87983	5.78824	5.78824	5.87983	5.78824	1	1	1	1	1	1	1	1	1	0.972222	0.950617	0.972603	0.972222	0.950617	0.972222	0.972222	0.950617	0.972222	2.10109
9	17	5	13	distinct	distinct	same	1	0	2.59767	0	0.756253	6.61478e+06	616	1	0.5	0	0	0.0554136	144	9	21	5.61163	5.61163	5.61163	5.61163	5.61163	5.61163	5.61163	5.61163	5.61163	1	1	1	1	1	1	1	1	1	0.9375	0.9375	0.9375	0.9375	0.9375	0.9375	0.9375	0.9375	0.9375	1.91411
9	18	5	14	distinct	distinct	same	1	0	2.23842	0	11.389	6.52844e+06	516	1	0	0	0	0.0609293	11.7	9	27.5	5.0989	5.13349	5.0989	5.0989	5.13349	5.0989	5.0989	5.13349	5.0989	1	1	1	1	1	1	1	1	1	0.933333	0.934783	0.933333	0.933333	0.934783	0.933333	0.933333	0.934783	0.933333	2.42662
9	19	5	15	distinct	distinct	same	1	0	1.7693	0	14.551	6.42963e+06	416	1	0	0	0	0.0609293	78	9	33.5	4.59372	4.71716	4.59372	4.59372	4.71716	4.59372	4.59372	4.71716	4.59372	1	1	1	1	1	1	1	1	1	0.911765	0.914286	0.911765	0.911765	0.914286	0.911765	0.911765	0.914286	0.911765	2.06039
9	20	5	16	distinct	distinct	same	1	0	1.7693	0	10.8223	6.46755e+06	266	1	0	0.5	0	0.0603449	382	21	37.5	5.66969	5.74339	5.66969	5.66969	5.74339	5.66969	5.66969	5.74339	5.66969	1	1	1	1	1	1	1	1	1	0.892857	0.898305	0.892857	0.892857	0.898305	0.892857	0.892857	0.898305	0.892857	3.07472
9	21	5	16	distinct	distinct	distinct	1	1	0.696263	2.70427	17.5241	6.4735e+06	326	1	0	0.5	0	0.0603449	446	21	37.5	5.35597	5.43517	5.35597	5.35597	5.43517	5.35597	5.35597	5.43517	5.35597	1	1	1	1	1	1	1	1	1	1	1	1	1	1	1	1	1	1	2.38
9	22	5	16	distinct	distinct	same	1	0	1.7693	0	17.5122	6.44276e+06	286	1	0	0.5	0	0.0603449	365	21	37.5	5.49296	5.54314	5.49296	5.49296	5.54314	5.49296	5.49296	5.54314	5.49296	1	1	1	1	1	1	1	1	1	0.925	0.927711	0.925	0.925	0.927711	0.925	0.925	0.927711	0.925	2.16782
9	23	5	17	distinct	distinct	same	1	0	2.23842	0	30.0416	6.57459e+06	466	1	0	0	0	0.0609293	256	9	19	5.67198	5.67198	5.67198	5.67198	5.67198	5.67198	5.67198	5.67198	5.67198	1	1	1	1	1	1	1	1	1	0.948718	0.948718	0.948718	0.948718	0.948718	0.948718	0.948718	0.948718	0.948718	3.25593
9	24	5	18	distinct	distinct	same	1	0	1.7693	0	28.2395	6.44497e+06	366	1	0	0	0	0.0609293	260	12	38.5	5.40698	5.40698	5.40698	5.40698	5.40698	5.40698	5.40698	5.40698	5.40698	1	1	1	1	1	1	1	1	1	0.876923	0.876923	0.876923	0.876923	0.876923	0.876923	0.876923	0.876923	0.876923	1.33555
9	25	5	19	distinct	distinct	same	1	0	2.23842	0	26.2717	6.75664e+06	254	1	0	0	0	0.0609293	217	8	35.5	5.76456	5.65764	5.76456	5.76456	5.65764	5.76456	5.76456	5.65764	5.76456	1	1	1	1	1	1	1	1	1	0.942857	0.943662	0.942857	0.942857	0.943662	0.942857	0.942857	0.943662	0.942857	2.96319
9	26	5	20	distinct	distinct	distinct	1	1	3.35181	3.69147	2.00223	6.53645e+06	416	1	1	1	1	0.0654916	160	9	31	5.72181	5.72181	5.72181	5.72181	5.72181	5.72181	5.72181	5.72181	5.72181	1	1	1	1	1	1	1	1	1	1	1	1	1	1	1	1	1	1	3.61886
9	27	5	21	distinct	distinct	same	1	0	1.9417	0	10.748	1.35982e+07	1316	1	0	0	0	0.0609293	604	1	32.5	5.39345	5.39345	5.39345	5.39345	5.39345	5.39345	5.39345	5.39345	5.39345	1	1	1	1	1	1	1	1	1	1	1	1	1	1	1	1	1	1	3.4835
9	28	5	22	distinct	distinct	same	1	0	2.59767	0	30.3801	6.5314e+06	626	1	0.5	0	0	0.0554136	293	4	40.5	5.50867	5.50867	5.50867	5.50867	5.50867	5.50867	5.50867	5.50867	5.50867	1	1	1	1	1	1	1	1	1	0.95	0.95	0.95	0.95	0.95	0.95	0.95	0.95	0.95	1.6858
9	29	5	22	distinct	distinct	same	1	0	2.59767	0	32.3776	6.52955e+06	656	1	0.5	0	0	0.0554136	300	4	40.5	5.25536	5.25536	5.25536	5.25536	5.25536	5.25536	5.25536	5.25536	5.25536	1	1	1	1	1	1	1	1	1	0.955556	0.955556	0.955556	0.955556	0.955556	0.955556	0.955556	0.955556	0.955556	3.28552
9	30	5	22	distinct	distinct	same	1	0	2.59767	0	30.3414	6.53033e+06	637	1	0.5	0	0	0.0554136	253	4	40.5	5.37727	5.37727	5.37727	5.37727	5.37727	5.37727	5.37727	5.37727	5.37727	1	1	1	1	1	1	1	1	1	0.956522	0.956522	0.956522	0.956522	0.956522	0.956522	0.956522	0.956522	0.956522	1.21717
9	31	5	22	distinct	distinct	same	1	0	2.59767	0	24.6405	6.51824e+06	671	1	0.5	0	0	0.0554136	293	4	40.5	5.47465	5.47465	5.47465	5.47465	5.47465	5.47465	5.47465	5.47465	5.47465	1	1	1	1	1	1	1	1	1	1	1	1	1	1	1	1	1	1	0.751641
9	32	5	22	distinct	distinct	same	1	0	2.59767	0	27.8757	6.52464e+06	646	1	0.5	0	0	0.0554136	273	4	40.5	5.52	5.52	5.52	5.52	5.52	5.52	5.52	5.52	5.52	1	1	1	1	1	1	1	1	1	0.92	0.92	0.92	0.92	0.92	0.92	0.92	0.92	0.92	2.95147
9	33	5	22	distinct	distinct	same	1	0	2.59767	0	26.2178	6.52153e+06	704	1	0.5	0	0	0.0554136	266	4	40.5	5.37424	5.37424	5.37424	5.37424	5.37424	5.37424	5.37424	5.37424	5.37424	1	1	1	1	1	1	1	1	1	0.923077	0.923077	0.923077	0.923077	0.923077	0.923077	0.923077	0.923077	0.923077	3.26042
9	34	5	22	distinct	distinct	same	1	0	2.59767	0	24.2032	6.51891e+06	666	1	0.5	0	0	0.0554136	286	4	40.5	5.39026	5.39026	5.39026	5.39026	5.39026	5.39026	5.39026	5.39026	5.39026	1	1	1	1	1	1	1	1	1	1	1	1	1	1	1	1	1	1	0.582373
9	35	5	23	distinct	distinct	same	1	0	2.23842	0	0.637845	6.5686e+06	139	1	1	0	0	0.070606	969	15	36.5	5.99519	5.99025	5.99519	5.99519	5.99025	5.99519	5.99519	5.99025	5.99519	1	1	1	1	1	1	1	1	1	0.975	0.976744	0.975	0.975	0.976744	0.975	0.975	0.976744	0.975	3.46943
9	36	5	24	distinct	distinct	distinct	1	1	4.04396	2.88811	28.6191	7.53927e+06	44	1	1	1	1	0.103563	256	9	35.5	3.60382	3.60382	3.60382	3.60382	3.60382	3.60382	3.60382	3.60382	3.60382	1	1	1	1	1	1	1	1	1	1	1	1	1	1	1	1	1	1	3.83329
9	37	5	24	distinct	distinct	distinct	1	1	4.04396	2.88811	28.6365	7.5379e+06	34	1	1	1	1	0.103563	256	9	35.5	3.45806	3.45806	3.45806	3.45806	3.45806	3.45806	3.45806	3.45806	3.45806	1	1	1	1	1	1	1	1	1	1	1	1	1	1	1	1	1	1	2.78402
9	38	5	25	distinct	distinct	distinct	1	1	1.27381	1.95018	0.715148	6.32891e+06	666	1	0.5	0	0	0.0554136	127	9	27.5	5.34102	5.49382	5.34102	5.34102	5.49382	5.34102	5.34102	5.49382	5.34102	1	1	1	1	1	1	1	1	1	1	1	1	1	1	1	1	1	1	1.31767
9	39	5	26	distinct	distinct	distinct	1	1	2.90657	2.88811	7.65756	8.19995e+06	272	1	1	1	1	0.103563	9664	23	6.5	2.86674	2.86674	2.86674	2.86674	2.86674	2.86674	2.86674	2.86674	2.86674	1	1	1	1	1	1	1	1	1	1	1	1	1	1	1	1	1	1	3.81575
9	40	5	27	distinct	distinct	same	1	0	2.52549	0	0.502749	4.55079e+06	2216	1	1	0	0	0.070606	448	18	36	5.6701	5.72524	5.6701	5.6701	5.72524	5.6701	5.6701	5.72524	5.6701	1	1	1	1	1	1	1	1	1	0.978723	0.980392	0.978723	0.978723	0.980392	0.978723	0.978723	0.980392	0.978723	3.94337
9	41	5	28	distinct	distinct	same	1	0	3.62271	0	2.4893	1.31199e+07	1039	1	1	0	0	0.070606	269	14	13.5	5.70295	5.70295	5.70295	5.70295	5.70295	5.70295	5.70295	5.70295	5.70295	1	1	1	1	1	1	1	1	1	1	1	1	1	1	1	1	1	1	1.44799
9	42	5	29	distinct	distinct	distinct	1	1	0.696263	2.70427	28.2571	6.12612e+06	634	1	1	1	0	0.0785614	124	9	25.5	5.98514	5.99196	5.98514	5.96896	5.99196	5.96896	5.96896	5.99196	5.96896	1	1	1	1	1	1	1	1	1	0.923077	0.924051	0.923077	0.92	0.924051	0.92	0.92	0.924051	0.92	3.67036
9	43	5	30	distinct	distinct	same	1	0	2.61264	0	6.09785	7.12886e+06	183	1	1	1	1	0.0654916	660	33	40.5	4.56164	4.56164	4.56164	4.56164	4.56164	4.56164	4.56164	4.56164	4.56164	1	1	1	1	1	1	1	1	1	1	1	1	1	1	1	1	1	1	1.50097
9	44	5	30	distinct	distinct	same	1	0	2.61264	0	0.0708636	7.13797e+06	383	1	1	1	1	0.0654916	660	33	40.5	4.55991	4.55991	4.55991	4.55991	4.55991	4.55991	4.55991	4.55991	4.55991	1	1	1	1	1	1	1	1	1	1	1	1	1	1	1	1	1	1	3.62736
9	45	5	30	distinct	distinct	same	1	0	2.61264	0	23.1892	7.10876e+06	176	1	1	1	1	0.0654916	660	33	40.5	4.47626	4.53139	4.47626	4.47626	4.53139	4.47626	4.47626	4.53139	4.47626	1	1	1	1	1	1	1	1	1	1	1	1	1	1	1	1	1	1	3.20152
9	46	5	30	distinct	distinct	same	1	0	2.61264	0	0.63006	7.13367e+06	922	1	1	1	1	0.0654916	660	33	40.5	5.25124	5.25124	5.25124	5.25124	5.25124	5.25124	5.25124	5.25124	5.25124	1	1	1	1	1	1	1	1	1	1	1	1	1	1	1	1	1	1	2.01078
9	47	5	30	distinct	distinct	same	1	0	2.61264	0	0.408558	7.13663e+06	310	1	1	1	1	0.0654916	660	33	40.5	4.2653	4.2653	4.2653	4.2653	4.2653	4.2653	4.2653	4.2653	4.2653	1	1	1	1	1	1	1	1	1	1	1	1	1	1	1	1	1	1	2.57637
9	48	5	30	distinct	distinct	same	1	0	2.61264	0	22.5826	7.10318e+06	265	1	1	1	1	0.0654916	660	33	40.5	5.36125	5.38266	5.36125	5.36125	5.38266	5.36125	5.36125	5.38266	5.36125	1	1	1	1	1	1	1	1	1	1	1	1	1	1	1	1	1	1	1.65304
9	49	5	30	distinct	distinct	same	1	0	2.61264	0	1.59536	7.12049e+06	94	1	1	1	1	0.0654916	660	33	40.5	4.91006	4.95863	4.91006	4.91006	4.95863	4.91006	4.91006	4.95863	4.91006	1	1	1	1	1	1	1	1	1	1	1	1	1	1	1	1	1	1	3.59715
9	50	5	31	distinct	distinct	distinct	1	1	3.78285	2.88811	23.8757	8.65859e+06	137	1	1	1	1	0.0756459	272	0	41	5.11321	5.11321	5.11321	5.11321	5.11321	5.11321	5.11321	5.11321	5.11321	1	1	1	1	1	1	1	1	1	1	1	1	1	1	1	1	1	1	1.9451
9	51	5	32	distinct	distinct	distinct	1	1	4.42914	3.69147	2.5908	1.49636e+07	691	1	0	0	0	0.0609293	1745	3	40.5	3.75675	3.75675	3.69519	3.80442	3.75675	3.80442	3.80442	3.75675	3.80442	1	1	1	1	1	1	1	1	1	1	1	1	1	1	1	1	1	1	3.9191
9	52	5	33	distinct	distinct	same	1	0	4.32919	0	15.0234	1.82583e+06	224	1	0.666667	0.5	0	0.0606179	670	9	41.5	5.76423	5.79003	5.76423	5.76423	5.79003	5.76423	5.76423	5.79003	5.76423	1	1	1	1	1	1	1	1	1	0.92233	0.925234	0.92233	0.92233	0.925234	0.92233	0.92233	0.925234	0.92233	3.39934
9	53	5	34	distinct	distinct	distinct	1	1	3.55565	3.69147	1.65121	8.14496e+06	910	1	1	0	1	0.153675	82	7	38	0.0607521	0.0607521	0.0607521	0.0607521	0.0607521	0.0607521	0.0607521	0.0607521	0.0607521	1	1	1	1	1	1	1	1	1	1	1	1	1	1	1	1	1	1	2.11056
9	54	5	35	distinct	distinct	same	1	0	2.59767	0	4.74529	6.75586e+06	816	1	1	1	0	0.068101	105	6	37.5	5.73306	5.81378	5.73306	5.73306	5.81378	5.73306	5.73306	5.81378	5.73306	1	1	1	1	1	1	1	1	1	1	1	1	1	1	1	1	1	1	2.59141
9	55	5	35	distinct	distinct	distinct	1	1	2.77474	2.70427	3.30114	6.76721e+06	11	1	1	1	0	0.068101	105	6	37.5	5.66538	5.63795	5.66538	5.66538	5.63795	5.66538	5.66538	5.63795	5.66538	1	1	1	1	1	1	1	1	1	1	1	1	1	1	1	1	1	1	2.85254
9	56	5	36	distinct	distinct	distinct	1	1	2.90501	1.95018	17.0523	1.29164e+07	204	0	0	0	1	0.0536626	992	3	38.5	8.02831	8.02831	8.02831	8.02831	8.02831	8.02831	8.02831	8.02831	8.02831	1	1	1	1	1	1	1	1	1	1	1	1	1	1	1	1	1	1	0.71952
9	57	5	36	distinct	distinct	distinct	1	1	2.90501	1.95018	7.64505	1.30254e+07	60	0	0	0	1	0.0536626	740	3	38.5	8.13298	8.13298	8.13298	8.13298	8.13298	8.13298	8.13298	8.13298	8.13298	1	1	1	1	1	1	1	1	1	1	1	1	1	1	1	1	1	1	2.86648
9	58	5	37	distinct	distinct	distinct	1	1	1.79366	3.77051	7.51166	2.13198e+06	264	1	1	1	1	0.0587782	140	9	35.5	5.59666	5.61151	5.60993	5.59666	5.61151	5.60993	5.59666	5.61151	5.60993	1	1	1	1	1	1	1	1	1	1	1	1	1	1	1	1	1	1	3.45599
9	59	5	38	distinct	distinct	distinct	1	1	4.71659	3.69147	0.441367	9.85753e+06	105	0	0	0	0	0	1948	5	36.5	2.14261	2.14261	2.14261	2.14261	2.14261	2.14261	2.14261	2.14261	2.14261	1	1	1	1	1	1	1	1	1	1	1	1	1	1	1	1	1	1	2.56588
9	60	5	39	distinct	distinct	same	1	0	1.55197	0	3.07949	3.11343e+06	154	1	1	1	1	0.0587782	17030	15	15	5.60046	5.6263	5.59356	5.60156	5.6263	5.59448	5.60156	5.6263	5.59448	1	1	1	1	1	1	1	1	1	1	1	1	1	1	1	1	1	1	1.3528
9	61	5	40	distinct	distinct	same	1	0	3.91312	0	30.4993	2.36131e+06	165	1	1	0.5	0	0.0853747	284	9	38.5	4.83974	4.83974	4.83974	4.83974	4.83974	4.83974	4.83974	4.83974	4.83974	1	1	1	1	1	1	1	1	1	1	1	1	1	1	1	1	1	1	3.23076
9	62	5	41	distinct	distinct	distinct	1	1	0.772029	1.41687	5.61551	735453	259	1	1	0.5	1	0.138701	1880	7	38.5	5.0699	5.08096	5.0699	5.0699	5.08096	5.0699	5.0699	5.08096	5.0699	0.948339	0.949821	0.948339	0.948339	0.949821	0.948339	0.948339	0.949821	0.948339	0.769231	0.771429	0.769231	0.769231	0.771429	0.769231	0.769231	0.771429	0.769231	4.03987
9	63	5	42	distinct	distinct	same	1	0	1.52267	0	8.18143	6.60746e+06	266	1	1	1	1	0.0587782	232	15	32.5	5.61949	5.65729	5.61949	5.59356	5.65729	5.59356	5.59356	5.65729	5.59356	1	1	1	1	1	1	1	1	1	1	1	1	1	1	1	1	1	1	2.13427
9	64	5	43	distinct	distinct	distinct	1	1	3.28013	3.69147	20.407	1.18196e+07	54	1	1	0.5	0	0.0853747	302.5	1	37	5.08719	5.08719	5.08719	5.08719	5.08719	5.08719	5.08719	5.08719	5.08719	1	1	1	1	1	1	1	1	1	1	1	1	1	1	1	1	1	1	2.07747
9	65	5	43	distinct	distinct	distinct	1	1	3.28013	3.69147	26.851	1.1818e+07	131	1	1	0.5	0	0.0853747	302.5	1	37	5.14618	5.14618	5.14618	5.14618	5.14618	5.14618	5.14618	5.14618	5.14618	1	1	1	1	1	1	1	1	1	1	1	1	1	1	1	1	1	1	1.13386
9	66	5	43	distinct	distinct	distinct	1	1	3.28013	3.69147	28.009	1.18177e+07	46	1	1	0.5	0	0.0853747	302.5	1	37	5.22685	5.22685	5.22685	5.22685	5.22685	5.22685	5.22685	5.22685	5.22685	1	1	1	1	1	1	1	1	1	1	1	1	1	1	1	1	1	1	0.676532
9	67	5	43	distinct	distinct	distinct	1	1	3.28013	3.69147	30.2652	1.18138e+07	202	1	1	0.5	0	0.0853747	302.5	1	37	5.35597	5.35597	5.35597	5.35597	5.35597	5.35597	5.35597	5.35597	5.35597	1	1	1	1	1	1	1	1	1	1	1	1	1	1	1	1	1	1	1.02282
9	68	5	43	distinct	distinct	distinct	1	1	3.28013	3.69147	28.9314	1.18155e+07	129	1	1	0.5	0	0.0853747	302.5	1	37	5.36424	5.36424	5.36424	5.36424	5.36424	5.36424	5.36424	5.36424	5.36424	1	1	1	1	1	1	1	1	1	1	1	1	1	1	1	1	1	1	1.83915
9	69	5	43	distinct	distinct	distinct	1	1	4.01141	3.69147	1.952	1.19346e+07	47	1	1	0.5	0	0.0853747	302.5	1	37	4.99585	4.99585	4.99585	4.99585	4.99585	4.99585	4.99585	4.99585	4.99585	1	1	1	1	1	1	1	1	1	1	1	1	1	1	1	1	1	1	2.00424
9	70	5	43	distinct	distinct	distinct	1	1	3.72916	4.01241	0.936305	1.19287e+07	121	1	1	0.5	0	0.0853747	302.5	1	37	5.26115	5.26115	5.26115	5.26115	5.26115	5.26115	5.26115	5.26115	5.26115	1	1	1	1	1	1	1	1	1	1	1	1	1	1	1	1	1	1	1.96517
9	71	5	43	distinct	distinct	distinct	1	1	4.01141	3.69147	4.59991	1.19193e+07	107	1	1	0.5	0	0.0853747	302.5	1	37	4.75175	4.75175	4.75175	4.75175	4.75175	4.75175	4.75175	4.75175	4.75175	1	1	1	1	1	1	1	1	1	1	1	1	1	1	1	1	1	1	2.32264
9	72	5	43	distinct	distinct	distinct	1	1	4.01141	3.69147	3.77244	1.19148e+07	106	1	1	0.5	0	0.0853747	302.5	1	37	5.26591	5.26591	5.26591	5.26591	5.26591	5.26591	5.26591	5.26591	5.26591	1	1	1	1	1	1	1	1	1	1	1	1	1	1	1	1	1	1	2.92207
9	73	5	44	distinct	distinct	distinct	1	1	2.90657	2.88811	29.2535	7.95737e+06	254	1	1	1	1	0.0654916	180	5	37	5.06166	5.06166	5.06166	5.06166	5.06166	5.06166	5.06166	5.06166	5.06166	1	1	1	1	1	1	1	1	1	1	1	1	1	1	1	1	1	1	3.14204
9	74	5	45	distinct	distinct	distinct	1	1	3.28013	3.69147	26.4689	1.18182e+07	72	1	1	0.5	0	0.0853747	112	69	33.5	1.91392	1.91392	1.91392	1.91392	1.91392	1.91392	1.91392	1.91392	1.91392	1	1	1	1	1	1	1	1	1	1	1	1	1	1	1	1	1	1	0.97029
9	75	5	46	distinct	distinct	same	1	0	1.38411	0	27.6205	6.59744e+06	260	1	0.5	0	0	0.0554136	75	9	34.5	5.37241	5.47163	5.37241	5.37241	5.47163	5.37241	5.37241	5.47163	5.37241	1	1	1	1	1	1	1	1	1	0.944444	0.948052	0.944444	0.944444	0.948052	0.944444	0.944444	0.948052	0.944444	2.73859
9	76	5	47	distinct	distinct	same	1	0	2.46499	0	4.92795	1.49697e+07	566	0	0	0	0	0	50	1	34	5.00323	5.00323	4.94653	4.94653	5.00323	4.94653	4.94653	5.00323	4.94653	1	1	1	1	1	1	1	1	1	1	1	1	1	1	1	1	1	1	1.49272
9	77	5	47	distinct	distinct	distinct	1	1	4.42914	3.69147	4.43394	1.49606e+07	566	0	0	0	0	0	50	1	34	4.76339	4.76339	4.77864	4.77864	4.76339	4.77864	4.77864	4.76339	4.77864	1	1	1	1	1	1	1	1	1	1	1	1	1	1	1	1	1	1	2.08587
9	78	5	48	distinct	distinct	distinct	1	1	4.73966	3.69147	2.13822	1.22919e+07	278	1	1	1	0	0.0785614	720	23	9	3.41522	3.53563	3.41522	3.41522	3.53563	3.41522	3.41522	3.53563	3.41522	1	1	1	1	1	1	1	1	1	1	1	1	1	1	1	1	1	1	2.85808
9	79	5	20	distinct	distinct	distinct	1	1	3.35181	3.69147	6.94655	6.53909e+06	84	1	1	1	1	0.0654916	220	4	30	5.81845	5.81845	5.81845	5.81845	5.81845	5.81845	5.81845	5.81845	5.81845	1	1	1	1	1	1	1	1	1	1	1	1	1	1	1	1	1	1	2.94294
9	80	5	20	distinct	distinct	distinct	1	1	3.35181	3.69147	5.66012	6.53821e+06	66	1	1	1	1	0.0654916	210	6	30	5.56679	5.56679	5.54404	5.56679	5.56679	5.54404	5.56679	5.56679	5.54404	1	1	1	1	1	1	1	1	1	1	1	1	1	1	1	1	1	1	2.66235
9	81	5	20	distinct	distinct	distinct	1	1	3.35181	3.69147	5.50542	6.53821e+06	216	1	1	1	1	0.0654916	10	20	31	5.62435	5.62435	5.56274	5.62435	5.62435	5.56274	5.62435	5.62435	5.56274	1	1	1	1	1	1	1	1	1	1	1	1	1	1	1	1	1	1	3.06774
9	82	5	49	distinct	distinct	distinct	1	1	2.90657	2.88811	18.4841	7.96148e+06	184	1	1	1	1	0.0654916	675	56	40	4.07356	4.07356	4.07356	4.07356	4.07356	4.07356	4.07356	4.07356	4.07356	1	1	1	1	1	1	1	1	1	1	1	1	1	1	1	1	1	1	3.14154
9	83	5	92	distinct	distinct	distinct	1	1	2.90657	2.88811	13.037	7.95308e+06	191	1	1	1	1	0.0654916	200	9	38.5	5.67976	5.67976	5.67976	5.67976	5.67976	5.67976	5.67976	5.67976	5.67976	1	1	1	1	1	1	1	1	1	1	1	1	1	1	1	1	1	1	1.85948
9	84	5	37	distinct	distinct	distinct	1	1	1.79366	3.77051	1.50433	2.12204e+06	266	1	1	1	1	0.0587782	140	9	35.5	5.42687	5.42687	5.42687	5.42687	5.42687	5.42687	5.42687	5.42687	5.42687	1	1	1	1	1	1	1	1	1	1	1	1	1	1	1	1	1	1	3.46458
9	85	5	37	distinct	distinct	distinct	1	1	1.79366	3.77051	2.00522	2.14773e+06	184	1	1	1	1	0.0587782	140	9	35.5	5.50228	5.50228	5.58474	5.50228	5.50228	5.58474	5.50228	5.50228	5.58474	1	1	1	1	1	1	1	1	1	1	1	1	1	1	1	1	1	1	3.84768
9	86	5	37	distinct	distinct	distinct	1	1	1.79366	3.77051	2.00522	2.14551e+06	316	1	1	1	1	0.0587782	140	9	35.5	5.20461	5.20461	5.12832	5.20461	5.20461	5.12832	5.20461	5.20461	5.12832	1	1	1	1	1	1	1	1	1	1	1	1	1	1	1	1	1	1	1.82304
9	87	5	50	distinct	distinct	distinct	1	1	1.63553	2.70427	0.499708	1.41556e+07	254	1	1	1	1	0.0654916	180	5	39	5.89366	5.89366	5.89366	5.89366	5.89366	5.89366	5.89366	5.89366	5.89366	1	1	1	1	1	1	1	1	1	1	1	1	1	1	1	1	1	1	3.88879
9	88	5	51	distinct	distinct	distinct	1	1	2.74924	3.77051	6.48928	1.62685e+07	280	0	0	0	0	0	78	33	31.5	1.25905	1.25905	1.25905	1.25905	1.25905	1.25905	1.25905	1.25905	1.25905	1	1	1	1	1	1	1	1	1	1	1	1	1	1	1	1	1	1	1.63921
9	89	5	52	distinct	distinct	distinct	1	1	1.27381	1.95018	0.574446	6.26712e+06	271	1	1	0.5	0	0.0853747	208	39	40.5	5.74102	5.74102	5.74102	5.72384	5.74102	5.72384	5.72384	5.74102	5.72384	1	1	1	1	1	1	1	1	1	0.968254	0.968254	0.968254	0.967742	0.968254	0.967742	0.967742	0.968254	0.967742	2.64184
9	90	5	53	distinct	distinct	same	1	0	2.98124	0	2.88313	1.38219e+07	1316	0	0	0	0	0	44	30	3.5	4.16012	4.36393	4.23225	4.16012	4.36393	4.23225	4.16012	4.36393	4.23225	1	1	1	1	1	1	1	1	1	1	1	1	1	1	1	1	1	1	3.66167
9	91	5	54	distinct	distinct	same	1	0	2.98124	0	0.0848139	1.38357e+07	556	0	0	0	0	0	1180	21	16	5.09196	5.14568	5.03967	5.09196	5.14568	5.03967	5.09196	5.14568	5.03967	1	1	1	1	1	1	1	1	1	1	1	1	1	1	1	1	1	1	3.83893
9	92	5	55	distinct	distinct	distinct	1	1	2.4003	4.30897	29.3933	1.34448e+07	1138	0	0	0	0	0	270	1	23	2.20689	2.34511	2.21147	1.61037	2.34511	1.61037	2.05594	2.34511	2.05594	1	1	1	1	1	1	1	1	1	1	1	1	1	1	1	1	1	1	1.63612
9	93	5	56	distinct	distinct	distinct	1	1	3.13807	3.69147	1.63993	1.44049e+07	144	1	1	1	1	0.0654916	460	4	22.5	3.18688	3.33056	3.18688	3.18688	3.33056	3.18688	3.18688	3.33056	3.18688	1	1	1	1	1	1	1	1	1	1	1	1	1	1	1	1	1	1	5.03802
9	94	5	57	distinct	distinct	distinct	1	1	2.59659	3.69147	1.58442	1.43028e+07	381	1	1	1	1	0.0654916	446	3	12.5	5.00938	5.15729	5.00938	5.00938	5.15729	5.00938	5.00938	5.15729	5.00938	1	1	1	1	1	1	1	1	1	1	1	1	1	1	1	1	1	1	5.07799
9	95	5	58	distinct	distinct	distinct	1	1	4.01141	3.69147	4.30817	1.19589e+07	186	1	1	1	1	0.0654916	404	9	17.5	4.69251	4.69251	4.69251	4.69251	4.69251	4.69251	4.69251	4.69251	4.69251	1	1	1	1	1	1	1	1	1	1	1	1	1	1	1	1	1	1	1.55297
9	96	5	58	distinct	distinct	distinct	1	1	4.01141	3.69147	12.6108	1.1941e+07	151	1	1	1	1	0.0654916	257	4	17.5	5.06783	5.06783	5.06783	5.06783	5.06783	5.06783	5.06783	5.06783	5.06783	1	1	1	1	1	1	1	1	1	1	1	1	1	1	1	1	1	1	1.02375
9	97	5	58	distinct	distinct	distinct	1	1	4.01141	3.69147	6.29909	1.19609e+07	218	1	1	1	1	0.0654916	111	2	17.5	4.45217	4.45217	4.45217	4.45217	4.45217	4.45217	4.45217	4.45217	4.45217	1	1	1	1	1	1	1	1	1	1	1	1	1	1	1	1	1	1	2.5014
9	98	5	59	distinct	distinct	same	1	0	1.88621	0	16.8704	6.88692e+06	274	1	1	0.5	1	0.138701	220	21	28	5.82479	5.84027	5.82479	5.82479	5.84027	5.82479	5.82479	5.84027	5.82479	1	1	1	1	1	1	1	1	1	0.955556	0.956522	0.955556	0.955556	0.956522	0.955556	0.955556	0.956522	0.955556	3.38266
9	99	5	60	distinct	distinct	distinct	1	1	0.696263	2.70427	27.4362	5.93491e+06	802	1	1	0	0	0.0681572	249	18	14	4.43857	4.43857	4.43857	4.43857	4.43857	4.43857	4.43857	4.43857	4.43857	1	1	1	1	1	1	1	1	1	0.948718	0.948718	0.948718	0.948718	0.948718	0.948718	0.948718	0.948718	0.948718	2.68463
9	100	5	61	distinct	distinct	same	1	0	1.38411	0	4.69781	6.86133e+06	234	0	0	0	0	0	207	9	18.5	4.57232	4.6169	4.57232	4.57232	4.6169	4.57232	4.57232	4.6169	4.57232	1	1	1	1	1	1	1	1	1	0.908046	0.914894	0.908046	0.908046	0.914894	0.908046	0.908046	0.914894	0.908046	3.35632
9	101	5	62	distinct	distinct	same	1	0	2.23842	0	19.4417	6.57083e+06	726	1	1	0.5	0	0.0853747	142	2	34	4.43472	5.1565	4.43472	4.43472	5.1565	4.43472	4.43472	5.1565	4.43472	1	1	1	1	1	1	1	1	1	1	1	1	1	1	1	1	1	1	1.54431
9	102	5	63	distinct	distinct	distinct	1	1	0.10699	2.91387	4.05539	5.56415e+06	178	1	0.666667	0.5	0	0.0543408	15362	71	31	5.50732	5.51999	5.48358	5.48358	5.51999	5.48358	5.48358	5.51999	5.48358	1	1	1	1	1	1	1	1	1	0.934066	0.934783	0.932584	0.932584	0.934783	0.932584	0.932584	0.934783	0.932584	4.40244
9	103	5	93	distinct	distinct	same	1	0	1.7693	0	23.6313	6.42726e+06	297	0	0	0	0	0	155	14	43	5.17895	5.2451	5.17895	5.13952	5.2451	5.13952	5.13952	5.2451	5.13952	1	1	1	1	1	1	1	1	1	0.947368	0.948718	0.947368	0.946667	0.948718	0.946667	0.946667	0.948718	0.946667	2.18513
9	104	5	64	distinct	distinct	distinct	1	1	0.696263	2.70427	8.7419	6.3413e+06	264	1	1	0	0	0.0681572	468.2	27	23	5.56151	5.57005	5.56151	5.56151	5.57005	5.56151	5.56151	5.57005	5.56151	1	1	1	1	1	1	1	1	1	0.933333	0.933884	0.933333	0.933333	0.933884	0.933333	0.933333	0.933884	0.933333	3.38184
9	105	5	65	distinct	distinct	same	1	0	2.52854	0	5.41523	5.48803e+06	736	1	1	0.5	0	0.0853747	240	37	35	5.54591	5.54591	5.54591	5.54591	5.54591	5.54591	5.54591	5.54591	5.54591	1	1	1	1	1	1	1	1	1	1	1	1	1	1	1	1	1	1	3.11642
9	106	5	65	distinct	distinct	same	1	0	2.52854	0	0.832925	5.66695e+06	836	1	1	0.5	0	0.0853747	240	37	35	5.32871	5.38189	5.32871	5.32871	5.38189	5.32871	5.32871	5.38189	5.32871	1	1	1	1	1	1	1	1	1	1	1	1	1	1	1	1	1	1	1.70413
9	107	5	65	distinct	distinct	distinct	1	1	1.34801	2.70427	2.96526	5.67745e+06	171	1	1	0.5	0	0.0853747	240	37	35	5.25356	5.25356	5.25356	5.25356	5.25356	5.25356	5.25356	5.25356	5.25356	1	1	1	1	1	1	1	1	1	1	1	1	1	1	1	1	1	1	2.93504
9	108	5	65	distinct	distinct	same	1	0	2.52854	0	25.6269	5.65258e+06	516	1	1	0.5	0	0.0853747	240	37	35	5.30352	5.30352	5.30352	5.30352	5.30352	5.30352	5.30352	5.30352	5.30352	1	1	1	1	1	1	1	1	1	1	1	1	1	1	1	1	1	1	2.60659
9	109	5	65	distinct	distinct	same	1	0	2.52854	0	5.79682	5.48952e+06	1025	1	1	0.5	0	0.0853747	240	37	35	4.78078	4.84837	4.78078	4.78078	4.84837	4.78078	4.78078	4.84837	4.78078	1	1	1	1	1	1	1	1	1	1	1	1	1	1	1	1	1	1	1.4078
9	110	5	65	distinct	distinct	same	1	0	2.52854	0	4.39936	5.65132e+06	1300	1	1	0.5	0	0.0853747	240	37	35	4.53288	4.53288	4.53288	4.53288	4.53288	4.53288	4.53288	4.53288	4.53288	1	1	1	1	1	1	1	1	1	1	1	1	1	1	1	1	1	1	2.74659
9	111	5	65	distinct	distinct	same	1	0	2.52854	0	4.72424	5.44082e+06	1586	1	1	0.5	0	0.0853747	240	37	35	5.25483	5.25483	5.25483	5.25483	5.25483	5.25483	5.25483	5.25483	5.25483	1	1	1	1	1	1	1	1	1	1	1	1	1	1	1	1	1	1	1.62323
9	112	5	65	distinct	distinct	same	1	0	2.52854	0	2.76917	5.37918e+06	1196	1	1	0.5	0	0.0853747	240	37	35	5.33303	5.33303	5.33303	5.33303	5.33303	5.33303	5.33303	5.33303	5.33303	1	1	1	1	1	1	1	1	1	1	1	1	1	1	1	1	1	1	2.09292
9	113	5	65	distinct	distinct	same	1	0	2.52854	0	2.52353	5.3801e+06	815	1	1	0.5	0	0.0853747	240	37	35	5.47732	5.47732	5.47732	5.47732	5.47732	5.47732	5.47732	5.47732	5.47732	1	1	1	1	1	1	1	1	1	1	1	1	1	1	1	1	1	1	3.17986
9	114	5	65	distinct	distinct	same	1	0	2.52854	0	2.09839	5.25644e+06	1351	1	1	0.5	0	0.0853747	240	37	35	5.18071	5.18071	5.18071	5.18071	5.18071	5.18071	5.18071	5.18071	5.18071	1	1	1	1	1	1	1	1	1	1	1	1	1	1	1	1	1	1	0.667206
9	115	5	66	distinct	distinct	same	1	0	2.52854	0	5.2935	5.64614e+06	616	1	1	0.5	0	0.071171	176	21	34	4.99632	4.99632	4.99632	4.99632	4.99632	4.99632	4.99632	4.99632	4.99632	1	1	1	1	1	1	1	1	1	1	1	1	1	1	1	1	1	1	3.81135
9	116	5	67	distinct	distinct	same	1	0	2.52854	0	23.6577	5.65074e+06	360	1	1	0.5	0	0.071171	120	1	35	2.90471	2.90471	2.90471	2.90471	2.90471	2.90471	2.90471	2.90471	2.90471	1	1	1	1	1	1	1	1	1	1	1	1	1	1	1	1	1	1	4.72852
9	117	5	68	distinct	distinct	same	1	0	1.38411	0	0.122168	6.66404e+06	162	1	1	1	0	0.068101	260	1	42.5	5.50867	5.50867	5.50867	5.50867	5.50867	5.50867	5.50867	5.50867	5.50867	1	1	1	1	1	1	1	1	1	1	1	1	1	1	1	1	1	1	1.44581
[truncated: 8,925 more rows]
[truncated: 8 more columns]
