# Supplementary material for: Global and regional ecological boundaries explain abrupt spatial discontinuities in avian frugivory interactions
Source: Nat Commun. 2022 Nov 14;13:6943. doi: 10.1038/s41467-022-34355-w (PMC9663448; doi:10.1038/s41467-022-34355-w)
Supplement: Supplementary file 7 — Source Data [file 41467_2022_34355_MOESM7_ESM.xlsx]

## Sheet: Figure 2
Network IDs and coordinates				Interaction dissimilarity within and across ecoregions and biomes								Note: see 10_figure_global_network.R file for the code on how to generate this figure
net_id	lon	lat		net_pair1	net_pair2	cat_ecoregion	cat_biome	interaction_dissimilarity_500_scenario3	spatial_great_circle
net_001	-74.6667	40.3319		1	2	distinct	distinct	1	2.557e+06
net_002	-66.7819	18.2969		1	3	distinct	distinct	1	2.5682e+06
net_003	-66.5356	18.2583		1	4	distinct	distinct	1	2.5757e+06
net_004	-66.5919	18.1725		1	5	distinct	distinct	1	2.56221e+06
net_005	-66.5586	18.3083		1	6	distinct	distinct	1	1.33505e+07
net_006	31.75	-28.95		1	7	distinct	distinct	1	7.55211e+06
net_007	-47.1138	-22.8181		1	8	distinct	distinct	1	7.55211e+06
net_008	-47.1138	-22.8181		1	9	distinct	distinct	1	2.80519e+06
net_009	-89.4862	18.507		1	10	distinct	same	1	5.56708e+06
net_010	-1.33333	51.7667		1	11	distinct	distinct	1	7.65776e+06
net_011	-48.3872	-24.317		1	12	distinct	distinct	1	7.65491e+06
net_012	-47.9492	-24.1314		1	13	distinct	distinct	1	7.75724e+06
net_013	-47.9575	-25.1278		1	14	distinct	distinct	1	7.72894e+06
net_014	-42.2805	-22.5532		1	15	distinct	distinct	1	7.70898e+06
net_015	-45.0625	-23.5484		1	16	distinct	distinct	1	7.52842e+06
net_016	-42.8587	-20.8026		1	17	distinct	distinct	1	7.9694e+06
net_017	-51.1669	-28.2231		1	18	distinct	distinct	1	7.57924e+06
net_018	-46.7499	-22.9433		1	19	distinct	distinct	1	7.49891e+06
net_019	-47.5923	-22.481		1	20	distinct	distinct	1	7.5406e+06
net_020	-47.4278	-22.8252		1	21	distinct	distinct	1	7.53356e+06
net_021	-47.2046	-22.6716		1	22	distinct	distinct	1	7.51126e+06
net_022	-47.505	-22.5683		1	23	distinct	distinct	1	7.64196e+06
net_023	-46.7212	-23.5459		1	24	distinct	distinct	1	7.52158e+06
net_024	-47.6102	-22.7087		1	25	distinct	distinct	1	7.68798e+06
net_025	-43.6944	-22.7674		1	26	distinct	same	1	4.2364e+06
net_026	-25.18	37.79		1	27	distinct	distinct	1	1.16288e+07
net_027	34.7861	0.295833		1	28	distinct	distinct	1	7.7476e+06
net_028	-49.2618	-25.4894		1	29	distinct	distinct	1	7.74359e+06
net_029	-49.2372	-25.4424		1	30	distinct	distinct	1	7.74355e+06
net_030	-49.2197	-25.4361		1	31	distinct	distinct	1	7.7366e+06
net_031	-49.37	-25.42		1	32	distinct	distinct	1	7.73898e+06
net_032	-49.2696	-25.409		1	33	distinct	distinct	1	7.73433e+06
net_033	-49.262	-25.3616		1	34	distinct	distinct	1	7.73427e+06
net_034	-49.318	-25.38		1	35	distinct	distinct	1	7.74462e+06
net_035	-48.4105	-25.1664		1	36	distinct	distinct	1	5.5217e+06
net_036	-15.4562	28.0307		1	37	distinct	distinct	1	5.51911e+06
net_037	-15.4634	28.0658		1	38	distinct	distinct	1	6.83269e+06
net_038	-41.34	-12.988		1	39	distinct	distinct	1	5.79919e+06
net_039	-6.32404	37.1804		1	40	distinct	distinct	1	6.32405e+06
net_040	-67.5	-16.4		1	41	distinct	distinct	1	1.17632e+07
net_041	130.5	30.3333		1	42	distinct	distinct	1	7.11306e+06
net_042	-48.2	-18.95		1	43	distinct	distinct	1	7.95916e+06
net_043	-158.085	21.4433		1	44	distinct	distinct	1	7.96193e+06
net_044	-158.193	21.5368		1	45	distinct	distinct	1	7.94613e+06
net_045	-157.873	21.376		1	46	distinct	distinct	1	7.95992e+06
net_046	-158.145	21.5068		1	47	distinct	distinct	1	7.96086e+06
net_047	-158.18	21.5365		1	48	distinct	distinct	1	7.94346e+06
net_048	-157.811	21.3384		1	49	distinct	distinct	1	7.94297e+06
net_049	-158.041	21.6321		1	50	distinct	distinct	1	6.20807e+06
net_050	-0.9078	37.5669		1	51	distinct	same	1	1.24421e+07
net_051	92.94	26.99		1	52	distinct	distinct	1	3.61233e+06
net_052	-76.6718	7.77318		1	53	distinct	same	1	5.58836e+06
net_053	-5.5	43.28		1	54	distinct	distinct	1	8.09214e+06
net_054	-50.07	-29.06		1	55	distinct	distinct	1	8.27173e+06
net_055	-53.25	-31.67		1	56	distinct	distinct	1	1.25812e+07
net_056	145.767	15.1742		1	57	distinct	distinct	1	1.27099e+07
net_057	145.21	14.14		1	58	distinct	distinct	1	4.81889e+06
net_058	-90.32	-0.75		1	59	distinct	same	1	7.07209e+06
net_059	23.78	52.74		1	60	distinct	distinct	1	5.01086e+06
net_060	-73.75	-4.916		1	61	distinct	distinct	1	2.52955e+06
net_061	-67.113	18.4675		1	62	distinct	distinct	1	3.09353e+06
net_062	-96.3802	19.5902		1	63	distinct	distinct	1	6.74767e+06
net_063	-36.05	-8.966		1	64	distinct	same	1	1.43294e+07
net_064	174.727	-41.2956		1	65	distinct	same	1	1.43278e+07
net_065	174.747	-41.2944		1	66	distinct	same	1	1.43278e+07
net_066	174.752	-41.3033		1	67	distinct	same	1	1.43239e+07
net_067	174.798	-41.2925		1	68	distinct	same	1	1.43251e+07
net_068	174.774	-41.2783		1	69	distinct	same	1	1.44634e+07
net_069	173.567	-42.3483		1	70	distinct	distinct	1	1.44574e+07
net_070	173.634	-42.3292		1	71	distinct	same	1	1.44473e+07
net_071	173.738	-42.2758		1	72	distinct	same	1	1.4442e+07
net_072	173.786	-42.2361		1	73	distinct	distinct	1	5.48967e+06
net_073	-8.46472	40.2233		1	74	distinct	same	1	1.43283e+07
net_074	174.747	-41.305		1	75	distinct	distinct	1	6.98484e+06
net_075	-38.4	-12.9333		1	76	distinct	distinct	1	1.24488e+07
net_076	92.9667	26.9333		1	77	distinct	same	1	1.24394e+07
net_077	92.95	27.0167		1	78	distinct	same	1	1.48358e+07
net_078	169.4	-43.75		1	79	distinct	same	1	4.23927e+06
net_079	-25.15	37.78		1	80	distinct	same	1	4.23769e+06
net_080	-25.16	37.8		1	81	distinct	same	1	4.23806e+06
net_081	-25.16	37.79		1	82	distinct	distinct	1	5.49142e+06
net_082	-8.4	40.3		1	83	distinct	distinct	1	5.48359e+06
net_083	-8.5	40.3		1	84	distinct	distinct	1	4.8094e+06
net_084	-90.32	-0.66		1	85	distinct	distinct	1	4.80684e+06
net_085	-89.43	-0.91		1	86	distinct	distinct	1	4.80662e+06
net_086	-89.49	-0.89		1	87	distinct	distinct	1	1.30121e+07
net_087	34.37	-19.95		1	88	distinct	distinct	1	1.34863e+07
net_088	80.194	13.704		1	89	distinct	distinct	1	6.29682e+06
net_089	-37.5167	-5.05		1	90	distinct	distinct	1	1.4506e+07
net_090	146.808	-7.22		1	91	distinct	distinct	1	1.46485e+07
net_091	147.35	-9.45		1	92	distinct	distinct	1	1.2903e+07
net_092	26.1667	-29.1167		1	93	distinct	same	1	1.66504e+07
net_093	144.417	-37.6167		1	94	distinct	same	1	1.65569e+07
net_094	145.567	-37.7167		1	95	distinct	same	1	1.44605e+07
net_095	173.048	-41.332		1	96	distinct	same	1	1.44436e+07
net_096	173.263	-41.3249		1	97	distinct	same	1	1.44644e+07
net_097	173.039	-41.4062		1	98	distinct	distinct	1	7.72922e+06
net_098	-41.6833	-22.2833		1	99	distinct	distinct	1	6.81609e+06
net_099	-47.97	-15.95		1	100	distinct	distinct	1	7.55964e+06
net_100	-40.04	-19.77		1	101	distinct	distinct	1	7.62842e+06
net_101	-46.6	-23.3667		1	102	distinct	distinct	1	6.90223e+06
net_102	-56.2	-19.57		1	103	distinct	distinct	1	7.49201e+06
net_103	-47.5405	-22.3941		1	104	distinct	distinct	1	7.40489e+06
net_104	-48.0186	-21.7258		1	105	distinct	distinct	1	7.27666e+06
net_105	-64.675	-24.73		1	106	distinct	distinct	1	7.53674e+06
net_106	-65.888	-27.25		1	107	distinct	distinct	1	7.53744e+06
net_107	-65.625	-27.226		1	108	distinct	distinct	1	7.49492e+06
net_108	-65.3	-26.8		1	109	distinct	distinct	1	7.27925e+06
net_109	-64.693	-24.756		1	110	distinct	distinct	1	7.51401e+06
net_110	-65.773	-27.03		1	111	distinct	distinct	1	7.21083e+06
net_111	-64.448	-24.098		1	112	distinct	distinct	1	7.15959e+06
net_112	-64.878	-23.689		1	113	distinct	distinct	1	7.16017e+06
net_113	-64.868	-23.693		1	114	distinct	distinct	1	7.00753e+06
net_114	-64.71	-22.278		1	115	distinct	distinct	1	7.48899e+06
net_115	-65.333	-26.75		1	116	distinct	distinct	1	7.49434e+06
net_116	-65.335	-26.799		1	117	distinct	distinct	1	7.17324e+06
net_117	-39.2	-15.35		1	118	distinct	distinct	1	7.16293e+06
net_118	-39.14	-15.21		1	119	distinct	distinct	1	7.15628e+06
net_119	-39.12	-15.13		1	120	distinct	distinct	1	7.16996e+06
net_120	-39.08	-15.25		1	121	distinct	distinct	1	7.17039e+06
net_121	-39.09	-15.26		1	122	distinct	distinct	1	3.45544e+06
net_122	-84.0464	10.2842		1	123	distinct	distinct	1	1.53964e+07
net_123	146.08	-17.85		1	124	distinct	distinct	1	1.36871e+07
net_124	77.04	10.35		1	125	distinct	same	1	1.20975e+07
net_125	103.71	31.066		1	126	distinct	same	1	1.20988e+07
net_126	103.741	31.055		1	127	distinct	same	1	1.20988e+07
net_127	103.728	31.055		1	128	distinct	same	1	1.20977e+07
net_128	103.72	31.064		1	129	distinct	same	1	1.20987e+07
net_129	103.72	31.055		1	130	distinct	distinct	1	1.20956e+07
net_130	103.699	31.083		1	131	distinct	distinct	1	1.20953e+07
net_131	103.719	31.086		1	132	distinct	distinct	1	1.20953e+07
net_132	103.726	31.086		1	133	distinct	distinct	1	1.20956e+07
net_133	103.718	31.083		1	134	distinct	same	1	1.20986e+07
net_134	103.723	31.056		1	135	distinct	same	1	1.20983e+07
net_135	103.72	31.059		1	136	distinct	same	1	1.20998e+07
net_136	103.729	31.046		1	137	distinct	same	1	1.20991e+07
net_137	103.729	31.052		1	138	distinct	distinct	1	6.0308e+06
net_138	-2.9	37.9833		1	139	distinct	distinct	1	5.8384e+06
net_139	-5.71	37.38		1	140	distinct	same	1	6.27936e+06
net_140	8.66	50.3		1	141	distinct	same	1	6.26217e+06
net_141	9	51.15		1	142	distinct	distinct	1	1.2095e+07
net_142	37.2692	-3.23316		1	143	distinct	distinct	1	1.21003e+07
net_143	37.3203	-3.24789		1	144	distinct	distinct	1	1.21148e+07
net_144	37.4703	-3.2751		1	145	distinct	distinct	1	1.20874e+07
net_145	37.2363	-3.16754		1	146	distinct	distinct	1	1.20996e+07
net_146	37.3433	-3.21188		1	147	distinct	distinct	1	1.21093e+07
net_147	37.418	-3.26038		1	148	distinct	distinct	1	1.21093e+07
net_148	37.4202	-3.25772		1	149	distinct	distinct	1	1.21152e+07
net_149	37.5189	-3.22595		1	150	distinct	distinct	1	1.20863e+07
net_150	37.2431	-3.14485		1	151	distinct	distinct	1	1.20859e+07
net_151	37.2454	-3.13685		1	152	distinct	distinct	1	1.20909e+07
net_152	37.3031	-3.13996		1	153	distinct	distinct	1	1.2091e+07
net_153	37.3053	-3.13853		1	154	distinct	distinct	1	1.20979e+07
net_154	37.3583	-3.17224		1	155	distinct	distinct	1	1.20907e+07
net_155	37.2899	-3.15118		1	156	distinct	distinct	1	1.20987e+07
net_156	37.3584	-3.18372		1	157	distinct	distinct	1	1.21124e+07
net_157	37.514	-3.19367		1	158	distinct	distinct	1	1.21132e+07
net_158	37.5159	-3.20186		1	159	distinct	distinct	1	1.21059e+07
net_159	37.439	-3.18985		1	160	distinct	distinct	1	1.20847e+07
net_160	37.2604	-3.10358		1	161	distinct	distinct	1	1.20978e+07
net_161	37.3626	-3.16586		1	162	distinct	distinct	1	1.20975e+07
net_162	37.3632	-3.1616		1	163	distinct	distinct	1	1.21064e+07
net_163	37.4421	-3.19359		1	164	distinct	distinct	1	1.21112e+07
net_164	37.5126	-3.17886		1	165	distinct	distinct	1	1.20893e+07
net_165	37.248	-3.18021		1	166	distinct	distinct	1	1.21195e+07
net_166	37.5012	-3.30416		1	167	distinct	distinct	1	1.21218e+07
net_167	37.5044	-3.33231		1	168	distinct	distinct	1	1.21287e+07
net_168	37.6163	-3.29932		1	169	distinct	distinct	1	1.20903e+07
net_169	37.255	-3.18609		1	170	distinct	distinct	1	1.21258e+07
net_170	37.6044	-3.27324		1	171	distinct	distinct	1	1.21353e+07
net_171	37.6748	-3.32407		1	172	distinct	distinct	1	1.21208e+07
net_172	37.4549	-3.3748		1	173	distinct	distinct	1	1.21247e+07
net_173	37.4965	-3.38092		1	174	distinct	distinct	1	1.21332e+07
net_174	37.6431	-3.33033		1	175	distinct	distinct	1	1.21356e+07
net_175	37.6829	-3.31882		1	176	distinct	distinct	1	1.21349e+07
net_176	37.684	-3.30765		1	177	distinct	distinct	1	6.32405e+06
net_177	-67.5	-16.4		1	178	distinct	distinct	1	3.9455e+06
net_178	-75.57	4.72		1	179	distinct	distinct	1	3.94752e+06
net_179	-75.48	4.7		1	180	distinct	distinct	1	4.92477e+06
net_180	-79.06	-3.96		1	181	distinct	distinct	1	4.94119e+06
net_181	-79.166	-4.1		1	182	distinct	distinct	1	5.91846e+06
net_182	-71.54	-13.05		1	183	distinct	distinct	1	5.9315e+06
net_183	-71.58	-13.17		1	184	distinct	distinct	1	3.43019e+06
net_184	-69.5781	9.70578		1	185	distinct	distinct	1	3.40223e+06
net_185	-67.02	10.3891		1	186	distinct	distinct	1	1.38192e+07
net_186	79.85	10.3		1	187	distinct	distinct	1	7.86966e+06
net_187	-156.333	20.6		1	188	distinct	distinct	1	1.2193e+07
net_188	38.33	-3.37		1	189	distinct	distinct	0.926829	1.14831e+06
net_189	-88.17	40.13		1	190	distinct	distinct	1	1.00546e+07
net_190	-149.833	-17.5333		1	191	distinct	distinct	1	3.42163e+06
net_191	-83.51	10.47		1	192	distinct	distinct	1	1.26087e+07
net_192	121.25	24.8		1	193	distinct	distinct	1	1.29132e+07
net_193	91.775	22.4583		1	194	distinct	distinct	1	3.4399e+06
net_194	-84.01	10.42		1	195	distinct	distinct	1	3.44043e+06
net_195	-84.0167	10.4167		1	196	distinct	distinct	1	6.4237e+06
net_196	2.94	39.14		2	3	same	same	0.723577	26400.8
				2	4	same	same	0.784314	24362.6
				2	5	same	same	0.682243	23645
				2	6	distinct	same	1	1.17847e+07
				2	7	distinct	same	1	5.02647e+06
				2	8	distinct	same	1	5.02647e+06
				2	9	distinct	same	1	2.39751e+06
				2	10	distinct	distinct	1	6.74531e+06
				2	11	distinct	same	1	5.11959e+06
				2	12	distinct	same	1	5.11971e+06
				2	13	distinct	same	1	5.21935e+06
				2	14	distinct	same	1	5.24705e+06
				2	15	distinct	same	1	5.19612e+06
				2	16	distinct	same	1	5.05156e+06
				2	17	distinct	same	1	5.41488e+06
				2	18	distinct	same	1	5.05577e+06
				2	19	distinct	same	1	4.97106e+06
				2	20	distinct	same	1	5.01273e+06
				2	21	distinct	distinct	1	5.00778e+06
				2	22	distinct	same	1	4.98373e+06
				2	23	distinct	same	1	5.11653e+06
				2	24	distinct	same	1	4.99285e+06
				2	25	distinct	same	1	5.19091e+06
				2	26	distinct	distinct	1	4.57455e+06
				2	27	distinct	same	1	1.12288e+07
				2	28	distinct	same	1	5.20255e+06
				2	29	distinct	same	1	5.19874e+06
				2	30	distinct	same	1	5.19879e+06
				2	31	distinct	same	1	5.19122e+06
				2	32	distinct	same	1	5.19406e+06
				2	33	distinct	same	1	5.18953e+06
				2	34	distinct	same	1	5.18919e+06
				2	35	distinct	same	1	5.20425e+06
				2	36	distinct	distinct	1	5.32675e+06
				2	37	distinct	distinct	1	5.32605e+06
				2	38	distinct	distinct	1	4.44708e+06
				2	39	distinct	distinct	1	6.20764e+06
				2	40	distinct	same	1	3.83856e+06
				2	41	distinct	same	1	1.43164e+07
				2	42	distinct	distinct	1	4.59367e+06
				2	43	distinct	same	1	9.41728e+06
				2	44	distinct	same	1	9.42489e+06
				2	45	distinct	same	1	9.39866e+06
				2	46	distinct	same	1	9.42111e+06
				2	47	distinct	same	1	9.42359e+06
				2	48	distinct	same	1	9.39373e+06
				2	49	distinct	same	1	9.40665e+06
				2	50	distinct	distinct	1	6.68776e+06
				2	51	distinct	distinct	1	1.45409e+07
				2	52	distinct	same	1	1.58191e+06
				2	53	distinct	distinct	1	6.3241e+06
				2	54	distinct	same	1	5.53926e+06
				2	55	distinct	distinct	1	5.71491e+06
				2	56	distinct	distinct	1	1.48767e+07
				2	57	distinct	distinct	1	1.50002e+07
				2	58	distinct	distinct	1	3.32823e+06
				2	59	distinct	distinct	1	8.44656e+06
				2	60	distinct	same	1	2.67897e+06
				2	61	same	same	1	39757
				2	62	distinct	distinct	1	3.11697e+06
				2	63	distinct	same	1	4.52689e+06
				2	64	distinct	distinct	1	1.3699e+07
				2	65	distinct	distinct	1	1.36974e+07
				2	66	distinct	distinct	1	1.36968e+07
				2	67	distinct	distinct	1	1.36932e+07
				2	68	distinct	distinct	1	1.36953e+07
				2	69	distinct	distinct	1	1.37843e+07
				2	70	distinct	distinct	1	1.37789e+07
				2	71	distinct	distinct	1	1.3771e+07
				2	72	distinct	distinct	1	1.37676e+07
				2	73	distinct	distinct	1	6.04499e+06
				2	74	distinct	distinct	1	1.36973e+07
				2	75	distinct	same	1	4.65215e+06
				2	76	distinct	same	1	1.45477e+07
				2	77	distinct	distinct	1	1.45387e+07
				2	78	distinct	distinct	1	1.40984e+07
				2	79	distinct	distinct	1	4.57677e+06
				2	80	distinct	distinct	1	4.57656e+06
				2	81	distinct	distinct	1	4.57624e+06
				2	82	distinct	distinct	1	6.05132e+06
				2	83	distinct	distinct	1	6.04286e+06
				2	84	distinct	distinct	1	3.32178e+06
				2	85	distinct	distinct	1	3.26516e+06
				2	86	distinct	distinct	1	3.26868e+06
				2	87	distinct	distinct	1	1.18186e+07
				2	88	distinct	distinct	1	1.49544e+07
				2	89	distinct	distinct	1	4.12151e+06
				2	90	distinct	same	1	1.61932e+07
				2	91	distinct	same	1	1.62235e+07
				2	92	distinct	distinct	1	1.12601e+07
				2	93	distinct	distinct	1	1.63072e+07
				2	94	distinct	distinct	1	1.62114e+07
				2	95	distinct	distinct	1	1.38387e+07
				2	96	distinct	distinct	1	1.38209e+07
				2	97	distinct	distinct	1	1.38386e+07
				2	98	distinct	same	1	5.25538e+06
				2	99	distinct	distinct	1	4.31292e+06
				2	100	distinct	same	1	5.12477e+06
				2	101	distinct	same	1	5.1045e+06
				2	102	distinct	distinct	1	4.34527e+06
				2	103	distinct	same	1	4.96482e+06
				2	104	distinct	distinct	1	4.87661e+06
				2	105	distinct	same	1	4.76548e+06
				2	106	distinct	same	1	5.0401e+06
				2	107	distinct	distinct	1	5.03807e+06
				2	108	distinct	same	1	4.99189e+06
				2	109	distinct	same	1	4.76826e+06
				2	110	distinct	same	1	5.01599e+06
				2	111	distinct	same	1	4.69683e+06
				2	112	distinct	same	1	4.6493e+06
				2	113	distinct	same	1	4.64979e+06
				2	114	distinct	same	1	4.4941e+06
				2	115	distinct	same	1	4.98624e+06
				2	116	distinct	same	1	4.99166e+06
				2	117	distinct	same	1	4.79572e+06
				2	118	distinct	same	1	4.78804e+06
				2	119	distinct	same	1	4.78268e+06
				2	120	distinct	same	1	4.79559e+06
				2	121	distinct	same	1	4.79573e+06
				2	122	distinct	same	1	2.06097e+06
				2	123	distinct	same	1	1.65596e+07
				2	124	distinct	same	1	1.4941e+07
				2	125	distinct	distinct	1	1.44489e+07
				2	126	distinct	distinct	1	1.44507e+07
				2	127	distinct	distinct	1	1.44504e+07
				2	128	distinct	distinct	1	1.44493e+07
				2	129	distinct	distinct	1	1.44503e+07
				2	130	distinct	distinct	1	1.44468e+07
				2	131	distinct	distinct	1	1.44469e+07
				2	132	distinct	distinct	1	1.4447e+07
				2	133	distinct	distinct	1	1.44472e+07
				2	134	distinct	distinct	1	1.44502e+07
				2	135	distinct	distinct	1	1.44499e+07
				2	136	distinct	distinct	1	1.44514e+07
				2	137	distinct	distinct	1	1.44508e+07
				2	138	distinct	distinct	1	6.51211e+06
				2	139	distinct	distinct	1	6.26285e+06
				2	140	distinct	distinct	1	7.4358e+06
				2	141	distinct	distinct	1	7.45797e+06
				2	142	distinct	same	1	1.1614e+07
				2	143	distinct	same	1	1.16199e+07
				2	144	distinct	same	1	1.16367e+07
				2	145	distinct	same	1	1.16083e+07
				2	146	distinct	same	1	1.16211e+07
				2	147	distinct	same	1	1.16306e+07
				2	148	distinct	same	1	1.16308e+07
				2	149	distinct	same	1	1.16401e+07
				2	150	distinct	same	1	1.16082e+07
				2	151	distinct	same	1	1.16082e+07
				2	152	distinct	same	1	1.16144e+07
				2	153	distinct	same	1	1.16146e+07
				2	154	distinct	same	1	1.16213e+07
				2	155	distinct	same	1	1.16134e+07
				2	156	distinct	same	1	1.16217e+07
				2	157	distinct	same	1	1.16385e+07
				2	158	distinct	same	1	1.1639e+07
				2	159	distinct	same	1	1.16305e+07
				2	160	distinct	same	1	1.16086e+07
				2	161	distinct	same	1	1.16216e+07
				2	162	distinct	same	1	1.16215e+07
				2	163	distinct	same	1	1.16309e+07
				2	164	distinct	same	1	1.16379e+07
				2	165	distinct	same	1	1.16099e+07
				2	166	distinct	same	1	1.16409e+07
				2	167	distinct	same	1	1.16422e+07
				2	168	distinct	distinct	1	1.16529e+07
				2	169	distinct	same	1	1.16109e+07
				2	170	distinct	same	1	1.16508e+07
				2	171	distinct	distinct	1	1.166e+07
				2	172	distinct	distinct	1	1.16385e+07
				2	173	distinct	distinct	1	1.16431e+07
				2	174	distinct	distinct	1	1.16568e+07
				2	175	distinct	distinct	1	1.16606e+07
				2	176	distinct	distinct	1	1.16604e+07
				2	177	distinct	same	1	3.83856e+06
				2	178	distinct	same	1	1.78047e+06
				2	179	distinct	distinct	1	1.77712e+06
				2	180	distinct	same	1	2.80625e+06
				2	181	distinct	same	1	2.82546e+06
				2	182	distinct	same	1	3.50623e+06
				2	183	distinct	same	1	3.52001e+06
				2	184	distinct	same	1	997279
				2	185	distinct	same	1	875332
				2	186	distinct	distinct	1	1.51808e+07
				2	187	distinct	distinct	1	9.27132e+06
				2	188	distinct	same	1	1.17308e+07
				2	189	distinct	distinct	1	3.17298e+06
				2	190	distinct	same	1	9.91409e+06
				2	191	distinct	same	1	1.99937e+06
				2	192	distinct	same	1	1.51583e+07
				2	193	distinct	same	1	1.49338e+07
				2	194	distinct	same	1	2.05054e+06
				2	195	distinct	same	1	2.05136e+06
				2	196	distinct	distinct	1	7.01894e+06
				3	4	same	same	0.853211	11217.4
				3	5	same	same	0.684211	6047.28
				3	6	distinct	same	1	1.17594e+07
				3	7	distinct	same	1	5.01127e+06
				3	8	distinct	same	1	5.01127e+06
				3	9	distinct	same	1	2.42381e+06
				3	10	distinct	distinct	1	6.73171e+06
				3	11	distinct	same	1	5.10529e+06
				3	12	distinct	same	1	5.10518e+06
				3	13	distinct	same	1	5.20505e+06
				3	14	distinct	same	1	5.22983e+06
				3	15	distinct	same	1	5.18023e+06
				3	16	distinct	same	1	5.0341e+06
				3	17	distinct	same	1	5.40264e+06
				3	18	distinct	same	1	5.04044e+06
				3	19	distinct	same	1	4.95599e+06
				3	20	distinct	same	1	4.99767e+06
				3	21	distinct	distinct	1	4.99259e+06
				3	22	distinct	same	1	4.96864e+06
				3	23	distinct	same	1	5.10133e+06
				3	24	distinct	same	1	4.97784e+06
				3	25	distinct	same	1	5.17428e+06
				3	26	distinct	distinct	1	4.55632e+06
				3	27	distinct	same	1	1.12031e+07
				3	28	distinct	same	1	5.18891e+06
				3	29	distinct	same	1	5.18507e+06
				3	30	distinct	same	1	5.18512e+06
				3	31	distinct	same	1	5.1776e+06
				3	32	distinct	same	1	5.1804e+06
				3	33	distinct	same	1	5.17586e+06
				3	34	distinct	same	1	5.17555e+06
				3	35	distinct	same	1	5.19016e+06
				3	36	distinct	distinct	1	5.30409e+06
				3	37	distinct	distinct	1	5.3034e+06
				3	38	distinct	distinct	1	4.42689e+06
				3	39	distinct	distinct	1	6.1881e+06
				3	40	distinct	same	1	3.83494e+06
				3	41	distinct	same	1	1.43289e+07
				3	42	distinct	distinct	1	4.57801e+06
				3	43	distinct	same	1	9.44315e+06
				3	44	distinct	same	1	9.45074e+06
				3	45	distinct	same	1	9.42453e+06
				3	46	distinct	same	1	9.44697e+06
				3	47	distinct	same	1	9.44944e+06
				3	48	distinct	same	1	9.41962e+06
				3	49	distinct	same	1	9.4325e+06
				3	50	distinct	distinct	1	6.66834e+06
				3	51	distinct	distinct	1	1.45342e+07
				3	52	distinct	same	1	1.59705e+06
				3	53	distinct	distinct	1	6.30696e+06
				3	54	distinct	same	1	5.52669e+06
				3	55	distinct	distinct	1	5.70417e+06
				3	56	distinct	distinct	1	1.48983e+07
				3	57	distinct	distinct	1	1.50219e+07
				3	58	distinct	distinct	1	3.34661e+06
				3	59	distinct	distinct	1	8.4336e+06
				3	60	distinct	same	1	2.68275e+06
				3	61	same	same	0.972222	65276.3
				3	62	distinct	distinct	1	3.14335e+06
				3	63	distinct	same	1	4.50402e+06
				3	64	distinct	distinct	1	1.3717e+07
				3	65	distinct	distinct	1	1.37153e+07
				3	66	distinct	distinct	1	1.37148e+07
				3	67	distinct	distinct	1	1.37111e+07
				3	68	distinct	distinct	1	1.37133e+07
				3	69	distinct	distinct	1	1.38017e+07
				3	70	distinct	distinct	1	1.37964e+07
				3	71	distinct	distinct	1	1.37886e+07
				3	72	distinct	distinct	1	1.37851e+07
				3	73	distinct	distinct	1	6.02669e+06
				3	74	distinct	distinct	1	1.37153e+07
				3	75	distinct	same	1	4.63099e+06
				3	76	distinct	same	1	1.4541e+07
				3	77	distinct	distinct	1	1.4532e+07
				3	78	distinct	distinct	1	1.41151e+07
				3	79	distinct	distinct	1	4.55853e+06
				3	80	distinct	distinct	1	4.55832e+06
				3	81	distinct	distinct	1	4.55801e+06
				3	82	distinct	distinct	1	6.03304e+06
				3	83	distinct	distinct	1	6.02459e+06
				3	84	distinct	distinct	1	3.3402e+06
				3	85	distinct	distinct	1	3.28307e+06
				3	86	distinct	distinct	1	3.28663e+06
				3	87	distinct	distinct	1	1.17924e+07
				3	88	distinct	distinct	1	1.4938e+07
				3	89	distinct	distinct	1	4.09795e+06
				3	90	distinct	same	1	1.62195e+07
				3	91	distinct	same	1	1.62499e+07
				3	92	distinct	distinct	1	1.12349e+07
				3	93	distinct	distinct	1	1.63237e+07
				3	94	distinct	distinct	1	1.62281e+07
				3	95	distinct	distinct	1	1.38566e+07
				3	96	distinct	distinct	1	1.38388e+07
				3	97	distinct	distinct	1	1.38565e+07
				3	98	distinct	same	1	5.23787e+06
				3	99	distinct	distinct	1	4.29635e+06
				3	100	distinct	same	1	5.10601e+06
				3	101	distinct	same	1	5.0892e+06
				3	102	distinct	distinct	1	4.33406e+06
				3	103	distinct	same	1	4.94971e+06
				3	104	distinct	distinct	1	4.86155e+06
				3	105	distinct	same	1	4.76e+06
				3	106	distinct	same	1	5.03539e+06
				3	107	distinct	distinct	1	5.03321e+06
				3	108	distinct	same	1	4.98683e+06
				3	109	distinct	same	1	4.7628e+06
				3	110	distinct	same	1	5.01121e+06
				3	111	distinct	same	1	4.6912e+06
				3	112	distinct	same	1	4.64391e+06
				3	113	distinct	same	1	4.6444e+06
				3	114	distinct	same	1	4.48856e+06
				3	115	distinct	same	1	4.9812e+06
				3	116	distinct	same	1	4.98662e+06
				3	117	distinct	same	1	4.77548e+06
				3	118	distinct	same	1	4.76774e+06
				3	119	distinct	same	1	4.76235e+06
				3	120	distinct	same	1	4.77528e+06
				3	121	distinct	same	1	4.77544e+06
				3	122	distinct	same	1	2.08331e+06
				3	123	distinct	same	1	1.65853e+07
				3	124	distinct	same	1	1.49224e+07
				3	125	distinct	distinct	1	1.44483e+07
				3	126	distinct	distinct	1	1.44501e+07
				3	127	distinct	distinct	1	1.44498e+07
				3	128	distinct	distinct	1	1.44487e+07
				3	129	distinct	distinct	1	1.44497e+07
				3	130	distinct	distinct	1	1.44462e+07
				3	131	distinct	distinct	1	1.44463e+07
				3	132	distinct	distinct	1	1.44464e+07
				3	133	distinct	distinct	1	1.44466e+07
				3	134	distinct	distinct	1	1.44496e+07
				3	135	distinct	distinct	1	1.44492e+07
				3	136	distinct	distinct	1	1.44508e+07
				3	137	distinct	distinct	1	1.44502e+07
				3	138	distinct	distinct	1	6.49284e+06
				3	139	distinct	distinct	1	6.24338e+06
				3	140	distinct	distinct	1	7.4214e+06
				3	141	distinct	distinct	1	7.44393e+06
				3	142	distinct	same	1	1.1588e+07
				3	143	distinct	same	1	1.15939e+07
				3	144	distinct	same	1	1.16107e+07
				3	145	distinct	same	1	1.15823e+07
				3	146	distinct	same	1	1.15951e+07
				3	147	distinct	same	1	1.16047e+07
				3	148	distinct	same	1	1.16048e+07
				3	149	distinct	same	1	1.16142e+07
				3	150	distinct	same	1	1.15823e+07
				3	151	distinct	same	1	1.15822e+07
				3	152	distinct	same	1	1.15884e+07
				3	153	distinct	same	1	1.15886e+07
				3	154	distinct	same	1	1.15954e+07
				3	155	distinct	same	1	1.15874e+07
				3	156	distinct	same	1	1.15958e+07
				3	157	distinct	same	1	1.16126e+07
				3	158	distinct	same	1	1.16131e+07
				3	159	distinct	same	1	1.16045e+07
				3	160	distinct	same	1	1.15827e+07
				3	161	distinct	same	1	1.15956e+07
				3	162	distinct	same	1	1.15955e+07
				3	163	distinct	same	1	1.1605e+07
				3	164	distinct	same	1	1.16119e+07
				3	165	distinct	same	1	1.1584e+07
				3	166	distinct	same	1	1.1615e+07
				3	167	distinct	same	1	1.16163e+07
				3	168	distinct	distinct	1	1.1627e+07
				3	169	distinct	same	1	1.15849e+07
				3	170	distinct	same	1	1.16249e+07
				3	171	distinct	distinct	1	1.1634e+07
				3	172	distinct	distinct	1	1.16125e+07
				3	173	distinct	distinct	1	1.16171e+07
				3	174	distinct	distinct	1	1.16309e+07
				3	175	distinct	distinct	1	1.16347e+07
				3	176	distinct	distinct	1	1.16344e+07
				3	177	distinct	same	1	3.83494e+06
				3	178	distinct	same	1	1.79148e+06
				3	179	distinct	distinct	1	1.78799e+06
				3	180	distinct	same	1	2.81564e+06
				3	181	distinct	same	1	2.83488e+06
				3	182	distinct	same	1	3.50615e+06
				3	183	distinct	same	1	3.51994e+06
				3	184	distinct	same	1	1.00161e+06
				3	185	distinct	same	1	872246
				3	186	distinct	distinct	1	1.51631e+07
				3	187	distinct	distinct	1	9.2973e+06
				3	188	distinct	same	1	1.17049e+07
				3	189	distinct	distinct	1	3.19172e+06
				3	190	distinct	same	1	9.93742e+06
				3	191	distinct	same	1	2.02165e+06
				3	192	distinct	same	1	1.51672e+07
				3	193	distinct	same	1	1.49253e+07
				3	194	distinct	same	1	2.07296e+06
				3	195	distinct	same	1	2.07378e+06
				3	196	distinct	distinct	1	7.00012e+06
				4	5	same	same	0.849462	15442.2
				4	6	distinct	same	1	1.17607e+07
				4	7	distinct	same	1	5.0053e+06
				4	8	distinct	same	1	5.0053e+06
				4	9	distinct	same	1	2.41859e+06
				4	10	distinct	distinct	1	6.74281e+06
				4	11	distinct	same	1	5.09894e+06
				4	12	distinct	same	1	5.09893e+06
				4	13	distinct	same	1	5.1987e+06
				4	14	distinct	same	1	5.22482e+06
				4	15	distinct	same	1	5.17458e+06
				4	16	distinct	same	1	5.02921e+06
				4	17	distinct	same	1	5.39548e+06
				4	18	distinct	same	1	5.03453e+06
				4	19	distinct	same	1	4.94997e+06
				4	20	distinct	same	1	4.99164e+06
				4	21	distinct	distinct	1	4.98662e+06
				4	22	distinct	same	1	4.96262e+06
				4	23	distinct	same	1	5.09537e+06
				4	24	distinct	same	1	4.97179e+06
				4	25	distinct	same	1	5.16897e+06
				4	26	distinct	distinct	1	4.56681e+06
				4	27	distinct	same	1	1.12097e+07
				4	28	distinct	same	1	5.18229e+06
				4	29	distinct	same	1	5.17846e+06
				4	30	distinct	same	1	5.17851e+06
				4	31	distinct	same	1	5.17097e+06
				4	32	distinct	same	1	5.17378e+06
				4	33	distinct	same	1	5.16925e+06
				4	34	distinct	same	1	5.16893e+06
				4	35	distinct	same	1	5.18372e+06
				4	36	distinct	distinct	1	5.31314e+06
				4	37	distinct	distinct	1	5.31245e+06
				4	38	distinct	distinct	1	4.42354e+06
				4	39	distinct	distinct	1	6.19827e+06
				4	40	distinct	same	1	3.82528e+06
				4	41	distinct	same	1	1.4336e+07
				4	42	distinct	distinct	1	4.57225e+06
				4	43	distinct	same	1	9.44097e+06
				4	44	distinct	same	1	9.44858e+06
				4	45	distinct	same	1	9.42233e+06
				4	46	distinct	same	1	9.4448e+06
				4	47	distinct	same	1	9.44728e+06
				4	48	distinct	same	1	9.4174e+06
				4	49	distinct	same	1	9.43035e+06
				4	50	distinct	distinct	1	6.67855e+06
				4	51	distinct	distinct	1	1.45453e+07
				4	52	distinct	same	1	1.58611e+06
				4	53	distinct	distinct	1	6.31765e+06
				4	54	distinct	same	1	5.51965e+06
				4	55	distinct	distinct	1	5.69648e+06
				4	56	distinct	distinct	1	1.49007e+07
				4	57	distinct	distinct	1	1.50242e+07
				4	58	distinct	distinct	1	3.33617e+06
				4	59	distinct	distinct	1	8.44475e+06
				4	60	distinct	same	1	2.67188e+06
				4	61	same	same	0.918699	64036.8
				4	62	distinct	distinct	1	3.13871e+06
				4	63	distinct	same	1	4.50261e+06
				4	64	distinct	distinct	1	1.37064e+07
				4	65	distinct	distinct	1	1.37048e+07
				4	66	distinct	distinct	1	1.37042e+07
				4	67	distinct	distinct	1	1.37006e+07
				4	68	distinct	distinct	1	1.37027e+07
				4	69	distinct	distinct	1	1.37911e+07
				4	70	distinct	distinct	1	1.37858e+07
				4	71	distinct	distinct	1	1.37779e+07
				4	72	distinct	distinct	1	1.37745e+07
				4	73	distinct	distinct	1	6.03716e+06
				4	74	distinct	distinct	1	1.37047e+07
				4	75	distinct	same	1	4.62828e+06
				4	76	distinct	same	1	1.45521e+07
				4	77	distinct	distinct	1	1.45431e+07
				4	78	distinct	distinct	1	1.41043e+07
				4	79	distinct	distinct	1	4.56902e+06
				4	80	distinct	distinct	1	4.56881e+06
				4	81	distinct	distinct	1	4.56849e+06
				4	82	distinct	distinct	1	6.04352e+06
				4	83	distinct	distinct	1	6.03506e+06
				4	84	distinct	distinct	1	3.32978e+06
				4	85	distinct	distinct	1	3.27253e+06
				4	86	distinct	distinct	1	3.2761e+06
				4	87	distinct	distinct	1	1.17955e+07
				4	88	distinct	distinct	1	1.49488e+07
				4	89	distinct	distinct	1	4.09716e+06
				4	90	distinct	same	1	1.62161e+07
				4	91	distinct	same	1	1.62458e+07
				4	92	distinct	distinct	1	1.12359e+07
				4	93	distinct	distinct	1	1.63129e+07
				4	94	distinct	distinct	1	1.62174e+07
				4	95	distinct	distinct	1	1.3846e+07
				4	96	distinct	distinct	1	1.38282e+07
				4	97	distinct	distinct	1	1.38459e+07
				4	98	distinct	same	1	5.233e+06
				4	99	distinct	distinct	1	4.29102e+06
				4	100	distinct	same	1	5.10181e+06
				4	101	distinct	same	1	5.08328e+06
				4	102	distinct	distinct	1	4.32653e+06
				4	103	distinct	same	1	4.9437e+06
				4	104	distinct	distinct	1	4.85553e+06
				4	105	distinct	same	1	4.75077e+06
				4	106	distinct	same	1	5.02598e+06
				4	107	distinct	distinct	1	5.02383e+06
				4	108	distinct	same	1	4.9775e+06
				4	109	distinct	same	1	4.75357e+06
				4	110	distinct	same	1	5.00181e+06
				4	111	distinct	same	1	4.68201e+06
				4	112	distinct	same	1	4.63466e+06
				4	113	distinct	same	1	4.63515e+06
				4	114	distinct	same	1	4.47935e+06
				4	115	distinct	same	1	4.97187e+06
				4	116	distinct	same	1	4.97729e+06
				4	117	distinct	same	1	4.77216e+06
				4	118	distinct	same	1	4.76446e+06
				4	119	distinct	same	1	4.75909e+06
				4	120	distinct	same	1	4.772e+06
				4	121	distinct	same	1	4.77216e+06
				4	122	distinct	same	1	2.07415e+06
				4	123	distinct	same	1	1.65786e+07
				4	124	distinct	same	1	1.49328e+07
				4	125	distinct	distinct	1	1.44587e+07
				4	126	distinct	distinct	1	1.44605e+07
				4	127	distinct	distinct	1	1.44603e+07
				4	128	distinct	distinct	1	1.44591e+07
				4	129	distinct	distinct	1	1.44601e+07
				4	130	distinct	distinct	1	1.44567e+07
				4	131	distinct	distinct	1	1.44567e+07
				4	132	distinct	distinct	1	1.44569e+07
				4	133	distinct	distinct	1	1.4457e+07
				4	134	distinct	distinct	1	1.44601e+07
				4	135	distinct	distinct	1	1.44597e+07
				4	136	distinct	distinct	1	1.44613e+07
				4	137	distinct	distinct	1	1.44606e+07
				4	138	distinct	distinct	1	6.50309e+06
				4	139	distinct	distinct	1	6.25357e+06
				4	140	distinct	distinct	1	7.43244e+06
				4	141	distinct	distinct	1	7.455e+06
				4	142	distinct	same	1	1.15942e+07
				4	143	distinct	same	1	1.16001e+07
				4	144	distinct	same	1	1.16169e+07
				4	145	distinct	same	1	1.15885e+07
				4	146	distinct	same	1	1.16013e+07
				4	147	distinct	same	1	1.16109e+07
				4	148	distinct	same	1	1.1611e+07
				4	149	distinct	same	1	1.16204e+07
				4	150	distinct	same	1	1.15885e+07
				4	151	distinct	same	1	1.15884e+07
				4	152	distinct	same	1	1.15946e+07
				4	153	distinct	same	1	1.15948e+07
				4	154	distinct	same	1	1.16016e+07
				4	155	distinct	same	1	1.15936e+07
				4	156	distinct	same	1	1.1602e+07
				4	157	distinct	same	1	1.16188e+07
				4	158	distinct	same	1	1.16193e+07
				4	159	distinct	same	1	1.16107e+07
				4	160	distinct	same	1	1.15889e+07
				4	161	distinct	same	1	1.16018e+07
				4	162	distinct	same	1	1.16017e+07
				4	163	distinct	same	1	1.16112e+07
				4	164	distinct	same	1	1.16181e+07
				4	165	distinct	same	1	1.15902e+07
				4	166	distinct	same	1	1.16212e+07
				4	167	distinct	same	1	1.16225e+07
				4	168	distinct	distinct	1	1.16332e+07
				4	169	distinct	same	1	1.15911e+07
				4	170	distinct	same	1	1.16311e+07
				4	171	distinct	distinct	1	1.16402e+07
				4	172	distinct	distinct	1	1.16187e+07
				4	173	distinct	distinct	1	1.16233e+07
				4	174	distinct	distinct	1	1.16371e+07
				4	175	distinct	distinct	1	1.16409e+07
				4	176	distinct	distinct	1	1.16406e+07
				4	177	distinct	same	1	3.82528e+06
				4	178	distinct	same	1	1.78027e+06
				4	179	distinct	distinct	1	1.77678e+06
				4	180	distinct	same	1	2.80443e+06
				4	181	distinct	same	1	2.82367e+06
				4	182	distinct	same	1	3.49581e+06
				4	183	distinct	same	1	3.5096e+06
				4	184	distinct	same	1	990670
				4	185	distinct	same	1	862417
				4	186	distinct	distinct	1	1.51736e+07
				4	187	distinct	distinct	1	9.29487e+06
				4	188	distinct	same	1	1.17111e+07
				4	189	distinct	distinct	1	3.19591e+06
				4	190	distinct	same	1	9.92874e+06
				4	191	distinct	same	1	2.01247e+06
				4	192	distinct	same	1	1.51754e+07
				4	193	distinct	same	1	1.49365e+07
				4	194	distinct	same	1	2.06384e+06
				4	195	distinct	same	1	2.06466e+06
				4	196	distinct	distinct	1	7.01048e+06
				5	6	distinct	same	1	1.1764e+07
				5	7	distinct	same	1	5.01731e+06
				5	8	distinct	same	1	5.01731e+06
				5	9	distinct	same	1	2.42097e+06
				5	10	distinct	distinct	1	6.72907e+06
				5	11	distinct	same	1	5.11134e+06
				5	12	distinct	same	1	5.11123e+06
				5	13	distinct	same	1	5.2111e+06
				5	14	distinct	same	1	5.23582e+06
				5	15	distinct	same	1	5.18626e+06
				5	16	distinct	same	1	5.04009e+06
				5	17	distinct	same	1	5.40866e+06
				5	18	distinct	same	1	5.04648e+06
				5	19	distinct	same	1	4.96204e+06
				5	20	distinct	same	1	5.00371e+06
				5	21	distinct	distinct	1	4.99863e+06
				5	22	distinct	same	1	4.97468e+06
				5	23	distinct	same	1	5.10737e+06
				5	24	distinct	same	1	4.98389e+06
				5	25	distinct	same	1	5.18029e+06
				5	26	distinct	distinct	1	4.55493e+06
				5	27	distinct	same	1	1.12052e+07
				5	28	distinct	same	1	5.19495e+06
				5	29	distinct	same	1	5.19112e+06
				5	30	distinct	same	1	5.19116e+06
				5	31	distinct	same	1	5.18365e+06
				5	32	distinct	same	1	5.18644e+06
				5	33	distinct	same	1	5.1819e+06
				5	34	distinct	same	1	5.18159e+06
				5	35	distinct	same	1	5.19621e+06
				5	36	distinct	distinct	1	5.30433e+06
				5	37	distinct	distinct	1	5.30363e+06
				5	38	distinct	distinct	1	4.43268e+06
				5	39	distinct	distinct	1	6.18713e+06
				5	40	distinct	same	1	3.8404e+06
				5	41	distinct	same	1	1.43229e+07
				5	42	distinct	distinct	1	4.58405e+06
				5	43	distinct	same	1	9.4389e+06
				5	44	distinct	same	1	9.44648e+06
				5	45	distinct	same	1	9.42029e+06
				5	46	distinct	same	1	9.44271e+06
				5	47	distinct	same	1	9.44518e+06
				5	48	distinct	same	1	9.41538e+06
				5	49	distinct	same	1	9.42824e+06
				5	50	distinct	distinct	1	6.66734e+06
				5	51	distinct	distinct	1	1.45301e+07
				5	52	distinct	same	1	1.59928e+06
				5	53	distinct	distinct	1	6.30525e+06
				5	54	distinct	same	1	5.53271e+06
				5	55	distinct	distinct	1	5.71014e+06
				5	56	distinct	distinct	1	1.48927e+07
				5	57	distinct	distinct	1	1.50163e+07
				5	58	distinct	distinct	1	3.34793e+06
				5	59	distinct	distinct	1	8.43081e+06
				5	60	distinct	same	1	2.68728e+06
				5	61	same	same	0.984375	61179.2
				5	62	distinct	distinct	1	3.14021e+06
				5	63	distinct	same	1	4.50942e+06
				5	64	distinct	distinct	1	1.37184e+07
				5	65	distinct	distinct	1	1.37168e+07
				5	66	distinct	distinct	1	1.37163e+07
				5	67	distinct	distinct	1	1.37126e+07
				5	68	distinct	distinct	1	1.37147e+07
				5	69	distinct	distinct	1	1.38034e+07
				5	70	distinct	distinct	1	1.3798e+07
				5	71	distinct	distinct	1	1.37902e+07
				5	72	distinct	distinct	1	1.37867e+07
				5	73	distinct	distinct	1	6.02532e+06
				5	74	distinct	distinct	1	1.37167e+07
				5	75	distinct	same	1	4.63667e+06
				5	76	distinct	same	1	1.45369e+07
				5	77	distinct	distinct	1	1.45279e+07
				5	78	distinct	distinct	1	1.41169e+07
				5	79	distinct	distinct	1	4.55715e+06
				5	80	distinct	distinct	1	4.55694e+06
				5	81	distinct	distinct	1	4.55662e+06
				5	82	distinct	distinct	1	6.03167e+06
				5	83	distinct	distinct	1	6.02321e+06
				5	84	distinct	distinct	1	3.34151e+06
				5	85	distinct	distinct	1	3.28454e+06
				5	86	distinct	distinct	1	3.28808e+06
				5	87	distinct	distinct	1	1.17963e+07
				5	88	distinct	distinct	1	1.49361e+07
				5	89	distinct	distinct	1	4.10319e+06
				5	90	distinct	same	1	1.62158e+07
				5	91	distinct	same	1	1.62465e+07
				5	92	distinct	distinct	1	1.12396e+07
				5	93	distinct	distinct	1	1.63256e+07
				5	94	distinct	distinct	1	1.623e+07
				5	95	distinct	distinct	1	1.38581e+07
				5	96	distinct	distinct	1	1.38403e+07
				5	97	distinct	distinct	1	1.3858e+07
				5	98	distinct	same	1	5.24385e+06
				5	99	distinct	distinct	1	4.30237e+06
				5	100	distinct	same	1	5.11192e+06
				5	101	distinct	same	1	5.09524e+06
				5	102	distinct	distinct	1	4.34005e+06
				5	103	distinct	same	1	4.95575e+06
				5	104	distinct	distinct	1	4.8676e+06
				5	105	distinct	same	1	4.76564e+06
				5	106	distinct	same	1	5.04096e+06
				5	107	distinct	distinct	1	5.03879e+06
				5	108	distinct	same	1	4.99243e+06
				5	109	distinct	same	1	4.76843e+06
				5	110	distinct	same	1	5.01678e+06
				5	111	distinct	same	1	4.69685e+06
				5	112	distinct	same	1	4.64954e+06
				5	113	distinct	same	1	4.65003e+06
				5	114	distinct	same	1	4.4942e+06
				5	115	distinct	same	1	4.9868e+06
				5	116	distinct	same	1	4.99222e+06
				5	117	distinct	same	1	4.78127e+06
				5	118	distinct	same	1	4.77353e+06
				5	119	distinct	same	1	4.76813e+06
				5	120	distinct	same	1	4.78106e+06
				5	121	distinct	same	1	4.78122e+06
				5	122	distinct	same	1	2.0832e+06
				5	123	distinct	same	1	1.65833e+07
				5	124	distinct	same	1	1.49211e+07
				5	125	distinct	distinct	1	1.44433e+07
				5	126	distinct	distinct	1	1.44451e+07
				5	127	distinct	distinct	1	1.44448e+07
				5	128	distinct	distinct	1	1.44437e+07
				5	129	distinct	distinct	1	1.44447e+07
				5	130	distinct	distinct	1	1.44412e+07
				5	131	distinct	distinct	1	1.44413e+07
				5	132	distinct	distinct	1	1.44414e+07
				5	133	distinct	distinct	1	1.44416e+07
				5	134	distinct	distinct	1	1.44446e+07
				5	135	distinct	distinct	1	1.44442e+07
				5	136	distinct	distinct	1	1.44458e+07
				5	137	distinct	distinct	1	1.44452e+07
				5	138	distinct	distinct	1	6.49179e+06
				5	139	distinct	distinct	1	6.24239e+06
				5	140	distinct	distinct	1	7.41896e+06
				5	141	distinct	distinct	1	7.4414e+06
				5	142	distinct	same	1	1.15904e+07
				5	143	distinct	same	1	1.15963e+07
				5	144	distinct	same	1	1.1613e+07
				5	145	distinct	same	1	1.15846e+07
				5	146	distinct	same	1	1.15975e+07
				5	147	distinct	same	1	1.1607e+07
				5	148	distinct	same	1	1.16072e+07
				5	149	distinct	same	1	1.16165e+07
				5	150	distinct	same	1	1.15846e+07
				5	151	distinct	same	1	1.15845e+07
				5	152	distinct	same	1	1.15907e+07
				5	153	distinct	same	1	1.15909e+07
				5	154	distinct	same	1	1.15977e+07
				5	155	distinct	same	1	1.15897e+07
				5	156	distinct	same	1	1.15981e+07
				5	157	distinct	same	1	1.16149e+07
				5	158	distinct	same	1	1.16154e+07
				5	159	distinct	same	1	1.16068e+07
				5	160	distinct	same	1	1.1585e+07
				5	161	distinct	same	1	1.15979e+07
				5	162	distinct	same	1	1.15978e+07
				5	163	distinct	same	1	1.16073e+07
				5	164	distinct	same	1	1.16142e+07
				5	165	distinct	same	1	1.15863e+07
				5	166	distinct	same	1	1.16173e+07
				5	167	distinct	same	1	1.16186e+07
				5	168	distinct	distinct	1	1.16293e+07
				5	169	distinct	same	1	1.15872e+07
				5	170	distinct	same	1	1.16272e+07
				5	171	distinct	distinct	1	1.16363e+07
				5	172	distinct	distinct	1	1.16148e+07
				5	173	distinct	distinct	1	1.16194e+07
				5	174	distinct	distinct	1	1.16332e+07
				5	175	distinct	distinct	1	1.1637e+07
				5	176	distinct	distinct	1	1.16367e+07
				5	177	distinct	same	1	3.8404e+06
				5	178	distinct	same	1	1.79468e+06
				5	179	distinct	distinct	1	1.79122e+06
				5	180	distinct	same	1	2.81918e+06
				5	181	distinct	same	1	2.83842e+06
				5	182	distinct	same	1	3.51121e+06
				5	183	distinct	same	1	3.52501e+06
				5	184	distinct	same	1	1.00602e+06
				5	185	distinct	same	1	877626
				5	186	distinct	distinct	1	1.51615e+07
				5	187	distinct	distinct	1	9.29315e+06
				5	188	distinct	same	1	1.17071e+07
				5	189	distinct	distinct	1	3.18581e+06
				5	190	distinct	same	1	9.93687e+06
				5	191	distinct	same	1	2.02157e+06
				5	192	distinct	same	1	1.51613e+07
				5	193	distinct	same	1	1.49216e+07
				5	194	distinct	same	1	2.07282e+06
				5	195	distinct	same	1	2.07364e+06
				5	196	distinct	distinct	1	6.99892e+06
				6	7	distinct	same	1	7.78685e+06
				6	8	distinct	same	1	7.78685e+06
				6	9	distinct	same	1	1.39861e+07
				6	10	distinct	distinct	1	9.50835e+06
				6	11	distinct	same	1	7.83874e+06
				6	12	distinct	same	1	7.80627e+06
				6	13	distinct	same	1	7.76299e+06
				6	14	distinct	same	1	7.34254e+06
				6	15	distinct	same	1	7.56202e+06
				6	16	distinct	same	1	7.47405e+06
				6	17	distinct	same	1	7.92028e+06
				6	18	distinct	same	1	7.74711e+06
				6	19	distinct	same	1	7.84698e+06
				6	20	distinct	same	1	7.816e+06
				6	21	distinct	distinct	1	7.80197e+06
				6	22	distinct	same	1	7.83483e+06
				6	23	distinct	same	1	7.71763e+06
				6	24	distinct	same	1	7.83836e+06
				6	25	distinct	same	1	7.46709e+06
				6	26	distinct	distinct	1	9.47216e+06
				6	27	distinct	same	0.983015	3.25254e+06
				6	28	distinct	same	1	7.86748e+06
				6	29	distinct	same	1	7.8673e+06
				6	30	distinct	same	1	7.86597e+06
				6	31	distinct	same	1	7.88053e+06
				6	32	distinct	same	1	7.87177e+06
				6	33	distinct	same	1	7.87318e+06
				6	34	distinct	same	1	7.87752e+06
				6	35	distinct	same	1	7.80321e+06
				6	36	distinct	distinct	1	8.06512e+06
				6	37	distinct	distinct	1	8.06848e+06
				6	38	distinct	distinct	1	7.69268e+06
				6	39	distinct	distinct	1	8.32984e+06
				6	40	distinct	same	1	1.00112e+07
				6	41	distinct	same	1	1.2345e+07
				6	42	distinct	distinct	1	8.06806e+06
				6	43	distinct	same	1	1.8727e+07
				6	44	distinct	same	1	1.87257e+07
				6	45	distinct	same	1	1.87377e+07
				6	46	distinct	same	1	1.87272e+07
				6	47	distinct	same	1	1.87267e+07
				6	48	distinct	same	1	1.87394e+07
				6	49	distinct	same	1	1.87445e+07
				6	50	distinct	distinct	1	8.11278e+06
				6	51	distinct	distinct	1	8.99483e+06
				6	52	distinct	same	1	1.22214e+07
				6	53	distinct	distinct	1	8.85701e+06
				6	54	distinct	same	1	7.78527e+06
				6	55	distinct	distinct	1	7.95417e+06
				6	56	distinct	distinct	1	1.31334e+07
				6	57	distinct	distinct	1	1.30304e+07
				6	58	distinct	distinct	1	1.30525e+07
				6	59	distinct	distinct	1	9.08258e+06
				6	60	distinct	same	1	1.1247e+07
				6	61	distinct	same	1	1.18244e+07
				6	62	distinct	distinct	1	1.47032e+07
				6	63	distinct	same	1	7.37868e+06
				6	64	distinct	distinct	1	1.13481e+07
				6	65	distinct	distinct	1	1.13491e+07
				6	66	distinct	distinct	1	1.13485e+07
				6	67	distinct	distinct	1	1.13515e+07
				6	68	distinct	distinct	1	1.13518e+07
				6	69	distinct	distinct	1	1.11975e+07
				6	70	distinct	distinct	1	1.12024e+07
				6	71	distinct	distinct	1	1.1212e+07
				6	72	distinct	distinct	1	1.12178e+07
				6	73	distinct	distinct	1	8.71352e+06
				6	74	distinct	distinct	1	1.13481e+07
				6	75	distinct	same	1	7.40915e+06
				6	76	distinct	same	1	8.99294e+06
				6	77	distinct	distinct	1	8.99745e+06
				6	78	distinct	distinct	1	1.08757e+07
				6	79	distinct	distinct	1	9.46946e+06
				6	80	distinct	distinct	1	9.47161e+06
				6	81	distinct	distinct	1	9.47086e+06
				6	82	distinct	distinct	1	8.71729e+06
				6	83	distinct	distinct	1	8.7222e+06
				6	84	distinct	distinct	1	1.3058e+07
				6	85	distinct	distinct	1	1.296e+07
				6	86	distinct	distinct	1	1.29668e+07
				6	87	distinct	distinct	1	1.03157e+06
				6	88	distinct	distinct	1	7.02823e+06
				6	89	distinct	distinct	1	7.72692e+06
				6	90	distinct	same	1	1.20082e+07
				6	91	distinct	same	1	1.19198e+07
				6	92	distinct	distinct	1	544122
				6	93	distinct	distinct	1	9.84665e+06
				6	94	distinct	distinct	1	9.92158e+06
				6	95	distinct	distinct	1	1.12678e+07
				6	96	distinct	distinct	1	1.12784e+07
				6	97	distinct	distinct	1	1.12605e+07
				6	98	distinct	same	1	7.29747e+06
				6	99	distinct	distinct	1	8.19012e+06
				6	100	distinct	same	1	7.25e+06
				6	101	distinct	same	1	7.71421e+06
				6	102	distinct	distinct	1	8.79299e+06
				6	103	distinct	same	1	7.84604e+06
				6	104	distinct	distinct	1	7.92148e+06
				6	105	distinct	same	1	9.29873e+06
				6	106	distinct	same	1	9.26932e+06
				6	107	distinct	distinct	1	9.24786e+06
				6	108	distinct	same	1	9.24255e+06
				6	109	distinct	same	1	9.29893e+06
				6	110	distinct	same	1	9.27124e+06
				6	111	distinct	same	1	9.31245e+06
				6	112	distinct	same	1	9.37272e+06
				6	113	distinct	same	1	9.37161e+06
				6	114	distinct	same	1	9.43378e+06
				6	115	distinct	same	1	9.2481e+06
				6	116	distinct	same	1	9.24565e+06
				6	117	distinct	same	1	7.37101e+06
				6	118	distinct	same	1	7.3718e+06
				6	119	distinct	same	1	7.37364e+06
				6	120	distinct	same	1	7.36408e+06
				6	121	distinct	same	1	7.36458e+06
				6	122	distinct	same	1	1.30684e+07
				6	123	distinct	same	1	1.12733e+07
				6	124	distinct	same	1	6.52409e+06
				6	125	distinct	distinct	1	1.01074e+07
				6	126	distinct	distinct	1	1.01092e+07
				6	127	distinct	distinct	1	1.01081e+07
				6	128	distinct	distinct	1	1.01081e+07
				6	129	distinct	distinct	1	1.01075e+07
				6	130	distinct	distinct	1	1.01075e+07
				6	131	distinct	distinct	1	1.01093e+07
				6	132	distinct	distinct	1	1.01099e+07
				6	133	distinct	distinct	1	1.01091e+07
				6	134	distinct	distinct	1	1.01078e+07
				6	135	distinct	distinct	1	1.01078e+07
				6	136	distinct	distinct	1	1.01077e+07
				6	137	distinct	distinct	1	1.0108e+07
				6	138	distinct	distinct	1	8.2416e+06
				6	139	distinct	distinct	1	8.31792e+06
				6	140	distinct	distinct	1	9.06919e+06
				6	141	distinct	distinct	1	9.14964e+06
				6	142	distinct	same	0.981481	2.90556e+06
				6	143	distinct	same	0.984	2.90505e+06
				6	144	distinct	same	1	2.90537e+06
				6	145	distinct	same	1	2.91198e+06
				6	146	distinct	same	1	2.90945e+06
				6	147	distinct	same	1	2.90581e+06
				6	148	distinct	same	0.985816	2.90615e+06
				6	149	distinct	same	1	2.91177e+06
				6	150	distinct	same	1	2.91459e+06
				6	151	distinct	same	1	2.91551e+06
				6	152	distinct	same	1	2.9164e+06
				6	153	distinct	same	1	2.9166e+06
				6	154	distinct	same	1	2.91408e+06
				6	155	distinct	same	1	2.9149e+06
				6	156	distinct	same	1	2.91283e+06
				6	157	distinct	same	1	2.91516e+06
				6	158	distinct	same	1	2.91431e+06
				6	159	distinct	same	1	2.91392e+06
				6	160	distinct	same	1	2.91944e+06
				6	161	distinct	same	1	2.91486e+06
				6	162	distinct	same	1	2.91534e+06
				6	163	distinct	same	1	2.91358e+06
				6	164	distinct	same	1	2.91673e+06
				6	165	distinct	same	1	2.91086e+06
				6	166	distinct	same	1	2.9029e+06
				6	167	distinct	same	1	2.89992e+06
				6	168	distinct	distinct	1	2.906e+06
				6	169	distinct	same	1	2.91037e+06
				6	170	distinct	same	1	2.90856e+06
				6	171	distinct	distinct	1	2.90465e+06
				6	172	distinct	distinct	1	2.89422e+06
				6	173	distinct	distinct	0.981818	2.89448e+06
				6	174	distinct	distinct	1	2.90326e+06
				6	175	distinct	distinct	1	2.90541e+06
				6	176	distinct	distinct	1	2.90664e+06
				6	177	distinct	same	1	1.00112e+07
				6	178	distinct	same	1	1.19535e+07
				6	179	distinct	distinct	1	1.19437e+07
				6	180	distinct	same	1	1.18059e+07
				6	181	distinct	same	1	1.18078e+07
				6	182	distinct	same	1	1.05746e+07
				6	183	distinct	same	1	1.05714e+07
				6	184	distinct	same	1	1.16293e+07
				6	185	distinct	same	1	1.14154e+07
				6	186	distinct	distinct	1	6.74784e+06
				6	187	distinct	distinct	1	1.87822e+07
				6	188	distinct	same	1	2.91546e+06
				6	189	distinct	distinct	1	1.44769e+07
				6	190	distinct	same	1	1.48581e+07
				6	191	distinct	same	1	1.30256e+07
				6	192	distinct	same	1	1.12606e+07
				6	193	distinct	same	1	8.58791e+06
				6	194	distinct	same	1	1.30717e+07
				6	195	distinct	same	1	1.30722e+07
				6	196	distinct	distinct	1	8.10921e+06
				7	8	same	same	0.698795	0
				7	9	distinct	same	1	6.49121e+06
				7	10	distinct	distinct	1	9.38839e+06
				7	11	same	same	0.991588	210845
				7	12	distinct	same	1	168637
				7	13	distinct	same	1	269839
				7	14	distinct	same	0.9819	497501
				7	15	distinct	same	1	225041
				7	16	distinct	same	1	493286
				7	17	distinct	same	1	724089
				7	18	distinct	same	0.975758	39821.3
				7	19	same	same	0.966942	61749.6
				7	20	same	same	1	32244.3
				7	21	distinct	distinct	1	18713.2
				7	22	same	same	1	48795.6
				7	23	distinct	same	1	90062.8
				7	24	same	same	0.976744	52405
				7	25	distinct	same	1	351132
				7	26	distinct	distinct	1	7.0907e+06
				7	27	distinct	same	1	9.19783e+06
				7	28	distinct	same	1	367675
				7	29	distinct	same	1	362027
				7	30	distinct	same	1	360411
				7	31	distinct	same	1	368299
				7	32	distinct	same	0.967213	361069
				7	33	distinct	same	0.968254	356462
				7	34	distinct	same	1	361566
				7	35	distinct	same	1	291644
				7	36	distinct	distinct	1	6.57408e+06
				7	37	distinct	distinct	1	6.57689e+06
				7	38	distinct	distinct	1	1.24773e+06
				7	39	distinct	distinct	1	7.89878e+06
				7	40	distinct	same	1	2.25082e+06
				7	41	distinct	same	1	1.914e+07
				7	42	distinct	distinct	0.959596	442915
				7	43	distinct	same	1	1.29776e+07
				7	44	distinct	same	1	1.29912e+07
				7	45	distinct	same	1	1.29545e+07
				7	46	distinct	same	1	1.29855e+07
				7	47	distinct	same	1	1.29899e+07
				7	48	distinct	same	1	1.29472e+07
				7	49	distinct	same	1	1.29788e+07
				7	50	distinct	distinct	1	8.25028e+06
				7	51	distinct	distinct	1	1.5985e+07
				7	52	distinct	same	0.987342	4.6714e+06
				7	53	distinct	distinct	1	8.46672e+06
				7	54	distinct	same	1	752161
				7	55	distinct	distinct	1	1.15328e+06
				7	56	distinct	distinct	1	1.84281e+07
				7	57	distinct	distinct	1	1.8407e+07
				7	58	distinct	distinct	1	5.27028e+06
				7	59	distinct	distinct	1	1.07948e+07
				7	60	distinct	same	1	3.48209e+06
				7	61	distinct	same	1	5.05883e+06
				7	62	distinct	distinct	1	7.11793e+06
				7	63	distinct	same	1	1.93515e+06
				7	64	distinct	distinct	1	1.17032e+07
				7	65	distinct	distinct	1	1.17023e+07
				7	66	distinct	distinct	1	1.17012e+07
				7	67	distinct	distinct	1	1.16998e+07
				7	68	distinct	distinct	1	1.17023e+07
				7	69	distinct	distinct	1	1.16728e+07
				7	70	distinct	distinct	1	1.1671e+07
				7	71	distinct	distinct	1	1.16703e+07
				7	72	distinct	distinct	1	1.16713e+07
				7	73	distinct	distinct	1	8.04751e+06
				7	74	distinct	distinct	1	1.17014e+07
				7	75	distinct	same	1	1.43068e+06
				7	76	distinct	same	1	1.59874e+07
				7	77	distinct	distinct	1	1.59861e+07
				7	78	distinct	distinct	1	1.17495e+07
				7	79	distinct	distinct	1	7.09069e+06
				7	80	distinct	distinct	1	7.0924e+06
				7	81	distinct	distinct	1	7.09138e+06
				7	82	distinct	distinct	1	8.05761e+06
				7	83	distinct	distinct	1	8.05247e+06
				7	84	distinct	distinct	1	5.27538e+06
				7	85	distinct	distinct	1	5.17624e+06
				7	86	distinct	distinct	1	5.1831e+06
				7	87	distinct	distinct	1	8.34052e+06
				7	88	distinct	distinct	1	1.43981e+07
				7	89	distinct	distinct	1	2.22043e+06
				7	90	distinct	same	1	1.63568e+07
				7	91	distinct	same	1	1.61069e+07
				7	92	distinct	distinct	1	7.25582e+06
				7	93	distinct	distinct	1	1.32073e+07
				7	94	distinct	distinct	1	1.31742e+07
				7	95	distinct	distinct	1	1.17881e+07
				7	96	distinct	distinct	1	1.17777e+07
				7	97	distinct	distinct	1	1.17821e+07
				7	98	distinct	same	1	561663
				7	99	distinct	distinct	0.953216	765577
				7	100	distinct	same	1	807711
				7	101	distinct	same	1	80381.5
				7	102	distinct	distinct	1	1.0094e+06
				7	103	same	same	1	64263.7
				7	104	distinct	distinct	1	152728
				7	105	distinct	same	1	1.8012e+06
				7	106	distinct	same	1	1.95507e+06
				7	107	distinct	distinct	1	1.92897e+06
				7	108	distinct	same	1	1.88897e+06
				7	109	distinct	same	1	1.80318e+06
				7	110	distinct	same	1	1.93957e+06
				7	111	distinct	same	1	1.77563e+06
				7	112	distinct	same	1	1.8192e+06
				7	113	distinct	same	1	1.81818e+06
				7	114	distinct	same	1	1.80989e+06
				7	115	distinct	same	1	1.8913e+06
				7	116	distinct	same	1	1.89238e+06
				7	117	distinct	same	1	1.17284e+06
				7	118	distinct	same	1	1.18848e+06
				7	119	distinct	same	1	1.19638e+06
				7	120	distinct	same	1	1.18975e+06
				7	121	distinct	same	1	1.18821e+06
				7	122	distinct	same	1	5.44227e+06
				7	123	distinct	same	1	1.52845e+07
				7	124	distinct	same	1	1.39503e+07
				7	125	distinct	distinct	1	1.70002e+07
				7	126	distinct	distinct	1	1.70033e+07
				7	127	distinct	distinct	1	1.70021e+07
				7	128	distinct	distinct	1	1.70012e+07
				7	129	distinct	distinct	1	1.70014e+07
				7	130	distinct	distinct	1	1.69988e+07
				7	131	distinct	distinct	1	1.70006e+07
				7	132	distinct	distinct	1	1.70013e+07
				7	133	distinct	distinct	1	1.70006e+07
				7	134	distinct	distinct	1	1.70016e+07
				7	135	distinct	distinct	1	1.70013e+07
				7	136	distinct	distinct	1	1.70024e+07
				7	137	distinct	distinct	1	1.70023e+07
				7	138	distinct	distinct	1	8.16425e+06
				7	139	distinct	distinct	1	7.95069e+06
				7	140	distinct	distinct	1	9.77717e+06
				7	141	distinct	distinct	1	9.85637e+06
				7	142	distinct	same	1	9.30176e+06
				7	143	distinct	same	1	9.30638e+06
				7	144	distinct	same	1	9.32062e+06
				7	145	distinct	same	1	9.30116e+06
				7	146	distinct	same	1	9.31026e+06
				7	147	distinct	same	1	9.31588e+06
				7	148	distinct	same	1	9.31622e+06
				7	149	distinct	same	1	9.3277e+06
				7	150	distinct	same	1	9.30282e+06
				7	151	distinct	same	1	9.3034e+06
				7	152	distinct	same	1	9.30919e+06
				7	153	distinct	same	1	9.30948e+06
				7	154	distinct	same	1	9.31348e+06
				7	155	distinct	same	1	9.30736e+06
				7	156	distinct	same	1	9.31301e+06
				7	157	distinct	same	1	9.32856e+06
				7	158	distinct	same	1	9.32841e+06
				7	159	distinct	same	1	9.32103e+06
				7	160	distinct	same	1	9.30635e+06
				7	161	distinct	same	1	9.3142e+06
				7	162	distinct	same	1	9.31444e+06
				7	163	distinct	same	1	9.32118e+06
				7	164	distinct	same	1	9.32904e+06
				7	165	distinct	same	1	9.30183e+06
				7	166	distinct	same	1	9.32256e+06
				7	167	distinct	same	1	9.3217e+06
				7	168	distinct	distinct	1	9.33458e+06
				7	169	distinct	same	1	9.3023e+06
				7	170	distinct	same	1	9.33447e+06
				7	171	distinct	distinct	1	9.33953e+06
				7	172	distinct	distinct	1	9.31481e+06
				7	173	distinct	distinct	1	9.31883e+06
				7	174	distinct	distinct	1	9.33602e+06
				7	175	distinct	distinct	1	9.34059e+06
				7	176	distinct	distinct	1	9.34118e+06
				7	177	distinct	same	1	2.25082e+06
				7	178	distinct	same	1	4.34272e+06
				7	179	distinct	distinct	1	4.33417e+06
				7	180	distinct	same	1	4.02273e+06
				7	181	distinct	same	1	4.02381e+06
				7	182	distinct	same	1	2.79903e+06
				7	183	distinct	same	1	2.7971e+06
				7	184	distinct	same	1	4.35226e+06
				7	185	distinct	same	1	4.26669e+06
				7	186	distinct	distinct	1	1.4236e+07
				7	187	distinct	distinct	1	1.2777e+07
				7	188	distinct	same	1	9.40483e+06
				7	189	distinct	distinct	1	8.16634e+06
				7	190	distinct	same	1	1.05119e+07
				7	191	distinct	same	1	5.41323e+06
				7	192	distinct	same	1	1.88256e+07
				7	193	distinct	same	1	1.58199e+07
				7	194	distinct	same	1	5.44953e+06
				7	195	distinct	same	1	5.44982e+06
				7	196	distinct	distinct	1	8.61189e+06
				8	9	distinct	same	1	6.49121e+06
				8	10	distinct	distinct	1	9.38839e+06
				8	11	same	same	0.975024	210845
				8	12	distinct	same	1	168637
				8	13	distinct	same	1	269839
				8	14	distinct	same	0.967846	497501
				8	15	distinct	same	1	225041
				8	16	distinct	same	1	493286
				8	17	distinct	same	1	724089
				8	18	distinct	same	0.992157	39821.3
				8	19	same	same	0.943128	61749.6
				8	20	same	same	0.974359	32244.3
				8	21	distinct	distinct	1	18713.2
				8	22	same	same	0.943548	48795.6
				8	23	distinct	same	1	90062.8
				8	24	same	same	0.909091	52405
				8	25	distinct	same	0.967568	351132
				8	26	distinct	distinct	1	7.0907e+06
				8	27	distinct	same	1	9.19783e+06
				8	28	distinct	same	0.985294	367675
				8	29	distinct	same	1	362027
				8	30	distinct	same	1	360411
				8	31	distinct	same	1	368299
				8	32	distinct	same	0.986755	361069
				8	33	distinct	same	0.986928	356462
				8	34	distinct	same	1	361566
				8	35	distinct	same	0.980732	291644
				8	36	distinct	distinct	1	6.57408e+06
				8	37	distinct	distinct	1	6.57689e+06
				8	38	distinct	distinct	1	1.24773e+06
				8	39	distinct	distinct	1	7.89878e+06
				8	40	distinct	same	1	2.25082e+06
				8	41	distinct	same	1	1.914e+07
				8	42	distinct	distinct	0.978836	442915
				8	43	distinct	same	1	1.29776e+07
				8	44	distinct	same	1	1.29912e+07
				8	45	distinct	same	1	1.29545e+07
				8	46	distinct	same	1	1.29855e+07
				8	47	distinct	same	1	1.29899e+07
				8	48	distinct	same	1	1.29472e+07
				8	49	distinct	same	1	1.29788e+07
				8	50	distinct	distinct	1	8.25028e+06
				8	51	distinct	distinct	1	1.5985e+07
				8	52	distinct	same	0.991935	4.6714e+06
				8	53	distinct	distinct	1	8.46672e+06
				8	54	distinct	same	1	752161
				8	55	distinct	distinct	1	1.15328e+06
				8	56	distinct	distinct	1	1.84281e+07
				8	57	distinct	distinct	1	1.8407e+07
				8	58	distinct	distinct	1	5.27028e+06
				8	59	distinct	distinct	1	1.07948e+07
				8	60	distinct	same	1	3.48209e+06
				8	61	distinct	same	1	5.05883e+06
				8	62	distinct	distinct	1	7.11793e+06
				8	63	distinct	same	1	1.93515e+06
				8	64	distinct	distinct	1	1.17032e+07
				8	65	distinct	distinct	1	1.17023e+07
				8	66	distinct	distinct	1	1.17012e+07
				8	67	distinct	distinct	1	1.16998e+07
				8	68	distinct	distinct	1	1.17023e+07
				8	69	distinct	distinct	1	1.16728e+07
				8	70	distinct	distinct	1	1.1671e+07
				8	71	distinct	distinct	1	1.16703e+07
				8	72	distinct	distinct	1	1.16713e+07
				8	73	distinct	distinct	1	8.04751e+06
				8	74	distinct	distinct	1	1.17014e+07
				8	75	distinct	same	0.981043	1.43068e+06
				8	76	distinct	same	1	1.59874e+07
				8	77	distinct	distinct	1	1.59861e+07
				8	78	distinct	distinct	1	1.17495e+07
				8	79	distinct	distinct	1	7.09069e+06
				8	80	distinct	distinct	1	7.0924e+06
				8	81	distinct	distinct	1	7.09138e+06
				8	82	distinct	distinct	1	8.05761e+06
				8	83	distinct	distinct	1	8.05247e+06
				8	84	distinct	distinct	1	5.27538e+06
				8	85	distinct	distinct	1	5.17624e+06
				8	86	distinct	distinct	1	5.1831e+06
				8	87	distinct	distinct	1	8.34052e+06
				8	88	distinct	distinct	1	1.43981e+07
				8	89	distinct	distinct	1	2.22043e+06
				8	90	distinct	same	1	1.63568e+07
				8	91	distinct	same	1	1.61069e+07
				8	92	distinct	distinct	1	7.25582e+06
				8	93	distinct	distinct	1	1.32073e+07
				8	94	distinct	distinct	1	1.31742e+07
				8	95	distinct	distinct	1	1.17881e+07
				8	96	distinct	distinct	1	1.17777e+07
				8	97	distinct	distinct	1	1.17821e+07
				8	98	distinct	same	1	561663
				8	99	distinct	distinct	0.967593	765577
				8	100	distinct	same	0.991935	807711
				8	101	distinct	same	1	80381.5
				8	102	distinct	distinct	1	1.0094e+06
				8	103	same	same	1	64263.7
				8	104	distinct	distinct	0.98005	152728
				8	105	distinct	same	1	1.8012e+06
				8	106	distinct	same	1	1.95507e+06
				8	107	distinct	distinct	1	1.92897e+06
				8	108	distinct	same	1	1.88897e+06
				8	109	distinct	same	1	1.80318e+06
				8	110	distinct	same	1	1.93957e+06
				8	111	distinct	same	1	1.77563e+06
				8	112	distinct	same	1	1.8192e+06
				8	113	distinct	same	1	1.81818e+06
				8	114	distinct	same	1	1.80989e+06
				8	115	distinct	same	0.99177	1.8913e+06
				8	116	distinct	same	0.986842	1.89238e+06
				8	117	distinct	same	1	1.17284e+06
				8	118	distinct	same	1	1.18848e+06
				8	119	distinct	same	1	1.19638e+06
				8	120	distinct	same	1	1.18975e+06
				8	121	distinct	same	1	1.18821e+06
				8	122	distinct	same	1	5.44227e+06
				8	123	distinct	same	1	1.52845e+07
				8	124	distinct	same	1	1.39503e+07
				8	125	distinct	distinct	1	1.70002e+07
				8	126	distinct	distinct	1	1.70033e+07
				8	127	distinct	distinct	1	1.70021e+07
				8	128	distinct	distinct	1	1.70012e+07
				8	129	distinct	distinct	1	1.70014e+07
				8	130	distinct	distinct	1	1.69988e+07
				8	131	distinct	distinct	1	1.70006e+07
				8	132	distinct	distinct	1	1.70013e+07
				8	133	distinct	distinct	1	1.70006e+07
				8	134	distinct	distinct	1	1.70016e+07
				8	135	distinct	distinct	1	1.70013e+07
				8	136	distinct	distinct	1	1.70024e+07
				8	137	distinct	distinct	1	1.70023e+07
				8	138	distinct	distinct	1	8.16425e+06
				8	139	distinct	distinct	1	7.95069e+06
				8	140	distinct	distinct	1	9.77717e+06
				8	141	distinct	distinct	1	9.85637e+06
				8	142	distinct	same	1	9.30176e+06
				8	143	distinct	same	1	9.30638e+06
				8	144	distinct	same	1	9.32062e+06
				8	145	distinct	same	1	9.30116e+06
				8	146	distinct	same	1	9.31026e+06
				8	147	distinct	same	1	9.31588e+06
				8	148	distinct	same	1	9.31622e+06
				8	149	distinct	same	1	9.3277e+06
				8	150	distinct	same	1	9.30282e+06
				8	151	distinct	same	1	9.3034e+06
				8	152	distinct	same	1	9.30919e+06
				8	153	distinct	same	1	9.30948e+06
				8	154	distinct	same	1	9.31348e+06
				8	155	distinct	same	1	9.30736e+06
				8	156	distinct	same	1	9.31301e+06
				8	157	distinct	same	1	9.32856e+06
				8	158	distinct	same	1	9.32841e+06
				8	159	distinct	same	1	9.32103e+06
				8	160	distinct	same	1	9.30635e+06
				8	161	distinct	same	1	9.3142e+06
				8	162	distinct	same	1	9.31444e+06
				8	163	distinct	same	1	9.32118e+06
				8	164	distinct	same	1	9.32904e+06
				8	165	distinct	same	1	9.30183e+06
				8	166	distinct	same	1	9.32256e+06
				8	167	distinct	same	1	9.3217e+06
				8	168	distinct	distinct	1	9.33458e+06
				8	169	distinct	same	1	9.3023e+06
				8	170	distinct	same	1	9.33447e+06
				8	171	distinct	distinct	1	9.33953e+06
				8	172	distinct	distinct	1	9.31481e+06
				8	173	distinct	distinct	1	9.31883e+06
				8	174	distinct	distinct	1	9.33602e+06
				8	175	distinct	distinct	1	9.34059e+06
				8	176	distinct	distinct	1	9.34118e+06
				8	177	distinct	same	1	2.25082e+06
				8	178	distinct	same	1	4.34272e+06
				8	179	distinct	distinct	1	4.33417e+06
				8	180	distinct	same	1	4.02273e+06
				8	181	distinct	same	1	4.02381e+06
				8	182	distinct	same	1	2.79903e+06
				8	183	distinct	same	1	2.7971e+06
				8	184	distinct	same	1	4.35226e+06
				8	185	distinct	same	1	4.26669e+06
				8	186	distinct	distinct	1	1.4236e+07
				8	187	distinct	distinct	1	1.2777e+07
				8	188	distinct	same	1	9.40483e+06
				8	189	distinct	distinct	1	8.16634e+06
				8	190	distinct	same	1	1.05119e+07
				8	191	distinct	same	1	5.41323e+06
				8	192	distinct	same	1	1.88256e+07
				8	193	distinct	same	1	1.58199e+07
				8	194	distinct	same	1	5.44953e+06
				8	195	distinct	same	1	5.44982e+06
				8	196	distinct	distinct	1	8.61189e+06
				9	10	distinct	distinct	1	8.28807e+06
				9	11	distinct	same	1	6.50601e+06
				9	12	distinct	same	1	6.52476e+06
				9	13	distinct	same	1	6.59902e+06
				9	14	distinct	same	1	6.85621e+06
				9	15	distinct	same	1	6.70323e+06
				9	16	distinct	same	1	6.69082e+06
				9	17	distinct	same	1	6.61478e+06
				9	18	distinct	same	1	6.52844e+06
				9	19	distinct	same	1	6.42963e+06
				9	20	distinct	same	1	6.46755e+06
				9	21	distinct	distinct	1	6.4735e+06
				9	22	distinct	same	1	6.44276e+06
				9	23	distinct	same	1	6.57459e+06
				9	24	distinct	same	1	6.44497e+06
				9	25	distinct	same	1	6.75664e+06
				9	26	distinct	distinct	1	6.53645e+06
				9	27	distinct	same	1	1.35982e+07
				9	28	distinct	same	1	6.5314e+06
				9	29	distinct	same	1	6.52955e+06
				9	30	distinct	same	1	6.53033e+06
				9	31	distinct	same	1	6.51824e+06
				9	32	distinct	same	1	6.52464e+06
				9	33	distinct	same	1	6.52153e+06
				9	34	distinct	same	1	6.51891e+06
				9	35	distinct	same	1	6.5686e+06
				9	36	distinct	distinct	1	7.53927e+06
				9	37	distinct	distinct	1	7.5379e+06
				9	38	distinct	distinct	1	6.32891e+06
				9	39	distinct	distinct	1	8.19995e+06
				9	40	distinct	same	1	4.55079e+06
				9	41	distinct	same	1	1.31199e+07
				9	42	distinct	distinct	1	6.12612e+06
				9	43	distinct	same	1	7.12886e+06
				9	44	distinct	same	1	7.13797e+06
				9	45	distinct	same	1	7.10876e+06
				9	46	distinct	same	1	7.13367e+06
				9	47	distinct	same	1	7.13663e+06
				9	48	distinct	same	1	7.10318e+06
				9	49	distinct	same	1	7.12049e+06
				9	50	distinct	distinct	1	8.65859e+06
				9	51	distinct	distinct	1	1.49636e+07
				9	52	distinct	same	1	1.82583e+06
				9	53	distinct	distinct	1	8.14496e+06
				9	54	distinct	same	1	6.75586e+06
				9	55	distinct	distinct	1	6.76721e+06
				9	56	distinct	distinct	1	1.29164e+07
				9	57	distinct	distinct	1	1.30254e+07
				9	58	distinct	distinct	1	2.13198e+06
				9	59	distinct	distinct	1	9.85753e+06
				9	60	distinct	same	1	3.11343e+06
				9	61	distinct	same	1	2.36131e+06
				9	62	distinct	distinct	0.948339	735453
				9	63	distinct	same	1	6.60746e+06
				9	64	distinct	distinct	1	1.18196e+07
				9	65	distinct	distinct	1	1.1818e+07
				9	66	distinct	distinct	1	1.18177e+07
				9	67	distinct	distinct	1	1.18138e+07
				9	68	distinct	distinct	1	1.18155e+07
				9	69	distinct	distinct	1	1.19346e+07
				9	70	distinct	distinct	1	1.19287e+07
				9	71	distinct	distinct	1	1.19193e+07
				9	72	distinct	distinct	1	1.19148e+07
				9	73	distinct	distinct	1	7.95737e+06
				9	74	distinct	distinct	1	1.18182e+07
				9	75	distinct	same	1	6.59744e+06
				9	76	distinct	same	1	1.49697e+07
				9	77	distinct	distinct	1	1.49606e+07
				9	78	distinct	distinct	1	1.22919e+07
				9	79	distinct	distinct	1	6.53909e+06
				9	80	distinct	distinct	1	6.53821e+06
				9	81	distinct	distinct	1	6.53821e+06
				9	82	distinct	distinct	1	7.96148e+06
				9	83	distinct	distinct	1	7.95308e+06
				9	84	distinct	distinct	1	2.12204e+06
				9	85	distinct	distinct	1	2.14773e+06
				9	86	distinct	distinct	1	2.14551e+06
				9	87	distinct	distinct	1	1.41556e+07
				9	88	distinct	distinct	1	1.62685e+07
				9	89	distinct	distinct	1	6.26712e+06
				9	90	distinct	same	1	1.38219e+07
				9	91	distinct	same	1	1.38357e+07
				9	92	distinct	distinct	1	1.34448e+07
				9	93	distinct	distinct	1	1.44049e+07
				9	94	distinct	distinct	1	1.43028e+07
				9	95	distinct	distinct	1	1.19589e+07
				9	96	distinct	distinct	1	1.1941e+07
				9	97	distinct	distinct	1	1.19609e+07
				9	98	distinct	same	1	6.88692e+06
				9	99	distinct	distinct	1	5.93491e+06
				9	100	distinct	same	1	6.86133e+06
				9	101	distinct	same	1	6.57083e+06
				9	102	distinct	distinct	1	5.56415e+06
				9	103	distinct	same	1	6.42726e+06
				9	104	distinct	distinct	1	6.3413e+06
				9	105	distinct	same	1	5.48803e+06
				9	106	distinct	same	1	5.66695e+06
				9	107	distinct	distinct	1	5.67745e+06
				9	108	distinct	same	1	5.65258e+06
				9	109	distinct	same	1	5.48952e+06
				9	110	distinct	same	1	5.65132e+06
				9	111	distinct	same	1	5.44082e+06
				9	112	distinct	same	1	5.37918e+06
				9	113	distinct	same	1	5.3801e+06
				9	114	distinct	same	1	5.25644e+06
				9	115	distinct	same	1	5.64614e+06
				9	116	distinct	same	1	5.65074e+06
				9	117	distinct	same	1	6.66404e+06
				9	118	distinct	same	1	6.66119e+06
				9	119	distinct	same	1	6.65827e+06
				9	120	distinct	same	1	6.669e+06
				9	121	distinct	same	1	6.66868e+06
				9	122	distinct	same	1	1.08222e+06
				9	123	distinct	same	1	1.41787e+07
				9	124	distinct	same	1	1.64915e+07
				9	125	distinct	distinct	1	1.43417e+07
				9	126	distinct	distinct	1	1.43421e+07
				9	127	distinct	distinct	1	1.43424e+07
				9	128	distinct	distinct	1	1.43417e+07
				9	129	distinct	distinct	1	1.43426e+07
				9	130	distinct	distinct	1	1.43402e+07
				9	131	distinct	distinct	1	1.43393e+07
				9	132	distinct	distinct	1	1.43392e+07
				9	133	distinct	distinct	1	1.43397e+07
				9	134	distinct	distinct	1	1.43424e+07
				9	135	distinct	distinct	1	1.43422e+07
				9	136	distinct	distinct	1	1.43433e+07
				9	137	distinct	distinct	1	1.43427e+07
				9	138	distinct	distinct	1	8.47714e+06
				9	139	distinct	distinct	1	8.24899e+06
				9	140	distinct	distinct	1	9.00702e+06
				9	141	distinct	distinct	1	9.00026e+06
				9	142	distinct	same	1	1.39981e+07
				9	143	distinct	same	1	1.40039e+07
				9	144	distinct	same	1	1.40206e+07
				9	145	distinct	same	1	1.39921e+07
				9	146	distinct	same	1	1.40049e+07
				9	147	distinct	same	1	1.40146e+07
				9	148	distinct	same	1	1.40147e+07
				9	149	distinct	same	1	1.40238e+07
				9	150	distinct	same	1	1.39919e+07
				9	151	distinct	same	1	1.39918e+07
				9	152	distinct	same	1	1.3998e+07
				9	153	distinct	same	1	1.39981e+07
				9	154	distinct	same	1	1.4005e+07
				9	155	distinct	same	1	1.3997e+07
				9	156	distinct	same	1	1.40054e+07
				9	157	distinct	same	1	1.4022e+07
				9	158	distinct	same	1	1.40225e+07
				9	159	distinct	same	1	1.4014e+07
				9	160	distinct	same	1	1.39921e+07
				9	161	distinct	same	1	1.40052e+07
				9	162	distinct	same	1	1.4005e+07
				9	163	distinct	same	1	1.40145e+07
				9	164	distinct	same	1	1.40213e+07
				9	165	distinct	same	1	1.39938e+07
				9	166	distinct	same	1	1.4025e+07
				9	167	distinct	same	1	1.40264e+07
				9	168	distinct	distinct	1	1.40367e+07
				9	169	distinct	same	1	1.39947e+07
				9	170	distinct	same	1	1.40345e+07
				9	171	distinct	distinct	1	1.40438e+07
				9	172	distinct	distinct	1	1.40229e+07
				9	173	distinct	distinct	1	1.40274e+07
				9	174	distinct	distinct	1	1.40407e+07
				9	175	distinct	distinct	1	1.40444e+07
				9	176	distinct	distinct	1	1.40441e+07
				9	177	distinct	same	1	4.55079e+06
				9	178	distinct	same	1	2.14858e+06
				9	179	distinct	distinct	1	2.15708e+06
				9	180	distinct	same	1	2.73549e+06
				9	181	distinct	same	1	2.74478e+06
				9	182	distinct	same	1	4.00787e+06
				9	183	distinct	same	1	4.01724e+06
				9	184	distinct	same	1	2.35714e+06
				9	185	distinct	same	1	2.5803e+06
				9	186	distinct	distinct	1	1.66131e+07
				9	187	distinct	distinct	1	6.96758e+06
				9	188	distinct	same	1	1.41137e+07
				9	189	distinct	distinct	1	2.4002e+06
				9	190	distinct	same	1	7.71366e+06
				9	191	distinct	same	1	1.09772e+06
				9	192	distinct	same	1	1.41782e+07
				9	193	distinct	same	1	1.54702e+07
				9	194	distinct	same	0.984962	1.07169e+06
				9	195	distinct	same	1	1.0716e+06
				9	196	distinct	distinct	1	8.93783e+06
				10	11	distinct	distinct	1	9.5952e+06
				10	12	distinct	distinct	1	9.55668e+06
				10	13	distinct	distinct	1	9.65549e+06
				10	14	distinct	distinct	1	9.14866e+06
				10	15	distinct	distinct	1	9.36872e+06
				10	16	distinct	distinct	1	8.99699e+06
				10	17	distinct	distinct	1	1.01074e+07
				10	18	distinct	distinct	1	9.38415e+06
				10	19	distinct	distinct	1	9.37713e+06
				10	20	distinct	distinct	1	9.40355e+06
				10	21	distinct	distinct	1	9.37807e+06
				10	22	distinct	distinct	1	9.38172e+06
				10	23	distinct	distinct	1	9.44262e+06
				10	24	distinct	distinct	1	9.40047e+06
				10	25	distinct	distinct	1	9.23072e+06
				10	26	distinct	same	1	2.4247e+06
				10	27	distinct	distinct	1	6.62956e+06
				10	28	distinct	distinct	1	9.75113e+06
				10	29	distinct	distinct	1	9.74537e+06
				10	30	distinct	distinct	1	9.74394e+06
				10	31	distinct	distinct	1	9.74934e+06
				10	32	distinct	distinct	1	9.74359e+06
				10	33	distinct	distinct	1	9.73858e+06
				10	34	distinct	distinct	1	9.74299e+06
				10	35	distinct	distinct	1	9.68003e+06
				10	36	distinct	distinct	1	2.88728e+06
				10	37	distinct	distinct	1	2.88387e+06
				10	38	distinct	distinct	1	8.14337e+06
				10	39	distinct	distinct	0.988095	1.66776e+06
				10	40	distinct	distinct	1	9.8769e+06
				10	41	distinct	distinct	1	9.7713e+06
				10	42	distinct	distinct	1	9.0577e+06
				10	43	distinct	distinct	1	1.1585e+07
				10	44	distinct	distinct	1	1.15778e+07
				10	45	distinct	distinct	1	1.15867e+07
				10	46	distinct	distinct	1	1.15798e+07
				10	47	distinct	distinct	1	1.15775e+07
				10	48	distinct	distinct	1	1.15891e+07
				10	49	distinct	distinct	1	1.15636e+07
				10	50	distinct	distinct	1	1.57831e+06
				10	51	distinct	same	1	7.97864e+06
				10	52	distinct	distinct	1	8.32451e+06
				10	53	distinct	same	0.793103	993937
				10	54	distinct	distinct	1	1.01387e+07
				10	55	distinct	distinct	1	1.05391e+07
				10	56	distinct	distinct	1	1.19376e+07
				10	57	distinct	distinct	1	1.20232e+07
				10	58	distinct	distinct	1	1.00035e+07
				10	59	distinct	same	0.958621	1.70966e+06
				10	60	distinct	distinct	1	9.24146e+06
				10	61	distinct	distinct	1	6.7536e+06
				10	62	distinct	distinct	1	8.65857e+06
				10	63	distinct	distinct	1	7.50441e+06
				10	64	distinct	same	1	1.88028e+07
				10	65	distinct	same	1	1.8803e+07
				10	66	distinct	same	0.971014	1.88041e+07
				10	67	distinct	same	0.944444	1.88037e+07
				10	68	distinct	same	1	1.88018e+07
				10	69	distinct	same	1	1.889e+07
				10	70	distinct	distinct	1	1.88897e+07
				10	71	distinct	same	1	1.88866e+07
				10	72	distinct	same	1	1.88835e+07
				10	73	distinct	distinct	0.84	1.39531e+06
				10	74	distinct	same	1	1.88042e+07
				10	75	distinct	distinct	1	8.00852e+06
				10	76	distinct	distinct	1	7.98513e+06
				10	77	distinct	same	1	7.97705e+06
				10	78	distinct	same	1	1.88813e+07
				10	79	distinct	same	1	2.42373e+06
				10	80	distinct	same	1	2.42269e+06
				10	81	distinct	same	1	2.42351e+06
				10	82	distinct	distinct	0.931973	1.38539e+06
				10	83	distinct	distinct	0.969697	1.38842e+06
				10	84	distinct	distinct	1	9.99572e+06
				10	85	distinct	distinct	1	9.95599e+06
				10	86	distinct	distinct	1	9.9584e+06
				10	87	distinct	distinct	1	8.67065e+06
				10	88	distinct	distinct	1	8.24175e+06
				10	89	distinct	distinct	1	7.17035e+06
				10	90	distinct	distinct	1	1.42738e+07
				10	91	distinct	distinct	1	1.45227e+07
				10	92	distinct	distinct	1	9.35476e+06
				10	93	distinct	same	1	1.69196e+07
				10	94	distinct	same	1	1.70026e+07
				10	95	distinct	same	0.975	1.87693e+07
				10	96	distinct	same	1	1.8774e+07
				10	97	distinct	same	1	1.87769e+07
				10	98	distinct	distinct	1	9.09626e+06
				10	99	distinct	distinct	1	8.75156e+06
				10	100	distinct	distinct	1	8.77285e+06
				10	101	distinct	distinct	1	9.41935e+06
				10	102	distinct	distinct	1	9.52523e+06
				10	103	distinct	distinct	1	9.36613e+06
				10	104	distinct	distinct	1	9.32249e+06
				10	105	distinct	distinct	1	1.04743e+07
				10	106	distinct	distinct	1	1.07735e+07
				10	107	distinct	distinct	1	1.07566e+07
				10	108	distinct	distinct	1	1.06995e+07
				10	109	distinct	distinct	1	1.04777e+07
				10	110	distinct	distinct	1	1.0747e+07
				10	111	distinct	distinct	1	1.04033e+07
				10	112	distinct	distinct	1	1.039e+07
				10	113	distinct	distinct	1	1.03898e+07
				10	114	distinct	distinct	1	1.02505e+07
				10	115	distinct	distinct	1	1.06967e+07
				10	116	distinct	distinct	1	1.07013e+07
				10	117	distinct	distinct	1	8.28829e+06
				10	118	distinct	distinct	1	8.27151e+06
				10	119	distinct	distinct	1	8.26253e+06
				10	120	distinct	distinct	1	8.27303e+06
				10	121	distinct	distinct	1	8.27447e+06
				10	122	distinct	distinct	1	8.61621e+06
				10	123	distinct	distinct	1	1.5287e+07
				10	124	distinct	distinct	1	8.31103e+06
				10	125	distinct	same	1	8.29907e+06
				10	126	distinct	same	1	8.30187e+06
				10	127	distinct	same	1	8.3011e+06
				10	128	distinct	same	1	8.29984e+06
				10	129	distinct	same	1	8.30062e+06
				10	130	distinct	distinct	1	8.29695e+06
				10	131	distinct	distinct	1	8.29787e+06
				10	132	distinct	distinct	1	8.29828e+06
				10	133	distinct	distinct	1	8.29807e+06
				10	134	distinct	same	1	8.30071e+06
				10	135	distinct	same	1	8.30028e+06
				10	136	distinct	same	1	8.30194e+06
				10	137	distinct	same	1	8.30142e+06
				10	138	distinct	distinct	1	1.53663e+06
				10	139	distinct	distinct	1	1.63529e+06
				10	140	distinct	same	0.832061	719117
				10	141	distinct	same	0.806167	720862
				10	142	distinct	distinct	1	7.10046e+06
				10	143	distinct	distinct	1	7.10438e+06
				10	144	distinct	distinct	1	7.1143e+06
				10	145	distinct	distinct	1	7.09233e+06
				10	146	distinct	distinct	1	7.10189e+06
				10	147	distinct	distinct	1	7.11032e+06
				10	148	distinct	distinct	1	7.11016e+06
				10	149	distinct	distinct	1	7.11175e+06
				10	150	distinct	distinct	1	7.0904e+06
				10	151	distinct	distinct	1	7.08971e+06
				10	152	distinct	distinct	1	7.09279e+06
				10	153	distinct	distinct	1	7.09276e+06
				10	154	distinct	distinct	1	7.09866e+06
				10	155	distinct	distinct	1	7.09327e+06
				10	156	distinct	distinct	1	7.09981e+06
				10	157	distinct	distinct	1	7.10829e+06
				10	158	distinct	distinct	1	7.1092e+06
				10	159	distinct	distinct	1	7.1043e+06
				10	160	distinct	distinct	1	7.08711e+06
				10	161	distinct	distinct	1	7.09823e+06
				10	162	distinct	distinct	1	7.09783e+06
				10	163	distinct	distinct	1	7.10482e+06
				10	164	distinct	distinct	1	7.10675e+06
				10	165	distinct	distinct	1	7.09416e+06
				10	166	distinct	distinct	1	7.11869e+06
				10	167	distinct	distinct	1	7.12164e+06
				10	168	distinct	distinct	1	7.12375e+06
				10	169	distinct	distinct	1	7.09508e+06
				10	170	distinct	distinct	1	7.12058e+06
				10	171	distinct	distinct	1	7.12904e+06
				10	172	distinct	distinct	1	7.1235e+06
				10	173	distinct	distinct	1	7.12611e+06
				10	174	distinct	distinct	1	7.12813e+06
				10	175	distinct	distinct	1	7.1289e+06
				10	176	distinct	distinct	1	7.12785e+06
				10	177	distinct	distinct	1	9.8769e+06
				10	178	distinct	distinct	1	8.51472e+06
				10	179	distinct	distinct	1	8.51034e+06
				10	180	distinct	distinct	1	9.51206e+06
				10	181	distinct	distinct	1	9.53151e+06
				10	182	distinct	distinct	1	9.82478e+06
				10	183	distinct	distinct	1	9.83809e+06
				10	184	distinct	distinct	1	7.67303e+06
				10	185	distinct	distinct	1	7.44076e+06
				10	186	distinct	distinct	1	8.50924e+06
				10	187	distinct	distinct	1	1.16277e+07
				10	188	distinct	distinct	1	7.16541e+06
				10	189	distinct	distinct	1	6.44811e+06
				10	190	distinct	distinct	1	1.53124e+07
				10	191	distinct	distinct	1	8.56322e+06
				10	192	distinct	distinct	1	9.85457e+06
				10	193	distinct	distinct	1	8.28542e+06
				10	194	distinct	distinct	1	8.60203e+06
				10	195	distinct	distinct	1	8.60277e+06
				10	196	distinct	distinct	1	1.44194e+06
				11	12	distinct	same	0.940246	49009.2
				11	13	distinct	same	0.969112	99783
				11	14	distinct	same	0.983577	653824
				11	15	distinct	same	0.976901	348993
				11	16	distinct	same	0.98567	688899
				11	17	distinct	same	0.987526	514132
				11	18	distinct	same	0.988462	225953
				11	19	same	same	0.995984	218966
				11	20	same	same	0.993624	192060
				11	21	distinct	distinct	1	218617
				11	22	same	same	0.992256	213611
				11	23	distinct	same	0.991919	189895
				11	24	same	same	0.985432	194991
				11	25	distinct	same	0.993814	508937
				11	26	distinct	distinct	1	7.29077e+06
				11	27	distinct	same	1	9.33676e+06
				11	28	distinct	same	0.997828	157081
				11	29	distinct	same	0.995676	151390
				11	30	distinct	same	0.993548	149817
				11	31	distinct	same	0.997831	157459
				11	32	distinct	same	0.989316	150284
				11	33	distinct	same	0.997868	145633
				11	34	distinct	same	1	150721
				11	35	distinct	same	0.897239	94120.7
				11	36	distinct	distinct	1	6.78412e+06
				11	37	distinct	distinct	1	6.78692e+06
				11	38	distinct	distinct	1	1.45702e+06
				11	39	distinct	distinct	1	8.10903e+06
				11	40	distinct	same	1	2.17645e+06
				11	41	distinct	same	1	1.93289e+07
				11	42	distinct	distinct	0.997947	594578
				11	43	distinct	same	1	1.28887e+07
				11	44	distinct	same	1	1.29026e+07
				11	45	distinct	same	1	1.28656e+07
				11	46	distinct	same	1	1.28968e+07
				11	47	distinct	same	1	1.29012e+07
				11	48	distinct	same	1	1.28582e+07
				11	49	distinct	same	1	1.28906e+07
				11	50	distinct	distinct	1	8.46108e+06
				11	51	distinct	distinct	1	1.6151e+07
				11	52	distinct	same	0.998064	4.69432e+06
				11	53	distinct	distinct	1	8.67561e+06
				11	54	distinct	same	1	551542
				11	55	distinct	distinct	1	944568
				11	56	distinct	distinct	1	1.82302e+07
				11	57	distinct	distinct	1	1.82041e+07
				11	58	distinct	distinct	1	5.21374e+06
				11	59	distinct	distinct	1	1.10054e+07
				11	60	distinct	same	1	3.46146e+06
				11	61	distinct	same	1	5.15096e+06
				11	62	distinct	distinct	1	7.11774e+06
				11	63	distinct	same	1	2.14592e+06
				11	64	distinct	distinct	1	1.14938e+07
				11	65	distinct	distinct	1	1.14928e+07
				11	66	distinct	distinct	1	1.14918e+07
				11	67	distinct	distinct	1	1.14903e+07
				11	68	distinct	distinct	1	1.14928e+07
				11	69	distinct	distinct	1	1.1464e+07
				11	70	distinct	distinct	1	1.14621e+07
				11	71	distinct	distinct	1	1.14614e+07
				11	72	distinct	distinct	1	1.14624e+07
				11	73	distinct	distinct	1	8.25648e+06
				11	74	distinct	distinct	1	1.14919e+07
				11	75	distinct	same	1	1.64112e+06
				11	76	distinct	same	1	1.61531e+07
				11	77	distinct	distinct	1	1.61522e+07
				11	78	distinct	distinct	1	1.15427e+07
				11	79	distinct	distinct	1	7.29079e+06
				11	80	distinct	distinct	1	7.29248e+06
				11	81	distinct	distinct	1	7.29147e+06
				11	82	distinct	distinct	1	8.26658e+06
				11	83	distinct	distinct	1	8.2614e+06
				11	84	distinct	distinct	1	5.21921e+06
				11	85	distinct	distinct	1	5.12137e+06
				11	86	distinct	distinct	1	5.12815e+06
				11	87	distinct	distinct	1	8.42073e+06
				11	88	distinct	distinct	1	1.45229e+07
				11	89	distinct	distinct	1	2.42906e+06
				11	90	distinct	same	1	1.61504e+07
				11	91	distinct	same	1	1.5901e+07
				11	92	distinct	distinct	1	7.31211e+06
				11	93	distinct	distinct	1	1.30198e+07
				11	94	distinct	distinct	1	1.29851e+07
				11	95	distinct	distinct	1	1.15791e+07
				11	96	distinct	distinct	1	1.15686e+07
				11	97	distinct	distinct	1	1.15731e+07
				11	98	distinct	same	1	721692
				11	99	distinct	distinct	0.988496	927309
				11	100	distinct	same	0.994192	997616
				11	101	distinct	same	0.991435	210299
				11	102	distinct	distinct	1	962801
				11	103	same	same	1	229883
				11	104	distinct	distinct	0.993255	289429
[truncated: 17,112 more rows]

## Sheet: Figure 3
Interaction dissimilarity within and across ecoregions and biomes
net_pair1	net_pair2	cat_ecoregion	cat_biome	interaction_dissimilarity_500_scenario3
1	2	distinct	distinct	1
1	3	distinct	distinct	1
1	4	distinct	distinct	1
1	5	distinct	distinct	1
1	6	distinct	distinct	1
1	7	distinct	distinct	1
1	8	distinct	distinct	1
1	9	distinct	distinct	1
1	10	distinct	same	1
1	11	distinct	distinct	1
1	12	distinct	distinct	1
1	13	distinct	distinct	1
1	14	distinct	distinct	1
1	15	distinct	distinct	1
1	16	distinct	distinct	1
1	17	distinct	distinct	1
1	18	distinct	distinct	1
1	19	distinct	distinct	1
1	20	distinct	distinct	1
1	21	distinct	distinct	1
1	22	distinct	distinct	1
1	23	distinct	distinct	1
1	24	distinct	distinct	1
1	25	distinct	distinct	1
1	26	distinct	same	1
1	27	distinct	distinct	1
1	28	distinct	distinct	1
1	29	distinct	distinct	1
1	30	distinct	distinct	1
1	31	distinct	distinct	1
1	32	distinct	distinct	1
1	33	distinct	distinct	1
1	34	distinct	distinct	1
1	35	distinct	distinct	1
1	36	distinct	distinct	1
1	37	distinct	distinct	1
1	38	distinct	distinct	1
1	39	distinct	distinct	1
1	40	distinct	distinct	1
1	41	distinct	distinct	1
1	42	distinct	distinct	1
1	43	distinct	distinct	1
1	44	distinct	distinct	1
1	45	distinct	distinct	1
1	46	distinct	distinct	1
1	47	distinct	distinct	1
1	48	distinct	distinct	1
1	49	distinct	distinct	1
1	50	distinct	distinct	1
1	51	distinct	same	1
1	52	distinct	distinct	1
1	53	distinct	same	1
1	54	distinct	distinct	1
1	55	distinct	distinct	1
1	56	distinct	distinct	1
1	57	distinct	distinct	1
1	58	distinct	distinct	1
1	59	distinct	same	1
1	60	distinct	distinct	1
1	61	distinct	distinct	1
1	62	distinct	distinct	1
1	63	distinct	distinct	1
1	64	distinct	same	1
1	65	distinct	same	1
1	66	distinct	same	1
1	67	distinct	same	1
1	68	distinct	same	1
1	69	distinct	same	1
1	70	distinct	distinct	1
1	71	distinct	same	1
1	72	distinct	same	1
1	73	distinct	distinct	1
1	74	distinct	same	1
1	75	distinct	distinct	1
1	76	distinct	distinct	1
1	77	distinct	same	1
1	78	distinct	same	1
1	79	distinct	same	1
1	80	distinct	same	1
1	81	distinct	same	1
1	82	distinct	distinct	1
1	83	distinct	distinct	1
1	84	distinct	distinct	1
1	85	distinct	distinct	1
1	86	distinct	distinct	1
1	87	distinct	distinct	1
1	88	distinct	distinct	1
1	89	distinct	distinct	1
1	90	distinct	distinct	1
1	91	distinct	distinct	1
1	92	distinct	distinct	1
1	93	distinct	same	1
1	94	distinct	same	1
1	95	distinct	same	1
1	96	distinct	same	1
1	97	distinct	same	1
1	98	distinct	distinct	1
1	99	distinct	distinct	1
1	100	distinct	distinct	1
1	101	distinct	distinct	1
1	102	distinct	distinct	1
1	103	distinct	distinct	1
1	104	distinct	distinct	1
1	105	distinct	distinct	1
1	106	distinct	distinct	1
1	107	distinct	distinct	1
1	108	distinct	distinct	1
1	109	distinct	distinct	1
1	110	distinct	distinct	1
1	111	distinct	distinct	1
1	112	distinct	distinct	1
1	113	distinct	distinct	1
1	114	distinct	distinct	1
1	115	distinct	distinct	1
1	116	distinct	distinct	1
1	117	distinct	distinct	1
1	118	distinct	distinct	1
1	119	distinct	distinct	1
1	120	distinct	distinct	1
1	121	distinct	distinct	1
1	122	distinct	distinct	1
1	123	distinct	distinct	1
1	124	distinct	distinct	1
1	125	distinct	same	1
1	126	distinct	same	1
1	127	distinct	same	1
1	128	distinct	same	1
1	129	distinct	same	1
1	130	distinct	distinct	1
1	131	distinct	distinct	1
1	132	distinct	distinct	1
1	133	distinct	distinct	1
1	134	distinct	same	1
1	135	distinct	same	1
1	136	distinct	same	1
1	137	distinct	same	1
1	138	distinct	distinct	1
1	139	distinct	distinct	1
1	140	distinct	same	1
1	141	distinct	same	1
1	142	distinct	distinct	1
1	143	distinct	distinct	1
1	144	distinct	distinct	1
1	145	distinct	distinct	1
1	146	distinct	distinct	1
1	147	distinct	distinct	1
1	148	distinct	distinct	1
1	149	distinct	distinct	1
1	150	distinct	distinct	1
1	151	distinct	distinct	1
1	152	distinct	distinct	1
1	153	distinct	distinct	1
1	154	distinct	distinct	1
1	155	distinct	distinct	1
1	156	distinct	distinct	1
1	157	distinct	distinct	1
1	158	distinct	distinct	1
1	159	distinct	distinct	1
1	160	distinct	distinct	1
1	161	distinct	distinct	1
1	162	distinct	distinct	1
1	163	distinct	distinct	1
1	164	distinct	distinct	1
1	165	distinct	distinct	1
1	166	distinct	distinct	1
1	167	distinct	distinct	1
1	168	distinct	distinct	1
1	169	distinct	distinct	1
1	170	distinct	distinct	1
1	171	distinct	distinct	1
1	172	distinct	distinct	1
1	173	distinct	distinct	1
1	174	distinct	distinct	1
1	175	distinct	distinct	1
1	176	distinct	distinct	1
1	177	distinct	distinct	1
1	178	distinct	distinct	1
1	179	distinct	distinct	1
1	180	distinct	distinct	1
1	181	distinct	distinct	1
1	182	distinct	distinct	1
1	183	distinct	distinct	1
1	184	distinct	distinct	1
1	185	distinct	distinct	1
1	186	distinct	distinct	1
1	187	distinct	distinct	1
1	188	distinct	distinct	1
1	189	distinct	distinct	0.926829
1	190	distinct	distinct	1
1	191	distinct	distinct	1
1	192	distinct	distinct	1
1	193	distinct	distinct	1
1	194	distinct	distinct	1
1	195	distinct	distinct	1
1	196	distinct	distinct	1
2	3	same	same	0.723577
2	4	same	same	0.784314
2	5	same	same	0.682243
2	6	distinct	same	1
2	7	distinct	same	1
2	8	distinct	same	1
2	9	distinct	same	1
2	10	distinct	distinct	1
2	11	distinct	same	1
2	12	distinct	same	1
2	13	distinct	same	1
2	14	distinct	same	1
2	15	distinct	same	1
2	16	distinct	same	1
2	17	distinct	same	1
2	18	distinct	same	1
2	19	distinct	same	1
2	20	distinct	same	1
2	21	distinct	distinct	1
2	22	distinct	same	1
2	23	distinct	same	1
2	24	distinct	same	1
2	25	distinct	same	1
2	26	distinct	distinct	1
2	27	distinct	same	1
2	28	distinct	same	1
2	29	distinct	same	1
2	30	distinct	same	1
2	31	distinct	same	1
2	32	distinct	same	1
2	33	distinct	same	1
2	34	distinct	same	1
2	35	distinct	same	1
2	36	distinct	distinct	1
2	37	distinct	distinct	1
2	38	distinct	distinct	1
2	39	distinct	distinct	1
2	40	distinct	same	1
2	41	distinct	same	1
2	42	distinct	distinct	1
2	43	distinct	same	1
2	44	distinct	same	1
2	45	distinct	same	1
2	46	distinct	same	1
2	47	distinct	same	1
2	48	distinct	same	1
2	49	distinct	same	1
2	50	distinct	distinct	1
2	51	distinct	distinct	1
2	52	distinct	same	1
2	53	distinct	distinct	1
2	54	distinct	same	1
2	55	distinct	distinct	1
2	56	distinct	distinct	1
2	57	distinct	distinct	1
2	58	distinct	distinct	1
2	59	distinct	distinct	1
2	60	distinct	same	1
2	61	same	same	1
2	62	distinct	distinct	1
2	63	distinct	same	1
2	64	distinct	distinct	1
2	65	distinct	distinct	1
2	66	distinct	distinct	1
2	67	distinct	distinct	1
2	68	distinct	distinct	1
2	69	distinct	distinct	1
2	70	distinct	distinct	1
2	71	distinct	distinct	1
2	72	distinct	distinct	1
2	73	distinct	distinct	1
2	74	distinct	distinct	1
2	75	distinct	same	1
2	76	distinct	same	1
2	77	distinct	distinct	1
2	78	distinct	distinct	1
2	79	distinct	distinct	1
2	80	distinct	distinct	1
2	81	distinct	distinct	1
2	82	distinct	distinct	1
2	83	distinct	distinct	1
2	84	distinct	distinct	1
2	85	distinct	distinct	1
2	86	distinct	distinct	1
2	87	distinct	distinct	1
2	88	distinct	distinct	1
2	89	distinct	distinct	1
2	90	distinct	same	1
2	91	distinct	same	1
2	92	distinct	distinct	1
2	93	distinct	distinct	1
2	94	distinct	distinct	1
2	95	distinct	distinct	1
2	96	distinct	distinct	1
2	97	distinct	distinct	1
2	98	distinct	same	1
2	99	distinct	distinct	1
2	100	distinct	same	1
2	101	distinct	same	1
2	102	distinct	distinct	1
2	103	distinct	same	1
2	104	distinct	distinct	1
2	105	distinct	same	1
2	106	distinct	same	1
2	107	distinct	distinct	1
2	108	distinct	same	1
2	109	distinct	same	1
2	110	distinct	same	1
2	111	distinct	same	1
2	112	distinct	same	1
2	113	distinct	same	1
2	114	distinct	same	1
2	115	distinct	same	1
2	116	distinct	same	1
2	117	distinct	same	1
2	118	distinct	same	1
2	119	distinct	same	1
2	120	distinct	same	1
2	121	distinct	same	1
2	122	distinct	same	1
2	123	distinct	same	1
2	124	distinct	same	1
2	125	distinct	distinct	1
2	126	distinct	distinct	1
2	127	distinct	distinct	1
2	128	distinct	distinct	1
2	129	distinct	distinct	1
2	130	distinct	distinct	1
2	131	distinct	distinct	1
2	132	distinct	distinct	1
2	133	distinct	distinct	1
2	134	distinct	distinct	1
2	135	distinct	distinct	1
2	136	distinct	distinct	1
2	137	distinct	distinct	1
2	138	distinct	distinct	1
2	139	distinct	distinct	1
2	140	distinct	distinct	1
2	141	distinct	distinct	1
2	142	distinct	same	1
2	143	distinct	same	1
2	144	distinct	same	1
2	145	distinct	same	1
2	146	distinct	same	1
2	147	distinct	same	1
2	148	distinct	same	1
2	149	distinct	same	1
2	150	distinct	same	1
2	151	distinct	same	1
2	152	distinct	same	1
2	153	distinct	same	1
2	154	distinct	same	1
2	155	distinct	same	1
2	156	distinct	same	1
2	157	distinct	same	1
2	158	distinct	same	1
2	159	distinct	same	1
2	160	distinct	same	1
2	161	distinct	same	1
2	162	distinct	same	1
2	163	distinct	same	1
2	164	distinct	same	1
2	165	distinct	same	1
2	166	distinct	same	1
2	167	distinct	same	1
2	168	distinct	distinct	1
2	169	distinct	same	1
2	170	distinct	same	1
2	171	distinct	distinct	1
2	172	distinct	distinct	1
2	173	distinct	distinct	1
2	174	distinct	distinct	1
2	175	distinct	distinct	1
2	176	distinct	distinct	1
2	177	distinct	same	1
2	178	distinct	same	1
2	179	distinct	distinct	1
2	180	distinct	same	1
2	181	distinct	same	1
2	182	distinct	same	1
2	183	distinct	same	1
2	184	distinct	same	1
2	185	distinct	same	1
2	186	distinct	distinct	1
2	187	distinct	distinct	1
2	188	distinct	same	1
2	189	distinct	distinct	1
2	190	distinct	same	1
2	191	distinct	same	1
2	192	distinct	same	1
2	193	distinct	same	1
2	194	distinct	same	1
2	195	distinct	same	1
2	196	distinct	distinct	1
3	4	same	same	0.853211
3	5	same	same	0.684211
3	6	distinct	same	1
3	7	distinct	same	1
3	8	distinct	same	1
3	9	distinct	same	1
3	10	distinct	distinct	1
3	11	distinct	same	1
3	12	distinct	same	1
3	13	distinct	same	1
3	14	distinct	same	1
3	15	distinct	same	1
3	16	distinct	same	1
3	17	distinct	same	1
3	18	distinct	same	1
3	19	distinct	same	1
3	20	distinct	same	1
3	21	distinct	distinct	1
3	22	distinct	same	1
3	23	distinct	same	1
3	24	distinct	same	1
3	25	distinct	same	1
3	26	distinct	distinct	1
3	27	distinct	same	1
3	28	distinct	same	1
3	29	distinct	same	1
3	30	distinct	same	1
3	31	distinct	same	1
3	32	distinct	same	1
3	33	distinct	same	1
3	34	distinct	same	1
3	35	distinct	same	1
3	36	distinct	distinct	1
3	37	distinct	distinct	1
3	38	distinct	distinct	1
3	39	distinct	distinct	1
3	40	distinct	same	1
3	41	distinct	same	1
3	42	distinct	distinct	1
3	43	distinct	same	1
3	44	distinct	same	1
3	45	distinct	same	1
3	46	distinct	same	1
3	47	distinct	same	1
3	48	distinct	same	1
3	49	distinct	same	1
3	50	distinct	distinct	1
3	51	distinct	distinct	1
3	52	distinct	same	1
3	53	distinct	distinct	1
3	54	distinct	same	1
3	55	distinct	distinct	1
3	56	distinct	distinct	1
3	57	distinct	distinct	1
3	58	distinct	distinct	1
3	59	distinct	distinct	1
3	60	distinct	same	1
3	61	same	same	0.972222
3	62	distinct	distinct	1
3	63	distinct	same	1
3	64	distinct	distinct	1
3	65	distinct	distinct	1
3	66	distinct	distinct	1
3	67	distinct	distinct	1
3	68	distinct	distinct	1
3	69	distinct	distinct	1
3	70	distinct	distinct	1
3	71	distinct	distinct	1
3	72	distinct	distinct	1
3	73	distinct	distinct	1
3	74	distinct	distinct	1
3	75	distinct	same	1
3	76	distinct	same	1
3	77	distinct	distinct	1
3	78	distinct	distinct	1
3	79	distinct	distinct	1
3	80	distinct	distinct	1
3	81	distinct	distinct	1
3	82	distinct	distinct	1
3	83	distinct	distinct	1
3	84	distinct	distinct	1
3	85	distinct	distinct	1
3	86	distinct	distinct	1
3	87	distinct	distinct	1
3	88	distinct	distinct	1
3	89	distinct	distinct	1
3	90	distinct	same	1
3	91	distinct	same	1
3	92	distinct	distinct	1
3	93	distinct	distinct	1
3	94	distinct	distinct	1
3	95	distinct	distinct	1
3	96	distinct	distinct	1
3	97	distinct	distinct	1
3	98	distinct	same	1
3	99	distinct	distinct	1
3	100	distinct	same	1
3	101	distinct	same	1
3	102	distinct	distinct	1
3	103	distinct	same	1
3	104	distinct	distinct	1
3	105	distinct	same	1
3	106	distinct	same	1
3	107	distinct	distinct	1
3	108	distinct	same	1
3	109	distinct	same	1
3	110	distinct	same	1
3	111	distinct	same	1
3	112	distinct	same	1
3	113	distinct	same	1
3	114	distinct	same	1
3	115	distinct	same	1
3	116	distinct	same	1
3	117	distinct	same	1
3	118	distinct	same	1
3	119	distinct	same	1
3	120	distinct	same	1
3	121	distinct	same	1
3	122	distinct	same	1
3	123	distinct	same	1
3	124	distinct	same	1
3	125	distinct	distinct	1
3	126	distinct	distinct	1
3	127	distinct	distinct	1
3	128	distinct	distinct	1
3	129	distinct	distinct	1
3	130	distinct	distinct	1
3	131	distinct	distinct	1
3	132	distinct	distinct	1
3	133	distinct	distinct	1
3	134	distinct	distinct	1
3	135	distinct	distinct	1
3	136	distinct	distinct	1
3	137	distinct	distinct	1
3	138	distinct	distinct	1
3	139	distinct	distinct	1
3	140	distinct	distinct	1
3	141	distinct	distinct	1
3	142	distinct	same	1
3	143	distinct	same	1
3	144	distinct	same	1
3	145	distinct	same	1
3	146	distinct	same	1
3	147	distinct	same	1
3	148	distinct	same	1
3	149	distinct	same	1
3	150	distinct	same	1
3	151	distinct	same	1
3	152	distinct	same	1
3	153	distinct	same	1
3	154	distinct	same	1
3	155	distinct	same	1
3	156	distinct	same	1
3	157	distinct	same	1
3	158	distinct	same	1
3	159	distinct	same	1
3	160	distinct	same	1
3	161	distinct	same	1
3	162	distinct	same	1
3	163	distinct	same	1
3	164	distinct	same	1
3	165	distinct	same	1
3	166	distinct	same	1
3	167	distinct	same	1
3	168	distinct	distinct	1
3	169	distinct	same	1
3	170	distinct	same	1
3	171	distinct	distinct	1
3	172	distinct	distinct	1
3	173	distinct	distinct	1
3	174	distinct	distinct	1
3	175	distinct	distinct	1
3	176	distinct	distinct	1
3	177	distinct	same	1
3	178	distinct	same	1
3	179	distinct	distinct	1
3	180	distinct	same	1
3	181	distinct	same	1
3	182	distinct	same	1
3	183	distinct	same	1
3	184	distinct	same	1
3	185	distinct	same	1
3	186	distinct	distinct	1
3	187	distinct	distinct	1
3	188	distinct	same	1
3	189	distinct	distinct	1
3	190	distinct	same	1
3	191	distinct	same	1
3	192	distinct	same	1
3	193	distinct	same	1
3	194	distinct	same	1
3	195	distinct	same	1
3	196	distinct	distinct	1
4	5	same	same	0.849462
4	6	distinct	same	1
4	7	distinct	same	1
4	8	distinct	same	1
4	9	distinct	same	1
4	10	distinct	distinct	1
4	11	distinct	same	1
4	12	distinct	same	1
4	13	distinct	same	1
4	14	distinct	same	1
4	15	distinct	same	1
4	16	distinct	same	1
4	17	distinct	same	1
4	18	distinct	same	1
4	19	distinct	same	1
4	20	distinct	same	1
4	21	distinct	distinct	1
4	22	distinct	same	1
4	23	distinct	same	1
4	24	distinct	same	1
4	25	distinct	same	1
4	26	distinct	distinct	1
4	27	distinct	same	1
4	28	distinct	same	1
4	29	distinct	same	1
4	30	distinct	same	1
4	31	distinct	same	1
4	32	distinct	same	1
4	33	distinct	same	1
4	34	distinct	same	1
4	35	distinct	same	1
4	36	distinct	distinct	1
4	37	distinct	distinct	1
4	38	distinct	distinct	1
4	39	distinct	distinct	1
4	40	distinct	same	1
4	41	distinct	same	1
4	42	distinct	distinct	1
4	43	distinct	same	1
4	44	distinct	same	1
4	45	distinct	same	1
4	46	distinct	same	1
4	47	distinct	same	1
4	48	distinct	same	1
4	49	distinct	same	1
4	50	distinct	distinct	1
4	51	distinct	distinct	1
4	52	distinct	same	1
4	53	distinct	distinct	1
4	54	distinct	same	1
4	55	distinct	distinct	1
4	56	distinct	distinct	1
4	57	distinct	distinct	1
4	58	distinct	distinct	1
4	59	distinct	distinct	1
4	60	distinct	same	1
4	61	same	same	0.918699
4	62	distinct	distinct	1
4	63	distinct	same	1
4	64	distinct	distinct	1
4	65	distinct	distinct	1
4	66	distinct	distinct	1
4	67	distinct	distinct	1
4	68	distinct	distinct	1
4	69	distinct	distinct	1
4	70	distinct	distinct	1
4	71	distinct	distinct	1
4	72	distinct	distinct	1
4	73	distinct	distinct	1
4	74	distinct	distinct	1
4	75	distinct	same	1
4	76	distinct	same	1
4	77	distinct	distinct	1
4	78	distinct	distinct	1
4	79	distinct	distinct	1
4	80	distinct	distinct	1
4	81	distinct	distinct	1
4	82	distinct	distinct	1
4	83	distinct	distinct	1
4	84	distinct	distinct	1
4	85	distinct	distinct	1
4	86	distinct	distinct	1
4	87	distinct	distinct	1
4	88	distinct	distinct	1
4	89	distinct	distinct	1
4	90	distinct	same	1
4	91	distinct	same	1
4	92	distinct	distinct	1
4	93	distinct	distinct	1
4	94	distinct	distinct	1
4	95	distinct	distinct	1
4	96	distinct	distinct	1
4	97	distinct	distinct	1
4	98	distinct	same	1
4	99	distinct	distinct	1
4	100	distinct	same	1
4	101	distinct	same	1
4	102	distinct	distinct	1
4	103	distinct	same	1
4	104	distinct	distinct	1
4	105	distinct	same	1
4	106	distinct	same	1
4	107	distinct	distinct	1
4	108	distinct	same	1
4	109	distinct	same	1
4	110	distinct	same	1
4	111	distinct	same	1
4	112	distinct	same	1
4	113	distinct	same	1
4	114	distinct	same	1
4	115	distinct	same	1
4	116	distinct	same	1
4	117	distinct	same	1
4	118	distinct	same	1
4	119	distinct	same	1
4	120	distinct	same	1
4	121	distinct	same	1
4	122	distinct	same	1
4	123	distinct	same	1
4	124	distinct	same	1
4	125	distinct	distinct	1
4	126	distinct	distinct	1
4	127	distinct	distinct	1
4	128	distinct	distinct	1
4	129	distinct	distinct	1
4	130	distinct	distinct	1
4	131	distinct	distinct	1
4	132	distinct	distinct	1
4	133	distinct	distinct	1
4	134	distinct	distinct	1
4	135	distinct	distinct	1
4	136	distinct	distinct	1
4	137	distinct	distinct	1
4	138	distinct	distinct	1
4	139	distinct	distinct	1
4	140	distinct	distinct	1
4	141	distinct	distinct	1
4	142	distinct	same	1
4	143	distinct	same	1
4	144	distinct	same	1
4	145	distinct	same	1
4	146	distinct	same	1
4	147	distinct	same	1
4	148	distinct	same	1
4	149	distinct	same	1
4	150	distinct	same	1
4	151	distinct	same	1
4	152	distinct	same	1
4	153	distinct	same	1
4	154	distinct	same	1
4	155	distinct	same	1
4	156	distinct	same	1
4	157	distinct	same	1
4	158	distinct	same	1
4	159	distinct	same	1
4	160	distinct	same	1
4	161	distinct	same	1
4	162	distinct	same	1
4	163	distinct	same	1
4	164	distinct	same	1
4	165	distinct	same	1
4	166	distinct	same	1
4	167	distinct	same	1
4	168	distinct	distinct	1
4	169	distinct	same	1
4	170	distinct	same	1
4	171	distinct	distinct	1
4	172	distinct	distinct	1
4	173	distinct	distinct	1
4	174	distinct	distinct	1
4	175	distinct	distinct	1
4	176	distinct	distinct	1
4	177	distinct	same	1
4	178	distinct	same	1
4	179	distinct	distinct	1
4	180	distinct	same	1
4	181	distinct	same	1
4	182	distinct	same	1
4	183	distinct	same	1
4	184	distinct	same	1
4	185	distinct	same	1
4	186	distinct	distinct	1
4	187	distinct	distinct	1
4	188	distinct	same	1
4	189	distinct	distinct	1
4	190	distinct	same	1
4	191	distinct	same	1
4	192	distinct	same	1
4	193	distinct	same	1
4	194	distinct	same	1
4	195	distinct	same	1
4	196	distinct	distinct	1
5	6	distinct	same	1
5	7	distinct	same	1
5	8	distinct	same	1
5	9	distinct	same	1
5	10	distinct	distinct	1
5	11	distinct	same	1
5	12	distinct	same	1
5	13	distinct	same	1
5	14	distinct	same	1
5	15	distinct	same	1
5	16	distinct	same	1
5	17	distinct	same	1
5	18	distinct	same	1
5	19	distinct	same	1
5	20	distinct	same	1
5	21	distinct	distinct	1
5	22	distinct	same	1
5	23	distinct	same	1
5	24	distinct	same	1
5	25	distinct	same	1
5	26	distinct	distinct	1
5	27	distinct	same	1
5	28	distinct	same	1
5	29	distinct	same	1
5	30	distinct	same	1
5	31	distinct	same	1
5	32	distinct	same	1
5	33	distinct	same	1
5	34	distinct	same	1
5	35	distinct	same	1
5	36	distinct	distinct	1
5	37	distinct	distinct	1
5	38	distinct	distinct	1
5	39	distinct	distinct	1
5	40	distinct	same	1
5	41	distinct	same	1
5	42	distinct	distinct	1
5	43	distinct	same	1
5	44	distinct	same	1
5	45	distinct	same	1
5	46	distinct	same	1
5	47	distinct	same	1
5	48	distinct	same	1
5	49	distinct	same	1
5	50	distinct	distinct	1
5	51	distinct	distinct	1
5	52	distinct	same	1
5	53	distinct	distinct	1
5	54	distinct	same	1
5	55	distinct	distinct	1
5	56	distinct	distinct	1
5	57	distinct	distinct	1
5	58	distinct	distinct	1
5	59	distinct	distinct	1
5	60	distinct	same	1
5	61	same	same	0.984375
5	62	distinct	distinct	1
5	63	distinct	same	1
5	64	distinct	distinct	1
5	65	distinct	distinct	1
5	66	distinct	distinct	1
5	67	distinct	distinct	1
5	68	distinct	distinct	1
5	69	distinct	distinct	1
5	70	distinct	distinct	1
5	71	distinct	distinct	1
5	72	distinct	distinct	1
5	73	distinct	distinct	1
5	74	distinct	distinct	1
5	75	distinct	same	1
5	76	distinct	same	1
5	77	distinct	distinct	1
5	78	distinct	distinct	1
5	79	distinct	distinct	1
5	80	distinct	distinct	1
5	81	distinct	distinct	1
5	82	distinct	distinct	1
5	83	distinct	distinct	1
5	84	distinct	distinct	1
5	85	distinct	distinct	1
5	86	distinct	distinct	1
5	87	distinct	distinct	1
5	88	distinct	distinct	1
5	89	distinct	distinct	1
5	90	distinct	same	1
5	91	distinct	same	1
5	92	distinct	distinct	1
5	93	distinct	distinct	1
5	94	distinct	distinct	1
5	95	distinct	distinct	1
5	96	distinct	distinct	1
5	97	distinct	distinct	1
5	98	distinct	same	1
5	99	distinct	distinct	1
5	100	distinct	same	1
5	101	distinct	same	1
5	102	distinct	distinct	1
5	103	distinct	same	1
5	104	distinct	distinct	1
5	105	distinct	same	1
5	106	distinct	same	1
5	107	distinct	distinct	1
5	108	distinct	same	1
5	109	distinct	same	1
5	110	distinct	same	1
5	111	distinct	same	1
5	112	distinct	same	1
5	113	distinct	same	1
5	114	distinct	same	1
5	115	distinct	same	1
5	116	distinct	same	1
5	117	distinct	same	1
5	118	distinct	same	1
5	119	distinct	same	1
5	120	distinct	same	1
5	121	distinct	same	1
5	122	distinct	same	1
5	123	distinct	same	1
5	124	distinct	same	1
5	125	distinct	distinct	1
5	126	distinct	distinct	1
5	127	distinct	distinct	1
5	128	distinct	distinct	1
5	129	distinct	distinct	1
5	130	distinct	distinct	1
5	131	distinct	distinct	1
5	132	distinct	distinct	1
5	133	distinct	distinct	1
5	134	distinct	distinct	1
5	135	distinct	distinct	1
5	136	distinct	distinct	1
5	137	distinct	distinct	1
5	138	distinct	distinct	1
5	139	distinct	distinct	1
5	140	distinct	distinct	1
5	141	distinct	distinct	1
5	142	distinct	same	1
5	143	distinct	same	1
5	144	distinct	same	1
5	145	distinct	same	1
5	146	distinct	same	1
5	147	distinct	same	1
5	148	distinct	same	1
5	149	distinct	same	1
5	150	distinct	same	1
5	151	distinct	same	1
5	152	distinct	same	1
5	153	distinct	same	1
5	154	distinct	same	1
5	155	distinct	same	1
5	156	distinct	same	1
5	157	distinct	same	1
5	158	distinct	same	1
5	159	distinct	same	1
5	160	distinct	same	1
5	161	distinct	same	1
5	162	distinct	same	1
5	163	distinct	same	1
5	164	distinct	same	1
5	165	distinct	same	1
5	166	distinct	same	1
5	167	distinct	same	1
5	168	distinct	distinct	1
5	169	distinct	same	1
5	170	distinct	same	1
5	171	distinct	distinct	1
5	172	distinct	distinct	1
5	173	distinct	distinct	1
5	174	distinct	distinct	1
5	175	distinct	distinct	1
5	176	distinct	distinct	1
5	177	distinct	same	1
5	178	distinct	same	1
5	179	distinct	distinct	1
5	180	distinct	same	1
5	181	distinct	same	1
5	182	distinct	same	1
5	183	distinct	same	1
5	184	distinct	same	1
5	185	distinct	same	1
5	186	distinct	distinct	1
5	187	distinct	distinct	1
5	188	distinct	same	1
5	189	distinct	distinct	1
5	190	distinct	same	1
5	191	distinct	same	1
5	192	distinct	same	1
5	193	distinct	same	1
5	194	distinct	same	1
5	195	distinct	same	1
5	196	distinct	distinct	1
6	7	distinct	same	1
6	8	distinct	same	1
6	9	distinct	same	1
6	10	distinct	distinct	1
6	11	distinct	same	1
6	12	distinct	same	1
6	13	distinct	same	1
6	14	distinct	same	1
6	15	distinct	same	1
6	16	distinct	same	1
6	17	distinct	same	1
6	18	distinct	same	1
6	19	distinct	same	1
6	20	distinct	same	1
6	21	distinct	distinct	1
6	22	distinct	same	1
6	23	distinct	same	1
6	24	distinct	same	1
6	25	distinct	same	1
6	26	distinct	distinct	1
6	27	distinct	same	0.983015
6	28	distinct	same	1
6	29	distinct	same	1
6	30	distinct	same	1
6	31	distinct	same	1
6	32	distinct	same	1
6	33	distinct	same	1
6	34	distinct	same	1
6	35	distinct	same	1
6	36	distinct	distinct	1
6	37	distinct	distinct	1
6	38	distinct	distinct	1
6	39	distinct	distinct	1
6	40	distinct	same	1
6	41	distinct	same	1
6	42	distinct	distinct	1
6	43	distinct	same	1
6	44	distinct	same	1
6	45	distinct	same	1
6	46	distinct	same	1
6	47	distinct	same	1
6	48	distinct	same	1
6	49	distinct	same	1
6	50	distinct	distinct	1
6	51	distinct	distinct	1
6	52	distinct	same	1
6	53	distinct	distinct	1
6	54	distinct	same	1
6	55	distinct	distinct	1
6	56	distinct	distinct	1
6	57	distinct	distinct	1
6	58	distinct	distinct	1
6	59	distinct	distinct	1
6	60	distinct	same	1
6	61	distinct	same	1
6	62	distinct	distinct	1
6	63	distinct	same	1
6	64	distinct	distinct	1
6	65	distinct	distinct	1
6	66	distinct	distinct	1
6	67	distinct	distinct	1
6	68	distinct	distinct	1
6	69	distinct	distinct	1
6	70	distinct	distinct	1
6	71	distinct	distinct	1
6	72	distinct	distinct	1
6	73	distinct	distinct	1
6	74	distinct	distinct	1
6	75	distinct	same	1
6	76	distinct	same	1
6	77	distinct	distinct	1
6	78	distinct	distinct	1
6	79	distinct	distinct	1
6	80	distinct	distinct	1
6	81	distinct	distinct	1
6	82	distinct	distinct	1
6	83	distinct	distinct	1
6	84	distinct	distinct	1
6	85	distinct	distinct	1
6	86	distinct	distinct	1
6	87	distinct	distinct	1
6	88	distinct	distinct	1
6	89	distinct	distinct	1
6	90	distinct	same	1
6	91	distinct	same	1
6	92	distinct	distinct	1
6	93	distinct	distinct	1
6	94	distinct	distinct	1
6	95	distinct	distinct	1
6	96	distinct	distinct	1
6	97	distinct	distinct	1
6	98	distinct	same	1
6	99	distinct	distinct	1
6	100	distinct	same	1
6	101	distinct	same	1
6	102	distinct	distinct	1
6	103	distinct	same	1
6	104	distinct	distinct	1
6	105	distinct	same	1
6	106	distinct	same	1
6	107	distinct	distinct	1
6	108	distinct	same	1
6	109	distinct	same	1
6	110	distinct	same	1
6	111	distinct	same	1
6	112	distinct	same	1
6	113	distinct	same	1
6	114	distinct	same	1
6	115	distinct	same	1
6	116	distinct	same	1
6	117	distinct	same	1
6	118	distinct	same	1
6	119	distinct	same	1
6	120	distinct	same	1
6	121	distinct	same	1
6	122	distinct	same	1
6	123	distinct	same	1
6	124	distinct	same	1
6	125	distinct	distinct	1
6	126	distinct	distinct	1
6	127	distinct	distinct	1
6	128	distinct	distinct	1
6	129	distinct	distinct	1
6	130	distinct	distinct	1
6	131	distinct	distinct	1
6	132	distinct	distinct	1
6	133	distinct	distinct	1
6	134	distinct	distinct	1
6	135	distinct	distinct	1
6	136	distinct	distinct	1
6	137	distinct	distinct	1
6	138	distinct	distinct	1
6	139	distinct	distinct	1
6	140	distinct	distinct	1
6	141	distinct	distinct	1
6	142	distinct	same	0.981481
6	143	distinct	same	0.984
6	144	distinct	same	1
6	145	distinct	same	1
6	146	distinct	same	1
6	147	distinct	same	1
6	148	distinct	same	0.985816
6	149	distinct	same	1
6	150	distinct	same	1
6	151	distinct	same	1
6	152	distinct	same	1
6	153	distinct	same	1
6	154	distinct	same	1
6	155	distinct	same	1
6	156	distinct	same	1
6	157	distinct	same	1
6	158	distinct	same	1
6	159	distinct	same	1
6	160	distinct	same	1
6	161	distinct	same	1
6	162	distinct	same	1
6	163	distinct	same	1
6	164	distinct	same	1
6	165	distinct	same	1
6	166	distinct	same	1
6	167	distinct	same	1
6	168	distinct	distinct	1
6	169	distinct	same	1
6	170	distinct	same	1
6	171	distinct	distinct	1
6	172	distinct	distinct	1
6	173	distinct	distinct	0.981818
6	174	distinct	distinct	1
6	175	distinct	distinct	1
6	176	distinct	distinct	1
6	177	distinct	same	1
6	178	distinct	same	1
6	179	distinct	distinct	1
6	180	distinct	same	1
6	181	distinct	same	1
6	182	distinct	same	1
6	183	distinct	same	1
6	184	distinct	same	1
6	185	distinct	same	1
6	186	distinct	distinct	1
6	187	distinct	distinct	1
6	188	distinct	same	1
6	189	distinct	distinct	1
6	190	distinct	same	1
6	191	distinct	same	1
6	192	distinct	same	1
6	193	distinct	same	1
6	194	distinct	same	1
6	195	distinct	same	1
6	196	distinct	distinct	1
7	8	same	same	0.698795
7	9	distinct	same	1
7	10	distinct	distinct	1
7	11	same	same	0.991588
7	12	distinct	same	1
7	13	distinct	same	1
7	14	distinct	same	0.9819
7	15	distinct	same	1
7	16	distinct	same	1
7	17	distinct	same	1
7	18	distinct	same	0.975758
7	19	same	same	0.966942
7	20	same	same	1
7	21	distinct	distinct	1
7	22	same	same	1
7	23	distinct	same	1
7	24	same	same	0.976744
7	25	distinct	same	1
7	26	distinct	distinct	1
7	27	distinct	same	1
7	28	distinct	same	1
7	29	distinct	same	1
7	30	distinct	same	1
7	31	distinct	same	1
7	32	distinct	same	0.967213
7	33	distinct	same	0.968254
7	34	distinct	same	1
7	35	distinct	same	1
7	36	distinct	distinct	1
7	37	distinct	distinct	1
7	38	distinct	distinct	1
7	39	distinct	distinct	1
7	40	distinct	same	1
7	41	distinct	same	1
7	42	distinct	distinct	0.959596
7	43	distinct	same	1
7	44	distinct	same	1
7	45	distinct	same	1
7	46	distinct	same	1
7	47	distinct	same	1
7	48	distinct	same	1
7	49	distinct	same	1
7	50	distinct	distinct	1
7	51	distinct	distinct	1
7	52	distinct	same	0.987342
7	53	distinct	distinct	1
7	54	distinct	same	1
7	55	distinct	distinct	1
7	56	distinct	distinct	1
7	57	distinct	distinct	1
7	58	distinct	distinct	1
7	59	distinct	distinct	1
7	60	distinct	same	1
7	61	distinct	same	1
7	62	distinct	distinct	1
7	63	distinct	same	1
7	64	distinct	distinct	1
7	65	distinct	distinct	1
7	66	distinct	distinct	1
7	67	distinct	distinct	1
7	68	distinct	distinct	1
7	69	distinct	distinct	1
7	70	distinct	distinct	1
7	71	distinct	distinct	1
7	72	distinct	distinct	1
7	73	distinct	distinct	1
7	74	distinct	distinct	1
7	75	distinct	same	1
7	76	distinct	same	1
7	77	distinct	distinct	1
7	78	distinct	distinct	1
7	79	distinct	distinct	1
7	80	distinct	distinct	1
7	81	distinct	distinct	1
7	82	distinct	distinct	1
7	83	distinct	distinct	1
7	84	distinct	distinct	1
7	85	distinct	distinct	1
7	86	distinct	distinct	1
7	87	distinct	distinct	1
7	88	distinct	distinct	1
7	89	distinct	distinct	1
7	90	distinct	same	1
7	91	distinct	same	1
7	92	distinct	distinct	1
7	93	distinct	distinct	1
7	94	distinct	distinct	1
7	95	distinct	distinct	1
7	96	distinct	distinct	1
7	97	distinct	distinct	1
7	98	distinct	same	1
7	99	distinct	distinct	0.953216
7	100	distinct	same	1
7	101	distinct	same	1
7	102	distinct	distinct	1
7	103	same	same	1
7	104	distinct	distinct	1
7	105	distinct	same	1
7	106	distinct	same	1
7	107	distinct	distinct	1
7	108	distinct	same	1
7	109	distinct	same	1
7	110	distinct	same	1
7	111	distinct	same	1
7	112	distinct	same	1
7	113	distinct	same	1
7	114	distinct	same	1
7	115	distinct	same	1
7	116	distinct	same	1
7	117	distinct	same	1
7	118	distinct	same	1
7	119	distinct	same	1
7	120	distinct	same	1
7	121	distinct	same	1
7	122	distinct	same	1
7	123	distinct	same	1
7	124	distinct	same	1
7	125	distinct	distinct	1
7	126	distinct	distinct	1
7	127	distinct	distinct	1
7	128	distinct	distinct	1
7	129	distinct	distinct	1
7	130	distinct	distinct	1
7	131	distinct	distinct	1
7	132	distinct	distinct	1
7	133	distinct	distinct	1
7	134	distinct	distinct	1
7	135	distinct	distinct	1
7	136	distinct	distinct	1
7	137	distinct	distinct	1
7	138	distinct	distinct	1
7	139	distinct	distinct	1
7	140	distinct	distinct	1
7	141	distinct	distinct	1
7	142	distinct	same	1
7	143	distinct	same	1
7	144	distinct	same	1
7	145	distinct	same	1
7	146	distinct	same	1
7	147	distinct	same	1
7	148	distinct	same	1
7	149	distinct	same	1
7	150	distinct	same	1
7	151	distinct	same	1
7	152	distinct	same	1
7	153	distinct	same	1
7	154	distinct	same	1
7	155	distinct	same	1
7	156	distinct	same	1
7	157	distinct	same	1
7	158	distinct	same	1
7	159	distinct	same	1
7	160	distinct	same	1
7	161	distinct	same	1
7	162	distinct	same	1
7	163	distinct	same	1
7	164	distinct	same	1
7	165	distinct	same	1
7	166	distinct	same	1
7	167	distinct	same	1
7	168	distinct	distinct	1
7	169	distinct	same	1
7	170	distinct	same	1
7	171	distinct	distinct	1
7	172	distinct	distinct	1
7	173	distinct	distinct	1
7	174	distinct	distinct	1
7	175	distinct	distinct	1
7	176	distinct	distinct	1
7	177	distinct	same	1
7	178	distinct	same	1
7	179	distinct	distinct	1
7	180	distinct	same	1
7	181	distinct	same	1
7	182	distinct	same	1
7	183	distinct	same	1
7	184	distinct	same	1
7	185	distinct	same	1
7	186	distinct	distinct	1
7	187	distinct	distinct	1
7	188	distinct	same	1
7	189	distinct	distinct	1
7	190	distinct	same	1
7	191	distinct	same	1
7	192	distinct	same	1
7	193	distinct	same	1
7	194	distinct	same	1
7	195	distinct	same	1
7	196	distinct	distinct	1
8	9	distinct	same	1
8	10	distinct	distinct	1
8	11	same	same	0.975024
8	12	distinct	same	1
8	13	distinct	same	1
8	14	distinct	same	0.967846
8	15	distinct	same	1
8	16	distinct	same	1
8	17	distinct	same	1
8	18	distinct	same	0.992157
8	19	same	same	0.943128
8	20	same	same	0.974359
8	21	distinct	distinct	1
8	22	same	same	0.943548
8	23	distinct	same	1
8	24	same	same	0.909091
8	25	distinct	same	0.967568
8	26	distinct	distinct	1
8	27	distinct	same	1
8	28	distinct	same	0.985294
8	29	distinct	same	1
8	30	distinct	same	1
8	31	distinct	same	1
8	32	distinct	same	0.986755
8	33	distinct	same	0.986928
8	34	distinct	same	1
8	35	distinct	same	0.980732
8	36	distinct	distinct	1
8	37	distinct	distinct	1
8	38	distinct	distinct	1
8	39	distinct	distinct	1
8	40	distinct	same	1
8	41	distinct	same	1
8	42	distinct	distinct	0.978836
8	43	distinct	same	1
8	44	distinct	same	1
8	45	distinct	same	1
8	46	distinct	same	1
8	47	distinct	same	1
8	48	distinct	same	1
8	49	distinct	same	1
8	50	distinct	distinct	1
8	51	distinct	distinct	1
8	52	distinct	same	0.991935
8	53	distinct	distinct	1
8	54	distinct	same	1
8	55	distinct	distinct	1
8	56	distinct	distinct	1
8	57	distinct	distinct	1
8	58	distinct	distinct	1
8	59	distinct	distinct	1
8	60	distinct	same	1
8	61	distinct	same	1
8	62	distinct	distinct	1
8	63	distinct	same	1
8	64	distinct	distinct	1
8	65	distinct	distinct	1
8	66	distinct	distinct	1
8	67	distinct	distinct	1
8	68	distinct	distinct	1
8	69	distinct	distinct	1
8	70	distinct	distinct	1
8	71	distinct	distinct	1
8	72	distinct	distinct	1
8	73	distinct	distinct	1
8	74	distinct	distinct	1
8	75	distinct	same	0.981043
8	76	distinct	same	1
8	77	distinct	distinct	1
8	78	distinct	distinct	1
8	79	distinct	distinct	1
8	80	distinct	distinct	1
8	81	distinct	distinct	1
8	82	distinct	distinct	1
8	83	distinct	distinct	1
8	84	distinct	distinct	1
8	85	distinct	distinct	1
8	86	distinct	distinct	1
8	87	distinct	distinct	1
8	88	distinct	distinct	1
8	89	distinct	distinct	1
8	90	distinct	same	1
8	91	distinct	same	1
8	92	distinct	distinct	1
8	93	distinct	distinct	1
8	94	distinct	distinct	1
8	95	distinct	distinct	1
8	96	distinct	distinct	1
8	97	distinct	distinct	1
8	98	distinct	same	1
8	99	distinct	distinct	0.967593
8	100	distinct	same	0.991935
8	101	distinct	same	1
8	102	distinct	distinct	1
8	103	same	same	1
8	104	distinct	distinct	0.98005
8	105	distinct	same	1
8	106	distinct	same	1
8	107	distinct	distinct	1
8	108	distinct	same	1
8	109	distinct	same	1
8	110	distinct	same	1
8	111	distinct	same	1
8	112	distinct	same	1
8	113	distinct	same	1
8	114	distinct	same	1
8	115	distinct	same	0.99177
8	116	distinct	same	0.986842
8	117	distinct	same	1
8	118	distinct	same	1
8	119	distinct	same	1
8	120	distinct	same	1
8	121	distinct	same	1
8	122	distinct	same	1
8	123	distinct	same	1
8	124	distinct	same	1
8	125	distinct	distinct	1
8	126	distinct	distinct	1
8	127	distinct	distinct	1
8	128	distinct	distinct	1
8	129	distinct	distinct	1
8	130	distinct	distinct	1
8	131	distinct	distinct	1
8	132	distinct	distinct	1
8	133	distinct	distinct	1
8	134	distinct	distinct	1
8	135	distinct	distinct	1
8	136	distinct	distinct	1
8	137	distinct	distinct	1
8	138	distinct	distinct	1
8	139	distinct	distinct	1
8	140	distinct	distinct	1
8	141	distinct	distinct	1
8	142	distinct	same	1
8	143	distinct	same	1
8	144	distinct	same	1
8	145	distinct	same	1
8	146	distinct	same	1
8	147	distinct	same	1
8	148	distinct	same	1
8	149	distinct	same	1
8	150	distinct	same	1
8	151	distinct	same	1
8	152	distinct	same	1
8	153	distinct	same	1
8	154	distinct	same	1
8	155	distinct	same	1
8	156	distinct	same	1
8	157	distinct	same	1
8	158	distinct	same	1
8	159	distinct	same	1
8	160	distinct	same	1
8	161	distinct	same	1
8	162	distinct	same	1
8	163	distinct	same	1
8	164	distinct	same	1
8	165	distinct	same	1
8	166	distinct	same	1
8	167	distinct	same	1
8	168	distinct	distinct	1
8	169	distinct	same	1
8	170	distinct	same	1
8	171	distinct	distinct	1
8	172	distinct	distinct	1
8	173	distinct	distinct	1
8	174	distinct	distinct	1
8	175	distinct	distinct	1
8	176	distinct	distinct	1
8	177	distinct	same	1
8	178	distinct	same	1
8	179	distinct	distinct	1
8	180	distinct	same	1
8	181	distinct	same	1
8	182	distinct	same	1
8	183	distinct	same	1
8	184	distinct	same	1
8	185	distinct	same	1
8	186	distinct	distinct	1
8	187	distinct	distinct	1
8	188	distinct	same	1
8	189	distinct	distinct	1
8	190	distinct	same	1
8	191	distinct	same	1
8	192	distinct	same	1
8	193	distinct	same	1
8	194	distinct	same	1
8	195	distinct	same	1
8	196	distinct	distinct	1
9	10	distinct	distinct	1
9	11	distinct	same	1
9	12	distinct	same	1
9	13	distinct	same	1
9	14	distinct	same	1
9	15	distinct	same	1
9	16	distinct	same	1
9	17	distinct	same	1
9	18	distinct	same	1
9	19	distinct	same	1
9	20	distinct	same	1
9	21	distinct	distinct	1
9	22	distinct	same	1
9	23	distinct	same	1
9	24	distinct	same	1
9	25	distinct	same	1
9	26	distinct	distinct	1
9	27	distinct	same	1
9	28	distinct	same	1
9	29	distinct	same	1
9	30	distinct	same	1
9	31	distinct	same	1
9	32	distinct	same	1
9	33	distinct	same	1
9	34	distinct	same	1
9	35	distinct	same	1
9	36	distinct	distinct	1
9	37	distinct	distinct	1
9	38	distinct	distinct	1
9	39	distinct	distinct	1
9	40	distinct	same	1
9	41	distinct	same	1
9	42	distinct	distinct	1
9	43	distinct	same	1
9	44	distinct	same	1
9	45	distinct	same	1
9	46	distinct	same	1
9	47	distinct	same	1
9	48	distinct	same	1
9	49	distinct	same	1
9	50	distinct	distinct	1
9	51	distinct	distinct	1
9	52	distinct	same	1
9	53	distinct	distinct	1
9	54	distinct	same	1
9	55	distinct	distinct	1
9	56	distinct	distinct	1
9	57	distinct	distinct	1
9	58	distinct	distinct	1
9	59	distinct	distinct	1
9	60	distinct	same	1
9	61	distinct	same	1
9	62	distinct	distinct	0.948339
9	63	distinct	same	1
9	64	distinct	distinct	1
9	65	distinct	distinct	1
9	66	distinct	distinct	1
9	67	distinct	distinct	1
9	68	distinct	distinct	1
9	69	distinct	distinct	1
9	70	distinct	distinct	1
9	71	distinct	distinct	1
9	72	distinct	distinct	1
9	73	distinct	distinct	1
9	74	distinct	distinct	1
9	75	distinct	same	1
9	76	distinct	same	1
9	77	distinct	distinct	1
9	78	distinct	distinct	1
9	79	distinct	distinct	1
9	80	distinct	distinct	1
9	81	distinct	distinct	1
9	82	distinct	distinct	1
9	83	distinct	distinct	1
9	84	distinct	distinct	1
9	85	distinct	distinct	1
9	86	distinct	distinct	1
9	87	distinct	distinct	1
9	88	distinct	distinct	1
9	89	distinct	distinct	1
9	90	distinct	same	1
9	91	distinct	same	1
9	92	distinct	distinct	1
9	93	distinct	distinct	1
9	94	distinct	distinct	1
9	95	distinct	distinct	1
9	96	distinct	distinct	1
9	97	distinct	distinct	1
9	98	distinct	same	1
9	99	distinct	distinct	1
9	100	distinct	same	1
9	101	distinct	same	1
9	102	distinct	distinct	1
9	103	distinct	same	1
9	104	distinct	distinct	1
9	105	distinct	same	1
9	106	distinct	same	1
9	107	distinct	distinct	1
9	108	distinct	same	1
9	109	distinct	same	1
9	110	distinct	same	1
9	111	distinct	same	1
9	112	distinct	same	1
9	113	distinct	same	1
9	114	distinct	same	1
9	115	distinct	same	1
9	116	distinct	same	1
9	117	distinct	same	1
9	118	distinct	same	1
9	119	distinct	same	1
9	120	distinct	same	1
9	121	distinct	same	1
9	122	distinct	same	1
9	123	distinct	same	1
9	124	distinct	same	1
9	125	distinct	distinct	1
9	126	distinct	distinct	1
9	127	distinct	distinct	1
9	128	distinct	distinct	1
9	129	distinct	distinct	1
9	130	distinct	distinct	1
9	131	distinct	distinct	1
9	132	distinct	distinct	1
9	133	distinct	distinct	1
9	134	distinct	distinct	1
9	135	distinct	distinct	1
9	136	distinct	distinct	1
9	137	distinct	distinct	1
9	138	distinct	distinct	1
9	139	distinct	distinct	1
9	140	distinct	distinct	1
9	141	distinct	distinct	1
9	142	distinct	same	1
9	143	distinct	same	1
9	144	distinct	same	1
9	145	distinct	same	1
9	146	distinct	same	1
9	147	distinct	same	1
9	148	distinct	same	1
9	149	distinct	same	1
9	150	distinct	same	1
9	151	distinct	same	1
9	152	distinct	same	1
9	153	distinct	same	1
9	154	distinct	same	1
9	155	distinct	same	1
9	156	distinct	same	1
9	157	distinct	same	1
9	158	distinct	same	1
9	159	distinct	same	1
9	160	distinct	same	1
9	161	distinct	same	1
9	162	distinct	same	1
9	163	distinct	same	1
9	164	distinct	same	1
9	165	distinct	same	1
9	166	distinct	same	1
9	167	distinct	same	1
9	168	distinct	distinct	1
9	169	distinct	same	1
9	170	distinct	same	1
9	171	distinct	distinct	1
9	172	distinct	distinct	1
9	173	distinct	distinct	1
9	174	distinct	distinct	1
9	175	distinct	distinct	1
9	176	distinct	distinct	1
9	177	distinct	same	1
9	178	distinct	same	1
9	179	distinct	distinct	1
9	180	distinct	same	1
9	181	distinct	same	1
9	182	distinct	same	1
9	183	distinct	same	1
9	184	distinct	same	1
9	185	distinct	same	1
9	186	distinct	distinct	1
9	187	distinct	distinct	1
9	188	distinct	same	1
9	189	distinct	distinct	1
9	190	distinct	same	1
9	191	distinct	same	1
9	192	distinct	same	1
9	193	distinct	same	1
9	194	distinct	same	0.984962
9	195	distinct	same	1
9	196	distinct	distinct	1
10	11	distinct	distinct	1
10	12	distinct	distinct	1
10	13	distinct	distinct	1
10	14	distinct	distinct	1
10	15	distinct	distinct	1
10	16	distinct	distinct	1
10	17	distinct	distinct	1
10	18	distinct	distinct	1
10	19	distinct	distinct	1
10	20	distinct	distinct	1
10	21	distinct	distinct	1
10	22	distinct	distinct	1
10	23	distinct	distinct	1
10	24	distinct	distinct	1
10	25	distinct	distinct	1
10	26	distinct	same	1
10	27	distinct	distinct	1
10	28	distinct	distinct	1
10	29	distinct	distinct	1
10	30	distinct	distinct	1
10	31	distinct	distinct	1
10	32	distinct	distinct	1
10	33	distinct	distinct	1
10	34	distinct	distinct	1
10	35	distinct	distinct	1
10	36	distinct	distinct	1
10	37	distinct	distinct	1
10	38	distinct	distinct	1
10	39	distinct	distinct	0.988095
10	40	distinct	distinct	1
10	41	distinct	distinct	1
10	42	distinct	distinct	1
10	43	distinct	distinct	1
10	44	distinct	distinct	1
10	45	distinct	distinct	1
10	46	distinct	distinct	1
10	47	distinct	distinct	1
10	48	distinct	distinct	1
10	49	distinct	distinct	1
10	50	distinct	distinct	1
10	51	distinct	same	1
10	52	distinct	distinct	1
10	53	distinct	same	0.793103
10	54	distinct	distinct	1
10	55	distinct	distinct	1
10	56	distinct	distinct	1
10	57	distinct	distinct	1
10	58	distinct	distinct	1
10	59	distinct	same	0.958621
10	60	distinct	distinct	1
10	61	distinct	distinct	1
10	62	distinct	distinct	1
10	63	distinct	distinct	1
10	64	distinct	same	1
10	65	distinct	same	1
10	66	distinct	same	0.971014
10	67	distinct	same	0.944444
10	68	distinct	same	1
10	69	distinct	same	1
10	70	distinct	distinct	1
10	71	distinct	same	1
10	72	distinct	same	1
10	73	distinct	distinct	0.84
10	74	distinct	same	1
10	75	distinct	distinct	1
10	76	distinct	distinct	1
10	77	distinct	same	1
10	78	distinct	same	1
10	79	distinct	same	1
10	80	distinct	same	1
10	81	distinct	same	1
10	82	distinct	distinct	0.931973
10	83	distinct	distinct	0.969697
10	84	distinct	distinct	1
10	85	distinct	distinct	1
10	86	distinct	distinct	1
10	87	distinct	distinct	1
10	88	distinct	distinct	1
10	89	distinct	distinct	1
10	90	distinct	distinct	1
10	91	distinct	distinct	1
10	92	distinct	distinct	1
10	93	distinct	same	1
10	94	distinct	same	1
10	95	distinct	same	0.975
10	96	distinct	same	1
10	97	distinct	same	1
10	98	distinct	distinct	1
10	99	distinct	distinct	1
10	100	distinct	distinct	1
10	101	distinct	distinct	1
10	102	distinct	distinct	1
10	103	distinct	distinct	1
10	104	distinct	distinct	1
10	105	distinct	distinct	1
10	106	distinct	distinct	1
10	107	distinct	distinct	1
10	108	distinct	distinct	1
10	109	distinct	distinct	1
10	110	distinct	distinct	1
10	111	distinct	distinct	1
10	112	distinct	distinct	1
10	113	distinct	distinct	1
10	114	distinct	distinct	1
10	115	distinct	distinct	1
10	116	distinct	distinct	1
10	117	distinct	distinct	1
10	118	distinct	distinct	1
10	119	distinct	distinct	1
10	120	distinct	distinct	1
10	121	distinct	distinct	1
10	122	distinct	distinct	1
10	123	distinct	distinct	1
10	124	distinct	distinct	1
10	125	distinct	same	1
10	126	distinct	same	1
10	127	distinct	same	1
10	128	distinct	same	1
10	129	distinct	same	1
10	130	distinct	distinct	1
10	131	distinct	distinct	1
10	132	distinct	distinct	1
10	133	distinct	distinct	1
10	134	distinct	same	1
10	135	distinct	same	1
10	136	distinct	same	1
10	137	distinct	same	1
10	138	distinct	distinct	1
10	139	distinct	distinct	1
10	140	distinct	same	0.832061
10	141	distinct	same	0.806167
10	142	distinct	distinct	1
10	143	distinct	distinct	1
10	144	distinct	distinct	1
10	145	distinct	distinct	1
10	146	distinct	distinct	1
10	147	distinct	distinct	1
10	148	distinct	distinct	1
10	149	distinct	distinct	1
10	150	distinct	distinct	1
10	151	distinct	distinct	1
10	152	distinct	distinct	1
10	153	distinct	distinct	1
10	154	distinct	distinct	1
10	155	distinct	distinct	1
10	156	distinct	distinct	1
10	157	distinct	distinct	1
10	158	distinct	distinct	1
10	159	distinct	distinct	1
10	160	distinct	distinct	1
10	161	distinct	distinct	1
10	162	distinct	distinct	1
10	163	distinct	distinct	1
10	164	distinct	distinct	1
10	165	distinct	distinct	1
10	166	distinct	distinct	1
10	167	distinct	distinct	1
10	168	distinct	distinct	1
10	169	distinct	distinct	1
10	170	distinct	distinct	1
10	171	distinct	distinct	1
10	172	distinct	distinct	1
10	173	distinct	distinct	1
10	174	distinct	distinct	1
10	175	distinct	distinct	1
10	176	distinct	distinct	1
10	177	distinct	distinct	1
10	178	distinct	distinct	1
10	179	distinct	distinct	1
10	180	distinct	distinct	1
10	181	distinct	distinct	1
10	182	distinct	distinct	1
10	183	distinct	distinct	1
10	184	distinct	distinct	1
10	185	distinct	distinct	1
10	186	distinct	distinct	1
10	187	distinct	distinct	1
10	188	distinct	distinct	1
10	189	distinct	distinct	1
10	190	distinct	distinct	1
10	191	distinct	distinct	1
10	192	distinct	distinct	1
10	193	distinct	distinct	1
10	194	distinct	distinct	1
10	195	distinct	distinct	1
10	196	distinct	distinct	1
11	12	distinct	same	0.940246
11	13	distinct	same	0.969112
11	14	distinct	same	0.983577
11	15	distinct	same	0.976901
11	16	distinct	same	0.98567
11	17	distinct	same	0.987526
11	18	distinct	same	0.988462
11	19	same	same	0.995984
11	20	same	same	0.993624
11	21	distinct	distinct	1
11	22	same	same	0.992256
11	23	distinct	same	0.991919
11	24	same	same	0.985432
11	25	distinct	same	0.993814
11	26	distinct	distinct	1
11	27	distinct	same	1
11	28	distinct	same	0.997828
11	29	distinct	same	0.995676
11	30	distinct	same	0.993548
11	31	distinct	same	0.997831
11	32	distinct	same	0.989316
11	33	distinct	same	0.997868
11	34	distinct	same	1
11	35	distinct	same	0.897239
11	36	distinct	distinct	1
11	37	distinct	distinct	1
11	38	distinct	distinct	1
11	39	distinct	distinct	1
11	40	distinct	same	1
11	41	distinct	same	1
11	42	distinct	distinct	0.997947
11	43	distinct	same	1
11	44	distinct	same	1
11	45	distinct	same	1
11	46	distinct	same	1
11	47	distinct	same	1
11	48	distinct	same	1
11	49	distinct	same	1
11	50	distinct	distinct	1
11	51	distinct	distinct	1
11	52	distinct	same	0.998064
11	53	distinct	distinct	1
11	54	distinct	same	1
11	55	distinct	distinct	1
11	56	distinct	distinct	1
11	57	distinct	distinct	1
11	58	distinct	distinct	1
11	59	distinct	distinct	1
11	60	distinct	same	1
11	61	distinct	same	1
11	62	distinct	distinct	1
11	63	distinct	same	1
11	64	distinct	distinct	1
11	65	distinct	distinct	1
11	66	distinct	distinct	1
11	67	distinct	distinct	1
11	68	distinct	distinct	1
11	69	distinct	distinct	1
11	70	distinct	distinct	1
11	71	distinct	distinct	1
11	72	distinct	distinct	1
11	73	distinct	distinct	1
11	74	distinct	distinct	1
11	75	distinct	same	1
11	76	distinct	same	1
11	77	distinct	distinct	1
11	78	distinct	distinct	1
11	79	distinct	distinct	1
11	80	distinct	distinct	1
11	81	distinct	distinct	1
11	82	distinct	distinct	1
11	83	distinct	distinct	1
11	84	distinct	distinct	1
11	85	distinct	distinct	1
11	86	distinct	distinct	1
11	87	distinct	distinct	1
11	88	distinct	distinct	1
11	89	distinct	distinct	1
11	90	distinct	same	1
11	91	distinct	same	1
11	92	distinct	distinct	1
11	93	distinct	distinct	1
11	94	distinct	distinct	1
11	95	distinct	distinct	1
11	96	distinct	distinct	1
11	97	distinct	distinct	1
11	98	distinct	same	1
11	99	distinct	distinct	0.988496
11	100	distinct	same	0.994192
11	101	distinct	same	0.991435
11	102	distinct	distinct	1
11	103	same	same	1
11	104	distinct	distinct	0.993255
[truncated: 17,112 more rows]

## Sheet: Figure 4
Variables necessary for running the full and reduced models
net_pair1	net_pair2	cat_ecoregion	cat_biome	local_footprint_distance	spatial_great_circle	altitudinal_distance	methods_distance	hours_distance	months_distance	years_distance	intensity_distance_500_scenario3	interaction_dissimilarity_500_scenario3
1	2	distinct	distinct	18.588	2.557e+06	394	0.139572	144	2	23.5	1.21329	1
1	3	distinct	distinct	21.9115	2.5682e+06	614	0.139572	144	2	23.5	1.31035	1
1	4	distinct	distinct	19.9593	2.5757e+06	214	0.139572	144	2	23.5	1.43363	1
1	5	distinct	distinct	19.0819	2.56221e+06	264	0.139572	144	2	23.5	1.46634	1
1	6	distinct	distinct	10.8252	1.33505e+07	16	0.0681572	98	6	3	2.67766	1
1	7	distinct	distinct	0.418409	7.55211e+06	604	0.0681572	348	39	15	0.994386	1
1	8	distinct	distinct	0.418409	7.55211e+06	604	0.0235354	2136	39	15	1.36585	1
1	9	distinct	distinct	27.7512	2.80519e+06	248	0.0681572	64	3	0.5	4.32459	1
1	10	distinct	same	3.61132	5.56708e+06	106	0.125631	247	3	5	4.86285	1
1	11	distinct	distinct	32.5577	7.65776e+06	864	0.0372343	7712	8	25	1.79868	1
1	12	distinct	distinct	29.1462	7.65491e+06	579	0.029904	33736	6	39	1.23062	1
1	13	distinct	distinct	31.3166	7.75724e+06	114	0.0609293	209	30	28	1.17234	1
1	14	distinct	distinct	24.7421	7.72894e+06	49	0	234	18	21	1.16097	1
1	15	distinct	distinct	24.2292	7.70898e+06	134	0.0763302	80	6	31.5	1.28775	1
1	16	distinct	distinct	12.4846	7.52842e+06	614	0	134	21	26.5	1.46365	1
1	17	distinct	distinct	26.9949	7.9694e+06	864	0.0438457	80	6	21.5	1.28704	1
1	18	distinct	distinct	16.3622	7.57924e+06	764	0.0763302	75.7	6	28	0.774309	1
1	19	distinct	distinct	13.2002	7.49891e+06	664	0.0763302	142	6	34	0.269131	1
1	20	distinct	distinct	16.9289	7.5406e+06	514	0.0605467	318	18	38	1.3451	1
1	21	distinct	distinct	10.2271	7.53356e+06	574	0.0605467	382	18	38	1.03138	1
1	22	distinct	distinct	10.239	7.51126e+06	534	0.0605467	301	18	38	1.16838	1
1	23	distinct	distinct	2.29042	7.64196e+06	714	0.0763302	320	6	19.5	1.3474	1
1	24	distinct	distinct	0.488322	7.52158e+06	614	0.0763302	324	9	39	1.08239	1
1	25	distinct	distinct	1.47948	7.68798e+06	6	0.0763302	281	5	36	1.43998	1
1	26	distinct	same	25.749	4.2364e+06	664	0.0782006	224	6	31.5	1.39723	1
1	27	distinct	distinct	17.0032	1.16288e+07	1564	0.0763302	540	2	33	1.06886	1
1	28	distinct	distinct	2.62886	7.7476e+06	874	0.0438457	357	1	41	1.18409	1
1	29	distinct	distinct	4.62639	7.74359e+06	904	0.0438457	364	1	41	0.930775	1
1	30	distinct	distinct	2.59021	7.74355e+06	885	0.0438457	317	1	41	1.05268	1
1	31	distinct	distinct	3.11068	7.7366e+06	919	0.0438457	357	1	41	1.15006	1
1	32	distinct	distinct	0.124485	7.73898e+06	894	0.0438457	337	1	41	1.19541	1
1	33	distinct	distinct	1.53337	7.73433e+06	952	0.0438457	330	1	41	1.04966	1
1	34	distinct	distinct	3.54797	7.73427e+06	914	0.0438457	350	1	41	1.06567	1
1	35	distinct	distinct	28.389	7.74462e+06	109	0.0641575	905	12	37	1.6706	1
1	36	distinct	distinct	0.867932	5.5217e+06	204	0.090621	192	6	36	0.720768	1
1	37	distinct	distinct	0.885314	5.51911e+06	214	0.090621	192	6	36	0.866522	1
1	38	distinct	distinct	27.036	6.83269e+06	914	0.0438457	191	6	28	1.01643	1
1	39	distinct	distinct	20.0936	5.79919e+06	24	0.090621	9600	20	7	1.45785	1
1	40	distinct	distinct	27.2484	6.32405e+06	2464	0.0641575	384	15	36.5	1.34551	1
1	41	distinct	distinct	30.2405	1.17632e+07	1287	0.0641575	333	11	14	1.37837	1
1	42	distinct	distinct	0.50589	7.11306e+06	882	0.0214724	188	6	26	1.64437	1
1	43	distinct	distinct	21.6533	7.95916e+06	431	0.0782006	596	30	41	0.237052	1
1	44	distinct	distinct	27.8221	7.96193e+06	631	0.0782006	596	30	41	0.235319	1
1	45	distinct	distinct	4.56195	7.94613e+06	72	0.0782006	596	30	41	0.151675	1
1	46	distinct	distinct	27.1211	7.95992e+06	1170	0.0782006	596	30	41	0.926658	1
1	47	distinct	distinct	28.1598	7.96086e+06	558	0.0782006	596	30	41	0.059286	1
1	48	distinct	distinct	5.16859	7.94346e+06	513	0.0782006	596	30	41	1.03667	1
1	49	distinct	distinct	26.1558	7.94297e+06	154	0.0782006	596	30	41	0.585475	1
1	50	distinct	distinct	3.87552	6.20807e+06	111	0.0378198	336	3	41.5	0.788626	1
1	51	distinct	same	30.342	1.24421e+07	939	0.0763302	1681	0	41	0.520165	1
1	52	distinct	distinct	12.7278	3.61233e+06	24	0.0228934	606	6	42	1.43965	1
1	53	distinct	same	26.1	5.58836e+06	1158	0.140807	146	4	38.5	4.38534	1
1	54	distinct	distinct	32.4965	8.09214e+06	1064	0.0710287	169	3	38	1.40847	1
1	55	distinct	distinct	31.0523	8.27173e+06	259	0.0710287	169	3	38	1.3408	1
1	56	distinct	distinct	10.6989	1.25812e+07	44	0.0849228	928	0	39	12.3529	1
1	57	distinct	distinct	20.1061	1.27099e+07	308	0.0849228	676	0	39	12.4576	1
1	58	distinct	distinct	20.2395	4.81889e+06	16	0.0595735	204	6	36	1.28534	1
1	59	distinct	same	27.3098	7.07209e+06	143	0.0681572	1884	2	37	2.18197	1
1	60	distinct	distinct	30.8307	5.01086e+06	94	0.0595735	16966	12	15.5	1.26989	1
1	61	distinct	distinct	2.74811	2.52955e+06	83	0.0235354	348	6	39	0.515154	1
1	62	distinct	distinct	22.1357	3.09353e+06	11	0.11157	1816	4	39	0.745314	1
1	63	distinct	distinct	19.5698	6.74767e+06	514	0.0595735	168	12	33	1.26898	1
1	64	distinct	same	7.34417	1.43294e+07	194	0.0235354	366.5	2	37.5	0.762599	1
1	65	distinct	same	0.900198	1.43278e+07	117	0.0235354	366.5	2	37.5	0.821591	1
1	66	distinct	same	0.257833	1.43278e+07	202	0.0235354	366.5	2	37.5	0.902259	1
1	67	distinct	same	2.51396	1.43239e+07	46	0.0235354	366.5	2	37.5	1.03138	1
1	68	distinct	same	1.18019	1.43251e+07	119	0.0235354	366.5	2	37.5	1.03965	1
1	69	distinct	same	29.7032	1.44634e+07	201	0.0235354	366.5	2	37.5	0.671262	1
1	70	distinct	distinct	26.8149	1.44574e+07	369	0.0235354	366.5	2	37.5	0.936563	1
1	71	distinct	same	23.1513	1.44473e+07	141	0.0235354	366.5	2	37.5	0.427163	1
1	72	distinct	same	23.9788	1.4442e+07	354	0.0235354	366.5	2	37.5	0.94132	1
1	73	distinct	distinct	1.50232	5.48967e+06	6	0.0782006	244	2	37.5	0.737075	1
1	74	distinct	same	1.28229	1.43283e+07	176	0.0235354	48	66	34	2.41067	1
1	75	distinct	distinct	0.130726	6.98484e+06	12	0.0438457	139	6	35	1.04782	1
1	76	distinct	distinct	22.8232	1.24488e+07	814	0.0681572	114	2	34.5	0.62194	1
1	77	distinct	same	32.1851	1.24394e+07	814	0.0681572	114	2	34.5	0.454053	1
1	78	distinct	same	29.8894	1.48358e+07	526	0.0214724	656	20	9.5	0.909362	1
1	79	distinct	same	20.8046	4.23927e+06	164	0.0782006	284	1	30.5	1.49387	1
1	80	distinct	same	22.0911	4.23769e+06	314	0.0782006	274	3	30.5	1.21945	1
1	81	distinct	same	22.2458	4.23806e+06	464	0.0782006	74	17	31.5	1.23816	1
1	82	distinct	distinct	9.26709	5.49142e+06	64	0.0782006	611	53	40.5	0.251026	1
1	83	distinct	distinct	14.7142	5.48359e+06	57	0.0782006	264	6	39	1.35518	1
1	84	distinct	distinct	29.2555	4.8094e+06	514	0.0595735	204	6	36	1.10228	1
1	85	distinct	distinct	29.7564	4.80684e+06	64	0.0595735	204	6	36	1.26015	1
1	86	distinct	distinct	29.7564	4.80662e+06	564	0.0595735	204	6	36	0.803735	1
1	87	distinct	distinct	28.2509	1.30121e+07	6	0.0782006	244	2	39.5	1.56908	1
1	88	distinct	distinct	21.2619	1.34863e+07	32	0.0681572	142	30	32	3.06553	1
1	89	distinct	distinct	28.3256	6.29682e+06	23	0.0235354	144	36	41	1.39925	1
1	90	distinct	distinct	30.6343	1.4506e+07	1564	0.0681572	108	27	4	0.0923351	1
1	91	distinct	distinct	27.836	1.46485e+07	804	0.0681572	1116	18	16.5	0.715082	1
1	92	distinct	distinct	1.64206	1.2903e+07	1386	0.0681572	334	2	23.5	2.26864	1
1	93	distinct	same	29.3911	1.66504e+07	104	0.0782006	396	1	23	1.1377	1
1	94	distinct	same	29.3356	1.65569e+07	629	0.0782006	382	0	13	0.684795	1
1	95	distinct	same	23.443	1.44605e+07	62	0.0782006	340	6	18	0.367919	1
1	96	distinct	same	15.1404	1.44436e+07	97	0.0782006	193	1	18	0.743243	1
1	97	distinct	same	21.4521	1.44644e+07	30	0.0782006	175	1	18	0.127585	1
1	98	distinct	distinct	10.8808	7.72922e+06	26	0.11157	284	18	28.5	1.5002	1
1	99	distinct	distinct	0.314969	6.81609e+06	1050	0	185	15	14.5	0.113988	1
1	100	distinct	distinct	23.0534	7.55964e+06	14	0.0681572	143	6	19	0.247735	1
1	101	distinct	distinct	8.30954	7.62842e+06	974	0.0235354	206	1	34.5	0.110137	1
1	102	distinct	distinct	31.8066	6.90223e+06	70	0.0406047	15298	68	31.5	1.15899	1
1	103	distinct	distinct	4.11993	7.49201e+06	545	0.0681572	91	11	43.5	0.81493	1
1	104	distinct	distinct	19.0093	7.40489e+06	512	0	404.2	24	23.5	1.23692	1
1	105	distinct	distinct	33.1664	7.27666e+06	984	0.0235354	304	34	35.5	1.22133	1
1	106	distinct	distinct	28.5841	7.53674e+06	1084	0.0235354	304	34	35.5	1.00413	1
1	107	distinct	distinct	24.7859	7.53744e+06	419	0.0235354	304	34	35.5	0.928972	1
1	108	distinct	distinct	2.12434	7.49492e+06	764	0.0235354	304	34	35.5	0.978929	1
1	109	distinct	distinct	33.548	7.27925e+06	1273	0.0235354	304	34	35.5	0.456198	1
1	110	distinct	distinct	23.3518	7.51401e+06	1548	0.0235354	304	34	35.5	0.208294	1
1	111	distinct	distinct	32.4754	7.21083e+06	1834	0.0235354	304	34	35.5	0.930244	1
1	112	distinct	distinct	30.5204	7.15959e+06	1444	0.0235354	304	34	35.5	1.00844	1
1	113	distinct	distinct	30.2747	7.16017e+06	1063	0.0235354	304	34	35.5	1.15274	1
1	114	distinct	distinct	25.6528	7.00753e+06	1599	0.0235354	304	34	35.5	0.856121	1
1	115	distinct	distinct	22.4577	7.48899e+06	864	0.0458996	240	18	34.5	0.671729	1
1	116	distinct	distinct	4.09352	7.49434e+06	608	0.0458996	184	2	35.5	1.41988	1
1	117	distinct	distinct	27.629	7.17324e+06	86	0.0710287	324	4	43	1.18409	1
1	118	distinct	distinct	27.9805	7.16293e+06	50	0.0710287	324	4	43	1.43082	1
1	119	distinct	distinct	29.4297	7.15628e+06	41	0.0710287	324	4	43	1.08548	1
1	120	distinct	distinct	26.6054	7.16996e+06	22	0.0710287	324	4	43	1.16896	1
1	121	distinct	distinct	26.9356	7.17039e+06	26	0.0710287	324	4	43	0.840485	1
1	122	distinct	distinct	28.6366	3.45544e+06	714	0.0782006	78	0	28	1.38327	1
1	123	distinct	distinct	24.1527	1.53964e+07	114	0.0214724	48	6	3	0.205813	1
1	124	distinct	distinct	27.4964	1.36871e+07	1014	0.0681572	239	0	43	3.51834	1
1	125	distinct	same	23.3391	1.20975e+07	764	0.0644346	3176	18	40	0.727728	1
1	126	distinct	same	24.4612	1.20988e+07	764	0.0644346	2712	18	40	0.6349	1
1	127	distinct	same	23.4737	1.20988e+07	764	0.0644346	2856	18	40	0.351421	1
1	128	distinct	same	24.0025	1.20977e+07	764	0.0644346	1632	18	40	0.253224	1
1	129	distinct	same	22.5115	1.20987e+07	764	0.0644346	2648	18	40	0.340641	1
1	130	distinct	distinct	23.4377	1.20956e+07	764	0.0644346	2184	18	40	0.936339	1
1	131	distinct	distinct	23.7586	1.20953e+07	764	0.0644346	1576	18	40	0.6349	1
1	132	distinct	distinct	24.0979	1.20953e+07	764	0.0644346	1080	18	40	1.96627	1
1	133	distinct	distinct	23.6589	1.20956e+07	764	0.0644346	1800	18	40	0.00380909	1
1	134	distinct	same	22.953	1.20986e+07	764	0.0644346	2184	18	40	0.531678	1
1	135	distinct	same	23.1071	1.20983e+07	764	0.0644346	2184	18	40	0.430645	1
1	136	distinct	same	21.6739	1.20998e+07	764	0.0644346	3056	18	40	1.03202	1
1	137	distinct	same	22.5866	1.20991e+07	764	0.0644346	1440	18	40	0.881316	1
1	138	distinct	distinct	26.4621	6.0308e+06	1114	0.140515	2583	34	5.5	1.96994	1
1	139	distinct	distinct	0.695097	5.8384e+06	64	0.140515	1420	34	5.5	2.32231	1
1	140	distinct	same	7.37244	6.27936e+06	154	0	576	1	36	0.297668	1
1	141	distinct	same	28.2184	6.26217e+06	244	0.0641575	1056	25	23.5	0.666148	1
1	142	distinct	distinct	21.7978	1.2095e+07	1309	0.0641575	359	5	39.5	0.64552	1
1	143	distinct	distinct	23.8425	1.21003e+07	1269	0.0641575	359	5	39.5	0.733466	1
1	144	distinct	distinct	23.8968	1.21148e+07	1612	0.0641575	359	5	39.5	0.241566	1
1	145	distinct	distinct	27.4109	1.20874e+07	1884	0.0641575	359	5	39.5	1.0989	1
1	146	distinct	distinct	27.02	1.20996e+07	1764	0.0641575	359	5	39.5	0.843357	1
1	147	distinct	distinct	24.6503	1.21093e+07	1524	0.0641575	359	5	39.5	0.569709	1
1	148	distinct	distinct	24.9747	1.21093e+07	1587	0.0641575	359	5	39.5	1.10568	1
1	149	distinct	distinct	26.9256	1.21152e+07	1984	0.0641575	359	5	39.5	0.811125	1
1	150	distinct	distinct	27.5414	1.20863e+07	2084	0.0641575	359	5	39.5	0.224954	1
1	151	distinct	distinct	27.4224	1.20859e+07	2224	0.0641575	359	5	39.5	0.382536	1
1	152	distinct	distinct	27.6006	1.20909e+07	2504	0.0641575	359	5	39.5	1.11365	1
1	153	distinct	distinct	27.6009	1.2091e+07	2614	0.0641575	359	5	39.5	0.926409	1
1	154	distinct	distinct	27.5892	1.20979e+07	2714	0.0641575	359	5	39.5	0.312441	1
1	155	distinct	distinct	27.5951	1.20907e+07	2184	0.0641575	359	5	39.5	1.21604	1
1	156	distinct	distinct	27.5104	1.20987e+07	2434	0.0641575	359	5	39.5	0.0239223	1
1	157	distinct	distinct	27.4932	1.21124e+07	2524	0.0641575	359	5	39.5	0.341228	1
1	158	distinct	distinct	27.3623	1.21132e+07	2334	0.0641575	359	5	39.5	1.63384	1
1	159	distinct	distinct	26.6439	1.21059e+07	2844	0.0641575	359	5	39.5	0.555773	1
1	160	distinct	distinct	26.6601	1.20847e+07	2814	0.0641575	359	5	39.5	1.28244	1
1	161	distinct	distinct	27.5631	1.20978e+07	2904	0.0641575	359	5	39.5	0.424051	1
1	162	distinct	distinct	27.5957	1.20975e+07	2934	0.0641575	359	5	39.5	1.05698	1
1	163	distinct	distinct	26.6386	1.21064e+07	2684	0.0641575	359	5	39.5	0.160156	1
1	164	distinct	distinct	27.5967	1.21112e+07	2764	0.0641575	359	5	39.5	0.647662	1
1	165	distinct	distinct	26.935	1.20893e+07	1624	0.0641575	359	5	39.5	0.132913	1
1	166	distinct	distinct	22.3896	1.21195e+07	1449	0.0641575	359	5	39.5	0.8128	1
1	167	distinct	distinct	25.3326	1.21218e+07	1276	0.0641575	359	5	39.5	0.613731	1
1	168	distinct	distinct	20.4186	1.21287e+07	1267	0.0641575	359	5	39.5	0.194876	1
1	169	distinct	distinct	26.728	1.20903e+07	1611	0.0641575	359	5	39.5	0.928972	1
1	170	distinct	distinct	19.6031	1.21258e+07	1524	0.0641575	359	5	39.5	1.25632	1
1	171	distinct	distinct	24.0121	1.21353e+07	884	0.0641575	359	5	39.5	0.170621	1
1	172	distinct	distinct	21.0955	1.21208e+07	835	0.0641575	359	5	39.5	0.947651	1
1	173	distinct	distinct	24.2617	1.21247e+07	870	0.0641575	359	5	39.5	0.856202	1
1	174	distinct	distinct	20.5805	1.21332e+07	1117	0.0641575	359	5	39.5	0.814278	1
1	175	distinct	distinct	24.2277	1.21356e+07	948	0.0641575	359	5	39.5	0.731469	1
1	176	distinct	distinct	24.3064	1.21349e+07	915	0.0641575	359	5	39.5	1.03468	1
1	177	distinct	distinct	27.2484	6.32405e+06	2464	0.0641575	384	15	36.5	1.32028	1
1	178	distinct	distinct	20.7261	3.9455e+06	1964	0.0641575	216	6	38	1.3676	1
1	179	distinct	distinct	22.1943	3.94752e+06	2464	0.0641575	216	6	38	1.50313	1
1	180	distinct	distinct	25.1439	4.92477e+06	1964	0.0641575	84	18	40	1.05617	1
1	181	distinct	distinct	25.9525	4.94119e+06	2964	0.0641575	84	18	40	1.52486	1
1	182	distinct	distinct	33.5972	5.91846e+06	1464	0.0641575	576	6	35	0.76148	1
1	183	distinct	distinct	33.3196	5.9315e+06	2964	0.0641575	336	6	35	1.14503	1
1	184	distinct	distinct	28.0227	3.43019e+06	1614	0.0641575	24	2	36.5	1.51208	1
1	185	distinct	distinct	2.35539	3.40223e+06	1664	0.0641575	24	2	36.5	1.45998	1
1	186	distinct	distinct	14.4046	1.38192e+07	32	0.0681572	240	18	13	2.6256	1
1	187	distinct	distinct	23.1942	7.86966e+06	764	0.0681572	222	6	29	1.84971	1
1	188	distinct	distinct	20.6395	1.2193e+07	1126	0.132318	251	5	23	37.5226	1
1	189	distinct	distinct	0.413577	1.14831e+06	202	0.179121	1800	6	6.5	2.98449	0.926829
1	190	distinct	distinct	24.8254	1.00546e+07	214	0.0782006	128	11	33.8333	0.612672	1
1	191	distinct	distinct	27.8974	3.42163e+06	17	0.0843253	288	3	33.5	0.9453	1
1	192	distinct	distinct	14.5798	1.26087e+07	299	0.0781028	288	6	23	1.41323	1
1	193	distinct	distinct	17.5546	1.29132e+07	7	0.0763302	96	6	29	1.43503	1
1	194	distinct	distinct	21.9887	3.4399e+06	39	0.0710287	16	5	10.5	0.825594	1
1	195	distinct	distinct	22.8013	3.44043e+06	39	0.0843253	230	18	11.5	1.04537	1
1	196	distinct	distinct	21.656	6.4237e+06	2	0.0782006	248	5	17.5	0.0854751	1
2	3	same	same	3.32351	26400.8	220	1.04156e-15	0	0	0	0.0970616	0.723577
2	4	same	same	1.37134	24362.6	180	0	0	0	0	0.220339	0.784314
2	5	same	same	0.493894	23645	130	0	0	0	0	0.25305	0.682243
2	6	distinct	same	7.76275	1.17847e+07	378	0.155997	242	4	20.5	3.89095	1
2	7	distinct	same	19.0064	5.02647e+06	210	0.155997	204	37	8.5	0.2189	1
2	8	distinct	same	19.0064	5.02647e+06	210	0.140131	2280	37	8.5	0.152566	1
2	9	distinct	same	9.16321	2.39751e+06	146	0.155997	80	5	23	5.53787	1
2	10	distinct	distinct	14.9767	6.74531e+06	288	0.0546444	103	1	18.5	6.07614	1
2	11	distinct	same	13.9697	5.11959e+06	470	0.16813	7856	6	1.5	0.585393	1
2	12	distinct	same	10.5582	5.11971e+06	185	0.163009	33880	4	15.5	0.0173389	1
2	13	distinct	same	12.7286	5.21935e+06	280	0.106338	65	28	4.5	0.0409409	1
2	14	distinct	same	6.1541	5.24705e+06	345	0.139572	90	16	2.5	0.052311	1
2	15	distinct	same	5.64125	5.19612e+06	260	0.193393	64	4	8	0.0744653	1
2	16	distinct	same	6.10336	5.05156e+06	220	0.139572	10	19	3	0.250364	1
2	17	distinct	same	8.40695	5.41488e+06	470	0.171847	224	4	2	0.0737534	1
2	18	distinct	same	2.2258	5.05577e+06	370	0.193393	68.3	4	4.5	0.438976	1
2	19	distinct	same	5.3878	4.97106e+06	270	0.193393	2	4	10.5	0.944155	1
2	20	distinct	same	1.65912	5.01273e+06	120	0.186662	462	16	14.5	0.131819	1
2	21	distinct	distinct	8.3609	5.00778e+06	180	0.186662	526	16	14.5	0.181903	1
2	22	distinct	same	8.34897	4.98373e+06	140	0.186662	445	16	14.5	0.0449101	1
2	23	distinct	same	20.8784	5.11653e+06	320	0.193393	176	4	4	0.134109	1
2	24	distinct	same	19.0763	4.99285e+06	220	0.193393	180	7	15.5	0.130892	1
2	25	distinct	same	17.1085	5.19091e+06	400	0.193393	137	3	12.5	0.226692	1
2	26	distinct	distinct	7.16097	4.57455e+06	270	0.165755	80	4	8	0.183942	1
2	27	distinct	same	1.58484	1.12288e+07	1170	0.193393	684	4	9.5	0.144427	1
2	28	distinct	same	21.2168	5.20255e+06	480	0.171847	213	1	17.5	0.0291985	1
2	29	distinct	same	23.2144	5.19874e+06	510	0.171847	220	1	17.5	0.282511	1
2	30	distinct	same	21.1782	5.19879e+06	491	0.171847	173	1	17.5	0.160606	1
2	31	distinct	same	15.4773	5.19122e+06	525	0.171847	213	1	17.5	0.063225	1
2	32	distinct	same	18.7125	5.19406e+06	500	0.171847	193	1	17.5	0.0178712	1
2	33	distinct	same	17.0546	5.18953e+06	558	0.171847	186	1	17.5	0.163628	1
2	34	distinct	same	15.04	5.18919e+06	520	0.171847	206	1	17.5	0.147615	1
2	35	distinct	same	9.80105	5.20425e+06	285	0.130491	1049	10	13.5	0.457317	1
2	36	distinct	distinct	19.4559	5.32675e+06	190	0.0613465	336	4	12.5	1.93405	1
2	37	distinct	distinct	19.4733	5.32605e+06	180	0.0613465	336	4	12.5	2.07981	1
2	38	distinct	distinct	8.44806	4.44708e+06	520	0.171847	47	4	4.5	0.196856	1
2	39	distinct	distinct	1.50565	6.20764e+06	418	0.0613465	9744	18	16.5	2.67113	1
2	40	distinct	same	8.66046	3.83856e+06	2070	0.130491	528	13	13	0.132227	1
2	41	distinct	same	11.6525	1.43164e+07	893	0.130491	189	9	9.5	0.165083	1
2	42	distinct	distinct	19.0939	4.59367e+06	488	0.140807	44	4	2.5	0.431088	1
2	43	distinct	same	3.06535	9.41728e+06	37	0.165755	740	28	17.5	0.976233	1
2	44	distinct	same	9.23407	9.42489e+06	237	0.165755	740	28	17.5	0.977967	1
2	45	distinct	same	14.026	9.39866e+06	322	0.165755	740	28	17.5	1.06161	1
2	46	distinct	same	8.53315	9.42111e+06	776	0.165755	740	28	17.5	0.286628	1
2	47	distinct	same	9.57176	9.42359e+06	164	0.165755	740	28	17.5	1.27257	1
2	48	distinct	same	13.4194	9.39373e+06	119	0.165755	740	28	17.5	0.176619	1
2	49	distinct	same	7.56785	9.40665e+06	240	0.165755	740	28	17.5	0.627811	1
2	50	distinct	distinct	14.7125	6.68776e+06	283	0.119695	192	5	18	0.42466	1
2	51	distinct	distinct	11.754	1.45409e+07	545	0.193393	1825	2	17.5	1.73345	1
2	52	distinct	same	5.8602	1.58191e+06	370	0.151292	750	4	18.5	0.226361	1
2	53	distinct	distinct	7.51199	6.3241e+06	764	0.0214724	2	2	15	5.59862	1
2	54	distinct	same	13.9085	5.53926e+06	670	0.181311	25	1	14.5	0.195186	1
2	55	distinct	distinct	12.4643	5.71491e+06	135	0.181311	25	1	14.5	0.127511	1
2	56	distinct	distinct	7.88907	1.48767e+07	350	0.112054	1072	2	15.5	13.5662	1
2	57	distinct	distinct	1.51816	1.50002e+07	86	0.112054	820	2	15.5	13.6709	1
2	58	distinct	distinct	1.65155	3.32823e+06	410	0.130507	60	4	12.5	0.0720571	1
2	59	distinct	distinct	8.72184	8.44656e+06	251	0.155997	2028	0	13.5	3.39526	1
2	60	distinct	same	12.2427	2.67897e+06	300	0.130507	17110	10	8	0.0566046	1
2	61	same	same	21.3361	39757	311	0.140131	204	4	15.5	0.698132	1
2	62	distinct	distinct	3.5477	3.11697e+06	405	0.0534284	1960	2	15.5	0.467972	1
2	63	distinct	same	0.981776	4.52689e+06	120	0.130507	312	10	9.5	0.0556928	1
2	64	distinct	distinct	11.2438	1.3699e+07	200	0.140131	222.5	4	14	0.450686	1
2	65	distinct	distinct	17.6878	1.36974e+07	277	0.140131	222.5	4	14	0.391695	1
2	66	distinct	distinct	18.8458	1.36968e+07	192	0.140131	222.5	4	14	0.311027	1
2	67	distinct	distinct	21.102	1.36932e+07	348	0.140131	222.5	4	14	0.181903	1
2	68	distinct	distinct	19.7682	1.36953e+07	275	0.140131	222.5	4	14	0.173636	1
2	69	distinct	distinct	11.1152	1.37843e+07	193	0.140131	222.5	4	14	0.542024	1
2	70	distinct	distinct	8.2269	1.37789e+07	25	0.140131	222.5	4	14	0.276723	1
2	71	distinct	distinct	4.56329	1.3771e+07	253	0.140131	222.5	4	14	0.786123	1
2	72	distinct	distinct	5.39076	1.37676e+07	40	0.140131	222.5	4	14	0.271966	1
2	73	distinct	distinct	20.0903	6.04499e+06	400	0.165755	100	0	14	0.47621	1
2	74	distinct	distinct	17.3057	1.36973e+07	218	0.140131	192	64	10.5	3.62395	1
2	75	distinct	same	18.4573	4.65215e+06	406	0.171847	5	4	11.5	0.165465	1
2	76	distinct	same	4.23526	1.45477e+07	420	0.155997	30	4	11	0.591346	1
2	77	distinct	distinct	13.5972	1.45387e+07	420	0.155997	30	4	11	0.759233	1
2	78	distinct	distinct	11.3014	1.40984e+07	132	0.140807	800	18	14	2.12265	1
2	79	distinct	distinct	2.21665	4.57677e+06	230	0.165755	140	1	7	0.280581	1
2	80	distinct	distinct	3.50309	4.57656e+06	80	0.165755	130	1	7	0.00616396	1
2	81	distinct	distinct	3.65779	4.57624e+06	70	0.165755	70	15	8	0.0248708	1
2	82	distinct	distinct	9.3209	6.05132e+06	330	0.165755	755	51	17	1.46431	1
2	83	distinct	distinct	3.87381	6.04286e+06	337	0.165755	120	4	15.5	0.141893	1
2	84	distinct	distinct	10.6675	3.32178e+06	120	0.130507	60	4	12.5	0.111003	1
2	85	distinct	distinct	11.1684	3.26516e+06	330	0.130507	60	4	12.5	0.0468655	1
2	86	distinct	distinct	11.1684	3.26868e+06	170	0.130507	60	4	12.5	0.409551	1
2	87	distinct	distinct	9.66291	1.18186e+07	400	0.165755	100	0	16	0.355792	1
2	88	distinct	distinct	2.67393	1.49544e+07	426	0.155997	2	28	8.5	4.27882	1
2	89	distinct	distinct	9.73765	4.12151e+06	417	0.140131	288	34	17.5	0.185968	1
2	90	distinct	same	12.0463	1.61932e+07	1170	0.155997	36	25	19.5	1.30562	1
2	91	distinct	same	9.24802	1.62235e+07	410	0.155997	1260	16	7	0.498203	1
2	92	distinct	distinct	20.23	1.12601e+07	992	0.155997	190	4	0	3.48193	1
2	93	distinct	distinct	10.8031	1.63072e+07	290	0.165755	540	1	0.5	2.35099	1
2	94	distinct	distinct	10.7476	1.62114e+07	235	0.165755	526	2	10.5	0.528491	1
2	95	distinct	distinct	4.85503	1.38387e+07	332	0.165755	484	4	5.5	0.845367	1
2	96	distinct	distinct	3.44755	1.38209e+07	297	0.165755	337	1	5.5	0.470043	1
2	97	distinct	distinct	2.86411	1.38386e+07	364	0.165755	31	3	5.5	1.0857	1
2	98	distinct	same	7.70719	5.25538e+06	420	0.0534284	140	16	5	0.286913	1
2	99	distinct	distinct	18.273	4.31292e+06	656	0.139572	329	13	9	1.0993	1
2	100	distinct	same	4.46539	5.12477e+06	380	0.155997	287	4	4.5	0.965551	1
2	101	distinct	same	10.2785	5.1045e+06	580	0.140131	62	3	11	1.10315	1
2	102	distinct	distinct	13.2186	4.34527e+06	324	0.166249	15442	66	8	0.0542956	1
2	103	distinct	same	14.4681	4.96482e+06	151	0.155997	235	9	20	0.398356	1
2	104	distinct	distinct	0.421303	4.87661e+06	118	0.139572	548.2	22	0	0.0236366	1
2	105	distinct	same	14.5784	4.76548e+06	590	0.140131	160	32	12	0.00804051	1
2	106	distinct	same	9.99613	5.0401e+06	690	0.140131	160	32	12	0.209158	1
2	107	distinct	distinct	6.19794	5.03807e+06	25	0.140131	160	32	12	0.284314	1
2	108	distinct	same	16.4637	4.99189e+06	370	0.140131	160	32	12	0.234357	1
2	109	distinct	same	14.96	4.76826e+06	879	0.140131	160	32	12	0.757088	1
2	110	distinct	same	4.76384	5.01599e+06	1154	0.140131	160	32	12	1.00499	1
2	111	distinct	same	13.8874	4.69683e+06	1440	0.140131	160	32	12	0.283042	1
2	112	distinct	same	11.9324	4.6493e+06	1050	0.140131	160	32	12	0.204844	1
2	113	distinct	same	11.6867	4.64979e+06	669	0.140131	160	32	12	0.0605485	1
2	114	distinct	same	7.06481	4.4941e+06	1205	0.140131	160	32	12	0.357165	1
2	115	distinct	same	3.86971	4.98624e+06	470	0.120917	96	16	11	0.541556	1
2	116	distinct	same	14.4945	4.99166e+06	214	0.120917	40	4	12	2.63316	1
2	117	distinct	same	9.04104	4.79572e+06	308	0.181311	180	6	19.5	0.0291985	1
2	118	distinct	same	9.39251	4.78804e+06	344	0.181311	180	6	19.5	0.217536	1
2	119	distinct	same	10.8417	4.78268e+06	353	0.181311	180	6	19.5	0.127811	1
2	120	distinct	same	8.01745	4.79559e+06	372	0.181311	180	6	19.5	0.0443258	1
2	121	distinct	same	8.34766	4.79573e+06	368	0.181311	180	6	19.5	0.372801	1
2	122	distinct	same	10.0486	2.06097e+06	320	0.165755	222	2	4.5	0.169987	1
2	123	distinct	same	5.56471	1.65596e+07	280	0.140807	192	4	26.5	1.4191	1
2	124	distinct	same	8.90843	1.4941e+07	620	0.155997	383	2	19.5	4.73163	1
2	125	distinct	distinct	4.75115	1.44489e+07	370	0.140863	3320	16	16.5	0.485558	1
2	126	distinct	distinct	5.87321	1.44507e+07	370	0.140863	2856	16	16.5	0.578385	1
2	127	distinct	distinct	4.88575	1.44504e+07	370	0.140863	3000	16	16.5	1.56471	1
2	128	distinct	distinct	5.41451	1.44493e+07	370	0.140863	1776	16	16.5	0.960061	1
2	129	distinct	distinct	3.9235	1.44503e+07	370	0.140863	2792	16	16.5	0.872644	1
2	130	distinct	distinct	4.84971	1.44468e+07	370	0.140863	2328	16	16.5	0.276946	1
2	131	distinct	distinct	5.17057	1.44469e+07	370	0.140863	1720	16	16.5	0.578385	1
2	132	distinct	distinct	5.50995	1.4447e+07	370	0.140863	1224	16	16.5	3.17956	1
2	133	distinct	distinct	5.07087	1.44472e+07	370	0.140863	1944	16	16.5	1.20948	1
2	134	distinct	distinct	4.36503	1.44502e+07	370	0.140863	2328	16	16.5	0.681608	1
2	135	distinct	distinct	4.51906	1.44499e+07	370	0.140863	2328	16	16.5	0.78264	1
2	136	distinct	distinct	3.08591	1.44514e+07	370	0.140863	3200	16	16.5	2.2453	1
2	137	distinct	distinct	3.99858	1.44508e+07	370	0.140863	1584	16	16.5	0.33197	1
2	138	distinct	distinct	7.87408	6.51211e+06	720	0.0584035	2727	32	18	3.18323	1
2	139	distinct	distinct	19.2831	6.26285e+06	330	0.0584035	1564	32	18	3.5356	1
2	140	distinct	distinct	11.2156	7.4358e+06	240	0.139572	720	3	12.5	0.915617	1
2	141	distinct	distinct	9.63036	7.45797e+06	150	0.130491	1200	23	0	1.87943	1
2	142	distinct	same	3.20985	1.1614e+07	915	0.130491	215	7	16	1.85881	1
2	143	distinct	same	5.25452	1.16199e+07	875	0.130491	215	7	16	1.94675	1
2	144	distinct	same	5.30882	1.16367e+07	1218	0.130491	215	7	16	0.97172	1
2	145	distinct	same	8.82292	1.16083e+07	1490	0.130491	215	7	16	0.114387	1
2	146	distinct	same	8.43202	1.16211e+07	1370	0.130491	215	7	16	0.369929	1
2	147	distinct	same	6.06233	1.16306e+07	1130	0.130491	215	7	16	1.78299	1
2	148	distinct	same	6.3867	1.16308e+07	1193	0.130491	215	7	16	0.107607	1
2	149	distinct	same	8.33766	1.16401e+07	1590	0.130491	215	7	16	0.40216	1
2	150	distinct	same	8.95345	1.16082e+07	1690	0.130491	215	7	16	0.988332	1
2	151	distinct	same	8.83438	1.16082e+07	1830	0.130491	215	7	16	0.830749	1
2	152	distinct	same	9.0126	1.16144e+07	2110	0.130491	215	7	16	0.099636	1
2	153	distinct	same	9.0129	1.16146e+07	2220	0.130491	215	7	16	0.286877	1
2	154	distinct	same	9.00122	1.16213e+07	2320	0.130491	215	7	16	1.52573	1
2	155	distinct	same	9.00714	1.16134e+07	1790	0.130491	215	7	16	2.42933	1
2	156	distinct	same	8.92245	1.16217e+07	2040	0.130491	215	7	16	1.18936	1
2	157	distinct	same	8.90518	1.16385e+07	2130	0.130491	215	7	16	1.55451	1
2	158	distinct	same	8.77436	1.1639e+07	1940	0.130491	215	7	16	2.84713	1
2	159	distinct	same	8.05589	1.16305e+07	2450	0.130491	215	7	16	1.76906	1
2	160	distinct	same	8.07207	1.16086e+07	2420	0.130491	215	7	16	2.49573	1
2	161	distinct	same	8.97515	1.16216e+07	2510	0.130491	215	7	16	0.789235	1
2	162	distinct	same	9.00767	1.16215e+07	2540	0.130491	215	7	16	2.27026	1
2	163	distinct	same	8.05065	1.16309e+07	2290	0.130491	215	7	16	1.37344	1
2	164	distinct	same	9.00868	1.16379e+07	2370	0.130491	215	7	16	0.565624	1
2	165	distinct	same	8.34701	1.16099e+07	1230	0.130491	215	7	16	1.08037	1
2	166	distinct	same	3.80156	1.16409e+07	1055	0.130491	215	7	16	2.02609	1
2	167	distinct	same	6.7446	1.16422e+07	882	0.130491	215	7	16	1.82702	1
2	168	distinct	distinct	1.83057	1.16529e+07	873	0.130491	215	7	16	1.40816	1
2	169	distinct	same	8.13998	1.16109e+07	1217	0.130491	215	7	16	0.284314	1
2	170	distinct	same	1.0151	1.16508e+07	1130	0.130491	215	7	16	0.0430332	1
2	171	distinct	distinct	5.42407	1.166e+07	490	0.130491	215	7	16	1.04266	1
2	172	distinct	distinct	2.50756	1.16385e+07	441	0.130491	215	7	16	0.265634	1
2	173	distinct	distinct	5.67371	1.16431e+07	476	0.130491	215	7	16	0.357083	1
2	174	distinct	distinct	1.9925	1.16568e+07	723	0.130491	215	7	16	0.399008	1
2	175	distinct	distinct	5.63971	1.16606e+07	554	0.130491	215	7	16	0.481817	1
2	176	distinct	distinct	5.71839	1.16604e+07	521	0.130491	215	7	16	0.178604	1
2	177	distinct	same	8.66046	3.83856e+06	2070	0.130491	528	13	13	0.106992	1
2	178	distinct	same	2.13807	1.78047e+06	1570	0.130491	360	4	14.5	0.154315	1
2	179	distinct	distinct	3.60628	1.77712e+06	2070	0.130491	360	4	14.5	0.28984	1
2	180	distinct	same	6.55587	2.80625e+06	1570	0.130491	60	16	16.5	0.157111	1
2	181	distinct	same	7.36452	2.82546e+06	2570	0.130491	60	16	16.5	0.311577	1
2	182	distinct	same	15.0092	3.50623e+06	1070	0.130491	720	4	11.5	0.451806	1
2	183	distinct	same	14.7316	3.52001e+06	2570	0.130491	480	4	11.5	0.0682597	1
2	184	distinct	same	9.43474	997279	1220	0.130491	120	0	13	0.298792	1
2	185	distinct	same	16.2326	875332	1270	0.130491	120	0	13	0.24669	1
2	186	distinct	distinct	4.18335	1.51808e+07	426	0.155997	96	16	10.5	3.83888	1
2	187	distinct	distinct	4.60619	9.27132e+06	370	0.155997	78	4	5.5	3.063	1
2	188	distinct	same	2.05153	1.17308e+07	732	0.0701459	107	3	0.5	38.7359	1
2	189	distinct	distinct	18.1744	3.17298e+06	192	0.0860378	1944	4	17	4.19778	1
2	190	distinct	same	6.23737	9.91409e+06	180	0.165755	272	9	10.3333	1.82596	1
2	191	distinct	same	9.30945	1.99937e+06	411	0.128784	432	5	10	0.267986	1
2	192	distinct	same	4.00824	1.51583e+07	95	0.0734658	144	4	0.5	0.199943	1
2	193	distinct	same	1.03336	1.49338e+07	401	0.193393	240	4	5.5	0.221746	1
2	194	distinct	same	3.40071	2.05054e+06	355	0.181311	160	7	13	0.387692	1
2	195	distinct	same	4.21327	2.05136e+06	355	0.128784	86	16	12	0.167916	1
2	196	distinct	distinct	3.068	7.01894e+06	396	0.165755	104	7	6	1.12781	1
3	4	same	same	1.95217	11217.4	400	0	0	0	0	0.123278	0.853211
3	5	same	same	2.82962	6047.28	350	0	0	0	0	0.155989	0.684211
3	6	distinct	same	11.0863	1.17594e+07	598	0.155997	242	4	20.5	3.98801	1
3	7	distinct	same	22.3299	5.01127e+06	10	0.155997	204	37	8.5	0.315962	1
3	8	distinct	same	22.3299	5.01127e+06	10	0.140131	2280	37	8.5	0.0555048	1
3	9	distinct	same	5.83969	2.42381e+06	366	0.155997	80	5	23	5.63493	1
3	10	distinct	distinct	18.3002	6.73171e+06	508	0.0546444	103	1	18.5	6.1732	1
3	11	distinct	same	10.6462	5.10529e+06	250	0.16813	7856	6	1.5	0.488331	1
3	12	distinct	same	7.23471	5.10518e+06	35	0.163009	33880	4	15.5	0.0797227	1
3	13	distinct	same	9.4051	5.20505e+06	500	0.106338	65	28	4.5	0.138002	1
3	14	distinct	same	2.83059	5.22983e+06	565	0.139572	90	16	2.5	0.149373	1
3	15	distinct	same	2.31774	5.18023e+06	480	0.193393	64	4	8	0.0225963	1
3	16	distinct	same	9.42687	5.0341e+06	0	0.139572	10	19	3	0.153302	1
3	17	distinct	same	5.08344	5.40264e+06	250	0.171847	224	4	2	0.0233082	1
3	18	distinct	same	5.54931	5.04044e+06	150	0.193393	68.3	4	4.5	0.536038	1
3	19	distinct	same	8.71131	4.95599e+06	50	0.193393	2	4	10.5	1.04122	1
3	20	distinct	same	4.98264	4.99767e+06	100	0.186662	462	16	14.5	0.0347575	1
3	21	distinct	distinct	11.6844	4.99259e+06	40	0.186662	526	16	14.5	0.278965	1
3	22	distinct	same	11.6725	4.96864e+06	80	0.186662	445	16	14.5	0.141972	1
3	23	distinct	same	24.2019	5.10133e+06	100	0.193393	176	4	4	0.0370479	1
3	24	distinct	same	22.3998	4.97784e+06	0	0.193393	180	7	15.5	0.227954	1
3	25	distinct	same	20.432	5.17428e+06	620	0.193393	137	3	12.5	0.129631	1
3	26	distinct	distinct	3.83746	4.55632e+06	50	0.165755	80	4	8	0.0868806	1
3	27	distinct	same	4.90835	1.12031e+07	950	0.193393	684	4	9.5	0.241489	1
3	28	distinct	same	24.5404	5.18891e+06	260	0.171847	213	1	17.5	0.12626	1
3	29	distinct	same	26.5379	5.18507e+06	290	0.171847	220	1	17.5	0.379573	1
3	30	distinct	same	24.5017	5.18512e+06	271	0.171847	173	1	17.5	0.257668	1
3	31	distinct	same	18.8008	5.1776e+06	305	0.171847	213	1	17.5	0.160287	1
3	32	distinct	same	22.036	5.1804e+06	280	0.171847	193	1	17.5	0.114933	1
3	33	distinct	same	20.3781	5.17586e+06	338	0.171847	186	1	17.5	0.260689	1
3	34	distinct	same	18.3635	5.17555e+06	300	0.171847	206	1	17.5	0.244676	1
3	35	distinct	same	6.47754	5.19016e+06	505	0.130491	1049	10	13.5	0.360255	1
3	36	distinct	distinct	22.7794	5.30409e+06	410	0.0613465	336	4	12.5	2.03112	1
3	37	distinct	distinct	22.7968	5.3034e+06	400	0.0613465	336	4	12.5	2.17687	1
3	38	distinct	distinct	5.12454	4.42689e+06	300	0.171847	47	4	4.5	0.293917	1
3	39	distinct	distinct	1.81787	6.1881e+06	638	0.0613465	9744	18	16.5	2.7682	1
3	40	distinct	same	5.33694	3.83494e+06	1850	0.130491	528	13	13	0.0351653	1
3	41	distinct	same	8.32899	1.43289e+07	673	0.130491	189	9	9.5	0.068021	1
3	42	distinct	distinct	22.4174	4.57801e+06	268	0.140807	44	4	2.5	0.334027	1
3	43	distinct	same	0.25816	9.44315e+06	183	0.165755	740	28	17.5	1.07329	1
3	44	distinct	same	5.91056	9.45074e+06	17	0.165755	740	28	17.5	1.07503	1
3	45	distinct	same	17.3495	9.42453e+06	542	0.165755	740	28	17.5	1.15867	1
3	46	distinct	same	5.20963	9.44697e+06	556	0.165755	740	28	17.5	0.383689	1
3	47	distinct	same	6.24825	9.44944e+06	56	0.165755	740	28	17.5	1.36963	1
3	48	distinct	same	16.7429	9.41962e+06	101	0.165755	740	28	17.5	0.273681	1
3	49	distinct	same	4.24434	9.4325e+06	460	0.165755	740	28	17.5	0.724872	1
3	50	distinct	distinct	18.036	6.66834e+06	503	0.119695	192	5	18	0.521722	1
3	51	distinct	distinct	8.4305	1.45342e+07	325	0.193393	1825	2	17.5	1.83051	1
3	52	distinct	same	9.18371	1.59705e+06	590	0.151292	750	4	18.5	0.1293	1
3	53	distinct	distinct	4.18848	6.30696e+06	544	0.0214724	2	2	15	5.69569	1
3	54	distinct	same	10.585	5.52669e+06	450	0.181311	25	1	14.5	0.0981246	1
3	55	distinct	distinct	9.14084	5.70417e+06	355	0.181311	25	1	14.5	0.0304497	1
3	56	distinct	distinct	11.2126	1.48983e+07	570	0.112054	1072	2	15.5	13.6632	1
3	57	distinct	distinct	1.80535	1.50219e+07	306	0.112054	820	2	15.5	13.7679	1
3	58	distinct	distinct	1.67197	3.34661e+06	630	0.130507	60	4	12.5	0.0250045	1
3	59	distinct	distinct	5.39833	8.4336e+06	471	0.155997	2028	0	13.5	3.49232	1
3	60	distinct	same	8.91918	2.68275e+06	520	0.130507	17110	10	8	0.040457	1
3	61	same	same	24.6596	65276.3	531	0.140131	204	4	15.5	0.795194	0.972222
3	62	distinct	distinct	0.224186	3.14335e+06	625	0.0534284	1960	2	15.5	0.565033	1
3	63	distinct	same	2.34174	4.50402e+06	100	0.130507	312	10	9.5	0.0413688	1
3	64	distinct	distinct	14.5673	1.3717e+07	420	0.140131	222.5	4	14	0.547748	1
3	65	distinct	distinct	21.0113	1.37153e+07	497	0.140131	222.5	4	14	0.488756	1
3	66	distinct	distinct	22.1693	1.37148e+07	412	0.140131	222.5	4	14	0.408088	1
3	67	distinct	distinct	24.4255	1.37111e+07	568	0.140131	222.5	4	14	0.278965	1
3	68	distinct	distinct	23.0917	1.37133e+07	495	0.140131	222.5	4	14	0.270697	1
3	69	distinct	distinct	7.79169	1.38017e+07	413	0.140131	222.5	4	14	0.639086	1
3	70	distinct	distinct	4.90339	1.37964e+07	245	0.140131	222.5	4	14	0.373785	1
3	71	distinct	distinct	1.23978	1.37886e+07	473	0.140131	222.5	4	14	0.883185	1
3	72	distinct	distinct	2.06725	1.37851e+07	260	0.140131	222.5	4	14	0.369027	1
3	73	distinct	distinct	23.4138	6.02669e+06	620	0.165755	100	0	14	0.573272	1
3	74	distinct	distinct	20.6292	1.37153e+07	438	0.140131	192	64	10.5	3.72101	1
3	75	distinct	same	21.7808	4.63099e+06	626	0.171847	5	4	11.5	0.262526	1
3	76	distinct	same	0.911746	1.4541e+07	200	0.155997	30	4	11	0.688408	1
3	77	distinct	distinct	10.2736	1.4532e+07	200	0.155997	30	4	11	0.856294	1
3	78	distinct	distinct	7.97791	1.41151e+07	88	0.140807	800	18	14	2.21971	1
3	79	distinct	distinct	1.10686	4.55853e+06	450	0.165755	140	1	7	0.18352	1
3	80	distinct	distinct	0.179573	4.55832e+06	300	0.165755	130	1	7	0.0908976	1
3	81	distinct	distinct	0.334277	4.55801e+06	150	0.165755	70	15	8	0.0721908	1
3	82	distinct	distinct	12.6444	6.03304e+06	550	0.165755	755	51	17	1.56137	1
3	83	distinct	distinct	7.19732	6.02459e+06	557	0.165755	120	4	15.5	0.044831	1
3	84	distinct	distinct	7.34402	3.3402e+06	100	0.130507	60	4	12.5	0.208064	1
3	85	distinct	distinct	7.84491	3.28307e+06	550	0.130507	60	4	12.5	0.0501961	1
3	86	distinct	distinct	7.84491	3.28663e+06	50	0.130507	60	4	12.5	0.506612	1
3	87	distinct	distinct	6.3394	1.17924e+07	620	0.165755	100	0	16	0.25873	1
3	88	distinct	distinct	0.649586	1.4938e+07	646	0.155997	2	28	8.5	4.37588	1
3	89	distinct	distinct	6.41414	4.09795e+06	637	0.140131	288	34	17.5	0.0889066	1
3	90	distinct	same	8.72282	1.62195e+07	950	0.155997	36	25	19.5	1.40268	1
3	91	distinct	same	5.92451	1.62499e+07	190	0.155997	1260	16	7	0.595265	1
3	92	distinct	distinct	23.5536	1.12349e+07	772	0.155997	190	4	0	3.57899	1
3	93	distinct	distinct	7.47963	1.63237e+07	510	0.165755	540	1	0.5	2.44805	1
3	94	distinct	distinct	7.42411	1.62281e+07	15	0.165755	526	2	10.5	0.625552	1
3	95	distinct	distinct	1.53152	1.38566e+07	552	0.165755	484	4	5.5	0.942429	1
3	96	distinct	distinct	6.77106	1.38388e+07	517	0.165755	337	1	5.5	0.567104	1
3	97	distinct	distinct	0.459399	1.38565e+07	584	0.165755	31	3	5.5	1.18276	1
3	98	distinct	same	11.0307	5.23787e+06	640	0.0534284	140	16	5	0.189852	1
3	99	distinct	distinct	21.5965	4.29635e+06	436	0.139572	329	13	9	1.19636	1
3	100	distinct	same	1.14188	5.10601e+06	600	0.155997	287	4	4.5	1.06261	1
3	101	distinct	same	13.602	5.0892e+06	360	0.140131	62	3	11	1.20021	1
3	102	distinct	distinct	9.89508	4.33406e+06	544	0.166249	15442	66	8	0.151357	1
3	103	distinct	same	17.7916	4.94971e+06	69	0.155997	235	9	20	0.495418	1
3	104	distinct	distinct	2.90221	4.86155e+06	102	0.139572	548.2	22	0	0.073425	1
3	105	distinct	same	11.2549	4.76e+06	370	0.140131	160	32	12	0.0890211	1
3	106	distinct	same	6.67262	5.03539e+06	470	0.140131	160	32	12	0.30622	1
3	107	distinct	distinct	2.87443	5.03321e+06	195	0.140131	160	32	12	0.381376	1
3	108	distinct	same	19.7872	4.98683e+06	150	0.140131	160	32	12	0.331418	1
3	109	distinct	same	11.6365	4.7628e+06	659	0.140131	160	32	12	0.85415	1
3	110	distinct	same	1.44033	5.01121e+06	934	0.140131	160	32	12	1.10205	1
3	111	distinct	same	10.5639	4.6912e+06	1220	0.140131	160	32	12	0.380103	1
3	112	distinct	same	8.60886	4.64391e+06	830	0.140131	160	32	12	0.301905	1
3	113	distinct	same	8.36322	4.6444e+06	449	0.140131	160	32	12	0.15761	1
3	114	distinct	same	3.7413	4.48856e+06	985	0.140131	160	32	12	0.454227	1
3	115	distinct	same	0.546193	4.9812e+06	250	0.120917	96	16	11	0.638618	1
3	116	distinct	same	17.818	4.98662e+06	6	0.120917	40	4	12	2.73023	1
3	117	distinct	same	5.71752	4.77548e+06	528	0.181311	180	6	19.5	0.12626	1
3	118	distinct	same	6.069	4.76774e+06	564	0.181311	180	6	19.5	0.120474	1
3	119	distinct	same	7.51816	4.76235e+06	573	0.181311	180	6	19.5	0.224872	1
3	120	distinct	same	4.69393	4.77528e+06	592	0.181311	180	6	19.5	0.141387	1
3	121	distinct	same	5.02414	4.77544e+06	588	0.181311	180	6	19.5	0.469862	1
3	122	distinct	same	6.72509	2.08331e+06	100	0.165755	222	2	4.5	0.0729258	1
3	123	distinct	same	2.2412	1.65853e+07	500	0.140807	192	4	26.5	1.51616	1
3	124	distinct	same	5.58492	1.49224e+07	400	0.155997	383	2	19.5	4.82869	1
3	125	distinct	distinct	1.42764	1.44483e+07	150	0.140863	3320	16	16.5	0.58262	1
3	126	distinct	distinct	2.54969	1.44501e+07	150	0.140863	2856	16	16.5	0.675447	1
3	127	distinct	distinct	1.56223	1.44498e+07	150	0.140863	3000	16	16.5	1.66177	1
3	128	distinct	distinct	2.091	1.44487e+07	150	0.140863	1776	16	16.5	1.05712	1
3	129	distinct	distinct	0.599992	1.44497e+07	150	0.140863	2792	16	16.5	0.969706	1
3	130	distinct	distinct	1.5262	1.44462e+07	150	0.140863	2328	16	16.5	0.374008	1
3	131	distinct	distinct	1.84706	1.44463e+07	150	0.140863	1720	16	16.5	0.675447	1
3	132	distinct	distinct	2.18644	1.44464e+07	150	0.140863	1224	16	16.5	3.27662	1
3	133	distinct	distinct	1.74735	1.44466e+07	150	0.140863	1944	16	16.5	1.30654	1
3	134	distinct	distinct	1.04152	1.44496e+07	150	0.140863	2328	16	16.5	0.778669	1
3	135	distinct	distinct	1.19555	1.44492e+07	150	0.140863	2328	16	16.5	0.879702	1
3	136	distinct	distinct	0.237599	1.44508e+07	150	0.140863	3200	16	16.5	2.34236	1
3	137	distinct	distinct	0.675065	1.44502e+07	150	0.140863	1584	16	16.5	0.429032	1
3	138	distinct	distinct	4.55057	6.49284e+06	500	0.0584035	2727	32	18	3.28029	1
3	139	distinct	distinct	22.6066	6.24338e+06	550	0.0584035	1564	32	18	3.63266	1
3	140	distinct	distinct	14.5391	7.4214e+06	460	0.139572	720	3	12.5	1.01268	1
3	141	distinct	distinct	6.30685	7.44393e+06	370	0.130491	1200	23	0	1.9765	1
3	142	distinct	same	0.113665	1.1588e+07	695	0.130491	215	7	16	1.95587	1
3	143	distinct	same	1.931	1.15939e+07	655	0.130491	215	7	16	2.04381	1
3	144	distinct	same	1.9853	1.16107e+07	998	0.130491	215	7	16	1.06878	1
3	145	distinct	same	5.49941	1.15823e+07	1270	0.130491	215	7	16	0.211449	1
3	146	distinct	same	5.1085	1.15951e+07	1150	0.130491	215	7	16	0.46699	1
3	147	distinct	same	2.73882	1.16047e+07	910	0.130491	215	7	16	1.88006	1
3	148	distinct	same	3.06318	1.16048e+07	973	0.130491	215	7	16	0.204668	1
3	149	distinct	same	5.01414	1.16142e+07	1370	0.130491	215	7	16	0.499222	1
3	150	distinct	same	5.62994	1.15823e+07	1470	0.130491	215	7	16	1.08539	1
3	151	distinct	same	5.51086	1.15822e+07	1610	0.130491	215	7	16	0.927811	1
3	152	distinct	same	5.68909	1.15884e+07	1890	0.130491	215	7	16	0.196698	1
3	153	distinct	same	5.68939	1.15886e+07	2000	0.130491	215	7	16	0.383938	1
3	154	distinct	same	5.67771	1.15954e+07	2100	0.130491	215	7	16	1.62279	1
3	155	distinct	same	5.68362	1.15874e+07	1570	0.130491	215	7	16	2.52639	1
3	156	distinct	same	5.59894	1.15958e+07	1820	0.130491	215	7	16	1.28643	1
3	157	distinct	same	5.58167	1.16126e+07	1910	0.130491	215	7	16	1.65158	1
3	158	distinct	same	5.45084	1.16131e+07	1720	0.130491	215	7	16	2.94419	1
3	159	distinct	same	4.73237	1.16045e+07	2230	0.130491	215	7	16	1.86612	1
3	160	distinct	same	4.74856	1.15827e+07	2200	0.130491	215	7	16	2.59279	1
3	161	distinct	same	5.65163	1.15956e+07	2290	0.130491	215	7	16	0.886297	1
3	162	distinct	same	5.68415	1.15955e+07	2320	0.130491	215	7	16	2.36732	1
3	163	distinct	same	4.72714	1.1605e+07	2070	0.130491	215	7	16	1.4705	1
3	164	distinct	same	5.68517	1.16119e+07	2150	0.130491	215	7	16	0.662686	1
3	165	distinct	same	5.02349	1.1584e+07	1010	0.130491	215	7	16	1.17743	1
3	166	distinct	same	0.478051	1.1615e+07	835	0.130491	215	7	16	2.12315	1
3	167	distinct	same	3.42109	1.16163e+07	662	0.130491	215	7	16	1.92408	1
3	168	distinct	distinct	1.49294	1.1627e+07	653	0.130491	215	7	16	1.50522	1
3	169	distinct	same	4.81647	1.15849e+07	997	0.130491	215	7	16	0.381376	1
3	170	distinct	same	2.30842	1.16249e+07	910	0.130491	215	7	16	0.0540284	1
3	171	distinct	distinct	2.10055	1.1634e+07	270	0.130491	215	7	16	1.13973	1
3	172	distinct	distinct	0.815952	1.16125e+07	221	0.130491	215	7	16	0.362696	1
3	173	distinct	distinct	2.3502	1.16171e+07	256	0.130491	215	7	16	0.454145	1
3	174	distinct	distinct	1.33101	1.16309e+07	503	0.130491	215	7	16	0.496069	1
3	175	distinct	distinct	2.3162	1.16347e+07	334	0.130491	215	7	16	0.578879	1
3	176	distinct	distinct	2.39488	1.16344e+07	301	0.130491	215	7	16	0.275666	1
3	177	distinct	same	5.33694	3.83494e+06	1850	0.130491	528	13	13	0.00993085	1
3	178	distinct	same	1.18544	1.79148e+06	1350	0.130491	360	4	14.5	0.0572532	1
3	179	distinct	distinct	0.282771	1.78799e+06	1850	0.130491	360	4	14.5	0.192779	1
3	180	distinct	same	3.23236	2.81564e+06	1350	0.130491	60	16	16.5	0.254173	1
3	181	distinct	same	4.04101	2.83488e+06	2350	0.130491	60	16	16.5	0.214516	1
3	182	distinct	same	11.6857	3.50615e+06	850	0.130491	720	4	11.5	0.548867	1
3	183	distinct	same	11.4081	3.51994e+06	2350	0.130491	480	4	11.5	0.165321	1
3	184	distinct	same	6.11122	1.00161e+06	1000	0.130491	120	0	13	0.201731	1
3	185	distinct	same	19.5561	872246	1050	0.130491	120	0	13	0.149628	1
3	186	distinct	distinct	7.50687	1.51631e+07	646	0.155997	96	16	10.5	3.93595	1
3	187	distinct	distinct	1.28268	9.2973e+06	150	0.155997	78	4	5.5	3.16006	1
3	188	distinct	same	1.27198	1.17049e+07	512	0.0701459	107	3	0.5	38.833	1
3	189	distinct	distinct	21.4979	3.19172e+06	412	0.0860378	1944	4	17	4.29484	1
3	190	distinct	same	2.91385	9.93742e+06	400	0.165755	272	9	10.3333	1.92302	1
3	191	distinct	same	5.98593	2.02165e+06	631	0.128784	432	5	10	0.365048	1
3	192	distinct	same	7.33175	1.51672e+07	315	0.0734658	144	4	0.5	0.102882	1
3	193	distinct	same	4.35687	1.49253e+07	621	0.193393	240	4	5.5	0.124684	1
3	194	distinct	same	0.0771999	2.07296e+06	575	0.181311	160	7	13	0.484754	1
3	195	distinct	same	0.889755	2.07378e+06	575	0.128784	86	16	12	0.264977	1
3	196	distinct	distinct	0.255514	7.00012e+06	616	0.165755	104	7	6	1.22487	1
4	5	same	same	0.877446	15442.2	50	0	0	0	0	0.0327108	0.849462
4	6	distinct	same	9.13409	1.17607e+07	198	0.155997	242	4	20.5	4.11129	1
4	7	distinct	same	20.3777	5.0053e+06	390	0.155997	204	37	8.5	0.439239	1
4	8	distinct	same	20.3777	5.0053e+06	390	0.140131	2280	37	8.5	0.0677729	1
4	9	distinct	same	7.79187	2.41859e+06	34	0.155997	80	5	23	5.75821	1
4	10	distinct	distinct	16.348	6.74281e+06	108	0.0546444	103	1	18.5	6.29648	1
4	11	distinct	same	12.5984	5.09894e+06	650	0.16813	7856	6	1.5	0.365054	1
4	12	distinct	same	9.18688	5.09893e+06	365	0.163009	33880	4	15.5	0.203	1
4	13	distinct	same	11.3573	5.1987e+06	100	0.106338	65	28	4.5	0.26128	1
4	14	distinct	same	4.78276	5.22482e+06	165	0.139572	90	16	2.5	0.27265	1
4	15	distinct	same	4.26991	5.17458e+06	80	0.193393	64	4	8	0.145874	1
4	16	distinct	same	7.4747	5.02921e+06	400	0.139572	10	19	3	0.0300247	1
4	17	distinct	same	7.03561	5.39548e+06	650	0.171847	224	4	2	0.146586	1
4	18	distinct	same	3.59714	5.03453e+06	550	0.193393	68.3	4	4.5	0.659316	1
4	19	distinct	same	6.75914	4.94997e+06	450	0.193393	2	4	10.5	1.16449	1
4	20	distinct	same	3.03046	4.99164e+06	300	0.186662	462	16	14.5	0.0885203	1
4	21	distinct	distinct	9.73225	4.98662e+06	360	0.186662	526	16	14.5	0.402243	1
4	22	distinct	same	9.72031	4.96262e+06	320	0.186662	445	16	14.5	0.265249	1
4	23	distinct	same	22.2497	5.09537e+06	500	0.193393	176	4	4	0.0862299	1
4	24	distinct	same	20.4477	4.97179e+06	400	0.193393	180	7	15.5	0.351232	1
4	25	distinct	same	18.4799	5.16897e+06	220	0.193393	137	3	12.5	0.00635278	1
4	26	distinct	distinct	5.78963	4.56681e+06	450	0.165755	80	4	8	0.0363972	1
4	27	distinct	same	2.95618	1.12097e+07	1350	0.193393	684	4	9.5	0.364766	1
4	28	distinct	same	22.5882	5.18229e+06	660	0.171847	213	1	17.5	0.249538	1
4	29	distinct	same	24.5857	5.17846e+06	690	0.171847	220	1	17.5	0.502851	1
4	30	distinct	same	22.5495	5.17851e+06	671	0.171847	173	1	17.5	0.380946	1
4	31	distinct	same	16.8486	5.17097e+06	705	0.171847	213	1	17.5	0.283564	1
4	32	distinct	same	20.0838	5.17378e+06	680	0.171847	193	1	17.5	0.238211	1
4	33	distinct	same	18.426	5.16925e+06	738	0.171847	186	1	17.5	0.383967	1
4	34	distinct	same	16.4114	5.16893e+06	700	0.171847	206	1	17.5	0.367954	1
4	35	distinct	same	8.42971	5.18372e+06	105	0.130491	1049	10	13.5	0.236978	1
4	36	distinct	distinct	20.8273	5.31314e+06	10	0.0613465	336	4	12.5	2.15439	1
4	37	distinct	distinct	20.8446	5.31245e+06	0	0.0613465	336	4	12.5	2.30015	1
4	38	distinct	distinct	7.07672	4.42354e+06	700	0.171847	47	4	4.5	0.417195	1
4	39	distinct	distinct	0.134307	6.19827e+06	238	0.0613465	9744	18	16.5	2.89147	1
4	40	distinct	same	7.28912	3.82528e+06	2250	0.130491	528	13	13	0.0881124	1
4	41	distinct	same	10.2812	1.4336e+07	1073	0.130491	189	9	9.5	0.0552568	1
4	42	distinct	distinct	20.4652	4.57225e+06	668	0.140807	44	4	2.5	0.210749	1
4	43	distinct	same	1.69401	9.44097e+06	217	0.165755	740	28	17.5	1.19657	1
4	44	distinct	same	7.86273	9.44858e+06	417	0.165755	740	28	17.5	1.19831	1
4	45	distinct	same	15.3974	9.42233e+06	142	0.165755	740	28	17.5	1.28195	1
4	46	distinct	same	7.16181	9.4448e+06	956	0.165755	740	28	17.5	0.506967	1
4	47	distinct	same	8.20042	9.44728e+06	344	0.165755	740	28	17.5	1.49291	1
4	48	distinct	same	14.7907	9.4174e+06	299	0.165755	740	28	17.5	0.396959	1
4	49	distinct	same	6.19651	9.43035e+06	60	0.165755	740	28	17.5	0.84815	1
4	50	distinct	distinct	16.0838	6.67855e+06	103	0.119695	192	5	18	0.644999	1
4	51	distinct	distinct	10.3827	1.45453e+07	725	0.193393	1825	2	17.5	1.95379	1
4	52	distinct	same	7.23154	1.58611e+06	190	0.151292	750	4	18.5	0.00602184	1
4	53	distinct	distinct	6.14065	6.31765e+06	944	0.0214724	2	2	15	5.81896	1
4	54	distinct	same	12.5372	5.51965e+06	850	0.181311	25	1	14.5	0.0251532	1
4	55	distinct	distinct	11.093	5.69648e+06	45	0.181311	25	1	14.5	0.0928281	1
4	56	distinct	distinct	9.26041	1.49007e+07	170	0.112054	1072	2	15.5	13.7865	1
4	57	distinct	distinct	0.146818	1.50242e+07	94	0.112054	820	2	15.5	13.8912	1
4	58	distinct	distinct	0.280206	3.33617e+06	230	0.130507	60	4	12.5	0.148282	1
4	59	distinct	distinct	7.3505	8.44475e+06	71	0.155997	2028	0	13.5	3.6156	1
4	60	distinct	same	10.8714	2.67188e+06	120	0.130507	17110	10	8	0.163735	1
4	61	same	same	22.7074	64036.8	131	0.140131	204	4	15.5	0.918471	0.918699
4	62	distinct	distinct	2.17636	3.13871e+06	225	0.0534284	1960	2	15.5	0.688311	1
4	63	distinct	same	0.389564	4.50261e+06	300	0.130507	312	10	9.5	0.164647	1
4	64	distinct	distinct	12.6152	1.37064e+07	20	0.140131	222.5	4	14	0.671026	1
4	65	distinct	distinct	19.0591	1.37048e+07	97	0.140131	222.5	4	14	0.612034	1
4	66	distinct	distinct	20.2172	1.37042e+07	12	0.140131	222.5	4	14	0.531366	1
4	67	distinct	distinct	22.4733	1.37006e+07	168	0.140131	222.5	4	14	0.402243	1
4	68	distinct	distinct	21.1395	1.37027e+07	95	0.140131	222.5	4	14	0.393975	1
4	69	distinct	distinct	9.74386	1.37911e+07	13	0.140131	222.5	4	14	0.762364	1
4	70	distinct	distinct	6.85556	1.37858e+07	155	0.140131	222.5	4	14	0.497063	1
4	71	distinct	distinct	3.19195	1.37779e+07	73	0.140131	222.5	4	14	1.00646	1
4	72	distinct	distinct	4.01942	1.37745e+07	140	0.140131	222.5	4	14	0.492305	1
4	73	distinct	distinct	21.4616	6.03716e+06	220	0.165755	100	0	14	0.69655	1
4	74	distinct	distinct	18.677	1.37047e+07	38	0.140131	192	64	10.5	3.84429	1
4	75	distinct	same	19.8286	4.62828e+06	226	0.171847	5	4	11.5	0.385804	1
4	76	distinct	same	2.86392	1.45521e+07	600	0.155997	30	4	11	0.811685	1
4	77	distinct	distinct	12.2258	1.45431e+07	600	0.155997	30	4	11	0.979572	1
4	78	distinct	distinct	9.93008	1.41043e+07	312	0.140807	800	18	14	2.34299	1
4	79	distinct	distinct	0.845312	4.56902e+06	50	0.165755	140	1	7	0.060242	1
4	80	distinct	distinct	2.13175	4.56881e+06	100	0.165755	130	1	7	0.214175	1
4	81	distinct	distinct	2.28645	4.56849e+06	250	0.165755	70	15	8	0.195469	1
4	82	distinct	distinct	10.6922	6.04352e+06	150	0.165755	755	51	17	1.68465	1
4	83	distinct	distinct	5.24515	6.03506e+06	157	0.165755	120	4	15.5	0.0784467	1
4	84	distinct	distinct	9.2962	3.32978e+06	300	0.130507	60	4	12.5	0.331342	1
4	85	distinct	distinct	9.79708	3.27253e+06	150	0.130507	60	4	12.5	0.173474	1
4	86	distinct	distinct	9.79708	3.2761e+06	350	0.130507	60	4	12.5	0.62989	1
4	87	distinct	distinct	8.29157	1.17955e+07	220	0.165755	100	0	16	0.135452	1
4	88	distinct	distinct	1.30259	1.49488e+07	246	0.155997	2	28	8.5	4.49916	1
4	89	distinct	distinct	8.36631	4.09716e+06	237	0.140131	288	34	17.5	0.0343712	1
4	90	distinct	same	10.675	1.62161e+07	1350	0.155997	36	25	19.5	1.52596	1
4	91	distinct	same	7.87668	1.62458e+07	590	0.155997	1260	16	7	0.718543	1
4	92	distinct	distinct	21.6014	1.12359e+07	1172	0.155997	190	4	0	3.70227	1
4	93	distinct	distinct	9.4318	1.63129e+07	110	0.165755	540	1	0.5	2.57133	1
4	94	distinct	distinct	9.37628	1.62174e+07	415	0.165755	526	2	10.5	0.74883	1
4	95	distinct	distinct	3.48369	1.3846e+07	152	0.165755	484	4	5.5	1.06571	1
4	96	distinct	distinct	4.81889	1.38282e+07	117	0.165755	337	1	5.5	0.690382	1
4	97	distinct	distinct	1.49277	1.38459e+07	184	0.165755	31	3	5.5	1.30604	1
4	98	distinct	same	9.07853	5.233e+06	240	0.0534284	140	16	5	0.0665739	1
4	99	distinct	distinct	19.6444	4.29102e+06	836	0.139572	329	13	9	1.31964	1
4	100	distinct	same	3.09405	5.10181e+06	200	0.155997	287	4	4.5	1.18589	1
4	101	distinct	same	11.6498	5.08328e+06	760	0.140131	62	3	11	1.32349	1
4	102	distinct	distinct	11.8473	4.32653e+06	144	0.166249	15442	66	8	0.274635	1
4	103	distinct	same	15.8394	4.9437e+06	331	0.155997	235	9	20	0.618695	1
4	104	distinct	distinct	0.950037	4.85553e+06	298	0.139572	548.2	22	0	0.196703	1
4	105	distinct	same	13.2071	4.75077e+06	770	0.140131	160	32	12	0.212299	1
4	106	distinct	same	8.62479	5.02598e+06	870	0.140131	160	32	12	0.429497	1
4	107	distinct	distinct	4.8266	5.02383e+06	205	0.140131	160	32	12	0.504653	1
4	108	distinct	same	17.835	4.9775e+06	550	0.140131	160	32	12	0.454696	1
4	109	distinct	same	13.5887	4.75357e+06	1059	0.140131	160	32	12	0.977428	1
4	110	distinct	same	3.3925	5.00181e+06	1334	0.140131	160	32	12	1.22533	1
4	111	distinct	same	12.5161	4.68201e+06	1620	0.140131	160	32	12	0.503381	1
4	112	distinct	same	10.561	4.63466e+06	1230	0.140131	160	32	12	0.425183	1
4	113	distinct	same	10.3154	4.63515e+06	849	0.140131	160	32	12	0.280888	1
4	114	distinct	same	5.69347	4.47935e+06	1385	0.140131	160	32	12	0.577504	1
4	115	distinct	same	2.49837	4.97187e+06	650	0.120917	96	16	11	0.761896	1
4	116	distinct	same	15.8658	4.97729e+06	394	0.120917	40	4	12	2.8535	1
4	117	distinct	same	7.6697	4.77216e+06	128	0.181311	180	6	19.5	0.249538	1
4	118	distinct	same	8.02117	4.76446e+06	164	0.181311	180	6	19.5	0.00280367	1
4	119	distinct	same	9.47033	4.75909e+06	173	0.181311	180	6	19.5	0.34815	1
4	120	distinct	same	6.64611	4.772e+06	192	0.181311	180	6	19.5	0.264665	1
4	121	distinct	same	6.97632	4.77216e+06	188	0.181311	180	6	19.5	0.59314	1
4	122	distinct	same	8.67727	2.07415e+06	500	0.165755	222	2	4.5	0.0503519	1
4	123	distinct	same	4.19337	1.65786e+07	100	0.140807	192	4	26.5	1.63944	1
4	124	distinct	same	7.53709	1.49328e+07	800	0.155997	383	2	19.5	4.95197	1
4	125	distinct	distinct	3.37981	1.44587e+07	550	0.140863	3320	16	16.5	0.705897	1
4	126	distinct	distinct	4.50187	1.44605e+07	550	0.140863	2856	16	16.5	0.798725	1
4	127	distinct	distinct	3.51441	1.44603e+07	550	0.140863	3000	16	16.5	1.78505	1
4	128	distinct	distinct	4.04317	1.44591e+07	550	0.140863	1776	16	16.5	1.1804	1
4	129	distinct	distinct	2.55216	1.44601e+07	550	0.140863	2792	16	16.5	1.09298	1
4	130	distinct	distinct	3.47837	1.44567e+07	550	0.140863	2328	16	16.5	0.497286	1
4	131	distinct	distinct	3.79923	1.44567e+07	550	0.140863	1720	16	16.5	0.798725	1
4	132	distinct	distinct	4.13861	1.44569e+07	550	0.140863	1224	16	16.5	3.3999	1
4	133	distinct	distinct	3.69953	1.4457e+07	550	0.140863	1944	16	16.5	1.42982	1
4	134	distinct	distinct	2.99369	1.44601e+07	550	0.140863	2328	16	16.5	0.901947	1
4	135	distinct	distinct	3.14772	1.44597e+07	550	0.140863	2328	16	16.5	1.00298	1
4	136	distinct	distinct	1.71457	1.44613e+07	550	0.140863	3200	16	16.5	2.46564	1
4	137	distinct	distinct	2.62724	1.44606e+07	550	0.140863	1584	16	16.5	0.552309	1
4	138	distinct	distinct	6.50274	6.50309e+06	900	0.0584035	2727	32	18	3.40357	1
4	139	distinct	distinct	20.6544	6.25357e+06	150	0.0584035	1564	32	18	3.75594	1
4	140	distinct	distinct	12.5869	7.43244e+06	60	0.139572	720	3	12.5	1.13596	1
4	141	distinct	distinct	8.25902	7.455e+06	30	0.130491	1200	23	0	2.09977	1
4	142	distinct	same	1.83851	1.15942e+07	1095	0.130491	215	7	16	2.07914	1
4	143	distinct	same	3.88318	1.16001e+07	1055	0.130491	215	7	16	2.16709	1
4	144	distinct	same	3.93748	1.16169e+07	1398	0.130491	215	7	16	1.19206	1
4	145	distinct	same	7.45158	1.15885e+07	1670	0.130491	215	7	16	0.334727	1
4	146	distinct	same	7.06068	1.16013e+07	1550	0.130491	215	7	16	0.590268	1
4	147	distinct	same	4.69099	1.16109e+07	1310	0.130491	215	7	16	2.00333	1
4	148	distinct	same	5.01536	1.1611e+07	1373	0.130491	215	7	16	0.327946	1
4	149	distinct	same	6.96632	1.16204e+07	1770	0.130491	215	7	16	0.6225	1
4	150	distinct	same	7.58211	1.15885e+07	1870	0.130491	215	7	16	1.20867	1
4	151	distinct	same	7.46304	1.15884e+07	2010	0.130491	215	7	16	1.05109	1
4	152	distinct	same	7.64126	1.15946e+07	2290	0.130491	215	7	16	0.319975	1
4	153	distinct	same	7.64156	1.15948e+07	2400	0.130491	215	7	16	0.507216	1
4	154	distinct	same	7.62988	1.16016e+07	2500	0.130491	215	7	16	1.74607	1
4	155	distinct	same	7.6358	1.15936e+07	1970	0.130491	215	7	16	2.64966	1
4	156	distinct	same	7.55111	1.1602e+07	2220	0.130491	215	7	16	1.4097	1
4	157	distinct	same	7.53384	1.16188e+07	2310	0.130491	215	7	16	1.77485	1
4	158	distinct	same	7.40302	1.16193e+07	2120	0.130491	215	7	16	3.06747	1
4	159	distinct	same	6.68455	1.16107e+07	2630	0.130491	215	7	16	1.9894	1
4	160	distinct	same	6.70073	1.15889e+07	2600	0.130491	215	7	16	2.71607	1
4	161	distinct	same	7.60381	1.16018e+07	2690	0.130491	215	7	16	1.00957	1
4	162	distinct	same	7.63633	1.16017e+07	2720	0.130491	215	7	16	2.4906	1
4	163	distinct	same	6.67931	1.16112e+07	2470	0.130491	215	7	16	1.59378	1
4	164	distinct	same	7.63734	1.16181e+07	2550	0.130491	215	7	16	0.785964	1
4	165	distinct	same	6.97567	1.15902e+07	1410	0.130491	215	7	16	1.30071	1
4	166	distinct	same	2.43022	1.16212e+07	1235	0.130491	215	7	16	2.24643	1
4	167	distinct	same	5.37326	1.16225e+07	1062	0.130491	215	7	16	2.04736	1
4	168	distinct	distinct	0.459229	1.16332e+07	1053	0.130491	215	7	16	1.6285	1
4	169	distinct	same	6.76864	1.15911e+07	1397	0.130491	215	7	16	0.504653	1
4	170	distinct	same	0.356242	1.16311e+07	1310	0.130491	215	7	16	0.177306	1
4	171	distinct	distinct	4.05273	1.16402e+07	670	0.130491	215	7	16	1.263	1
4	172	distinct	distinct	1.13622	1.16187e+07	621	0.130491	215	7	16	0.485974	1
4	173	distinct	distinct	4.30237	1.16233e+07	656	0.130491	215	7	16	0.577423	1
4	174	distinct	distinct	0.621161	1.16371e+07	903	0.130491	215	7	16	0.619347	1
4	175	distinct	distinct	4.26837	1.16409e+07	734	0.130491	215	7	16	0.702156	1
4	176	distinct	distinct	4.34705	1.16406e+07	701	0.130491	215	7	16	0.398943	1
4	177	distinct	same	7.28912	3.82528e+06	2250	0.130491	528	13	13	0.113347	1
4	178	distinct	same	0.766731	1.78027e+06	1750	0.130491	360	4	14.5	0.0660246	1
4	179	distinct	distinct	2.23494	1.77678e+06	2250	0.130491	360	4	14.5	0.0695009	1
4	180	distinct	same	5.18453	2.80443e+06	1750	0.130491	60	16	16.5	0.37745	1
4	181	distinct	same	5.99318	2.82367e+06	2750	0.130491	60	16	16.5	0.0912381	1
4	182	distinct	same	13.6378	3.49581e+06	1250	0.130491	720	4	11.5	0.672145	1
4	183	distinct	same	13.3603	3.5096e+06	2750	0.130491	480	4	11.5	0.288599	1
4	184	distinct	same	8.0634	990670	1400	0.130491	120	0	13	0.078453	1
4	185	distinct	same	17.6039	862417	1450	0.130491	120	0	13	0.0263502	1
4	186	distinct	distinct	5.55469	1.51736e+07	246	0.155997	96	16	10.5	4.05922	1
4	187	distinct	distinct	3.23485	9.29487e+06	550	0.155997	78	4	5.5	3.28334	1
4	188	distinct	same	0.680188	1.17111e+07	912	0.0701459	107	3	0.5	38.9562	1
4	189	distinct	distinct	19.5458	3.19591e+06	12	0.0860378	1944	4	17	4.41812	1
4	190	distinct	same	4.86603	9.92874e+06	0	0.165755	272	9	10.3333	2.0463	1
4	191	distinct	same	7.9381	2.01247e+06	231	0.128784	432	5	10	0.488325	1
4	192	distinct	same	5.37958	1.51754e+07	85	0.0734658	144	4	0.5	0.0203962	1
4	193	distinct	same	2.4047	1.49365e+07	221	0.193393	240	4	5.5	0.00140637	1
4	194	distinct	same	2.02937	2.06384e+06	175	0.181311	160	7	13	0.608032	1
4	195	distinct	same	2.84193	2.06466e+06	175	0.128784	86	16	12	0.388255	1
4	196	distinct	distinct	1.69666	7.01048e+06	216	0.165755	104	7	6	1.34815	1
5	6	distinct	same	8.25665	1.1764e+07	248	0.155997	242	4	20.5	4.144	1
5	7	distinct	same	19.5003	5.01731e+06	340	0.155997	204	37	8.5	0.47195	1
5	8	distinct	same	19.5003	5.01731e+06	340	0.140131	2280	37	8.5	0.100484	1
5	9	distinct	same	8.66931	2.42097e+06	16	0.155997	80	5	23	5.79092	1
5	10	distinct	distinct	15.4706	6.72907e+06	158	0.0546444	103	1	18.5	6.32919	1
5	11	distinct	same	13.4759	5.11134e+06	600	0.16813	7856	6	1.5	0.332343	1
5	12	distinct	same	10.0643	5.11123e+06	315	0.163009	33880	4	15.5	0.235711	1
5	13	distinct	same	12.2347	5.2111e+06	150	0.106338	65	28	4.5	0.293991	1
5	14	distinct	same	5.66021	5.23582e+06	215	0.139572	90	16	2.5	0.305361	1
5	15	distinct	same	5.14736	5.18626e+06	130	0.193393	64	4	8	0.178585	1
5	16	distinct	same	6.59725	5.04009e+06	350	0.139572	10	19	3	0.00268608	1
5	17	distinct	same	7.91306	5.40866e+06	600	0.171847	224	4	2	0.179297	1
5	18	distinct	same	2.71969	5.04648e+06	500	0.193393	68.3	4	4.5	0.692027	1
5	19	distinct	same	5.88169	4.96204e+06	400	0.193393	2	4	10.5	1.19721	1
5	20	distinct	same	2.15302	5.00371e+06	250	0.186662	462	16	14.5	0.121231	1
5	21	distinct	distinct	8.8548	4.99863e+06	310	0.186662	526	16	14.5	0.434953	1
5	22	distinct	same	8.84286	4.97468e+06	270	0.186662	445	16	14.5	0.29796	1
5	23	distinct	same	21.3723	5.10737e+06	450	0.193393	176	4	4	0.118941	1
5	24	distinct	same	19.5702	4.98389e+06	350	0.193393	180	7	15.5	0.383942	1
5	25	distinct	same	17.6024	5.18029e+06	270	0.193393	137	3	12.5	0.026358	1
5	26	distinct	distinct	6.66708	4.55493e+06	400	0.165755	80	4	8	0.069108	1
5	27	distinct	same	2.07873	1.12052e+07	1300	0.193393	684	4	9.5	0.397477	1
5	28	distinct	same	21.7107	5.19495e+06	610	0.171847	213	1	17.5	0.282249	1
5	29	distinct	same	23.7083	5.19112e+06	640	0.171847	220	1	17.5	0.535561	1
5	30	distinct	same	21.6721	5.19116e+06	621	0.171847	173	1	17.5	0.413656	1
5	31	distinct	same	15.9712	5.18365e+06	655	0.171847	213	1	17.5	0.316275	1
5	32	distinct	same	19.2064	5.18644e+06	630	0.171847	193	1	17.5	0.270921	1
5	33	distinct	same	17.5485	5.1819e+06	688	0.171847	186	1	17.5	0.416678	1
5	34	distinct	same	15.5339	5.18159e+06	650	0.171847	206	1	17.5	0.400665	1
5	35	distinct	same	9.30716	5.19621e+06	155	0.130491	1049	10	13.5	0.204267	1
5	36	distinct	distinct	19.9498	5.30433e+06	60	0.0613465	336	4	12.5	2.1871	1
5	37	distinct	distinct	19.9672	5.30363e+06	50	0.0613465	336	4	12.5	2.33286	1
5	38	distinct	distinct	7.95416	4.43268e+06	650	0.171847	47	4	4.5	0.449906	1
5	39	distinct	distinct	1.01175	6.18713e+06	288	0.0613465	9744	18	16.5	2.92419	1
5	40	distinct	same	8.16656	3.8404e+06	2200	0.130491	528	13	13	0.120823	1
5	41	distinct	same	11.1586	1.43229e+07	1023	0.130491	189	9	9.5	0.0879676	1
5	42	distinct	distinct	19.5878	4.58405e+06	618	0.140807	44	4	2.5	0.178038	1
5	43	distinct	same	2.57146	9.4389e+06	167	0.165755	740	28	17.5	1.22928	1
5	44	distinct	same	8.74018	9.44648e+06	367	0.165755	740	28	17.5	1.23102	1
5	45	distinct	same	14.5199	9.42029e+06	192	0.165755	740	28	17.5	1.31466	1
5	46	distinct	same	8.03925	9.44271e+06	906	0.165755	740	28	17.5	0.539678	1
5	47	distinct	same	9.07787	9.44518e+06	294	0.165755	740	28	17.5	1.52562	1
5	48	distinct	same	13.9133	9.41538e+06	249	0.165755	740	28	17.5	0.42967	1
5	49	distinct	same	7.07396	9.42824e+06	110	0.165755	740	28	17.5	0.880861	1
5	50	distinct	distinct	15.2064	6.66734e+06	153	0.119695	192	5	18	0.67771	1
5	51	distinct	distinct	11.2601	1.45301e+07	675	0.193393	1825	2	17.5	1.9865	1
5	52	distinct	same	6.3541	1.59928e+06	240	0.151292	750	4	18.5	0.026689	1
5	53	distinct	distinct	7.0181	6.30525e+06	894	0.0214724	2	2	15	5.85167	1
5	54	distinct	same	13.4146	5.53271e+06	800	0.181311	25	1	14.5	0.057864	1
5	55	distinct	distinct	11.9705	5.71014e+06	5	0.181311	25	1	14.5	0.125539	1
5	56	distinct	distinct	8.38296	1.48927e+07	220	0.112054	1072	2	15.5	13.8192	1
5	57	distinct	distinct	1.02426	1.50163e+07	44	0.112054	820	2	15.5	13.9239	1
5	58	distinct	distinct	1.15765	3.34793e+06	280	0.130507	60	4	12.5	0.180993	1
5	59	distinct	distinct	8.22794	8.43081e+06	121	0.155997	2028	0	13.5	3.64831	1
5	60	distinct	same	11.7488	2.68728e+06	170	0.130507	17110	10	8	0.196446	1
5	61	same	same	21.83	61179.2	181	0.140131	204	4	15.5	0.951182	0.984375
5	62	distinct	distinct	3.05381	3.14021e+06	275	0.0534284	1960	2	15.5	0.721022	1
5	63	distinct	same	0.487882	4.50942e+06	250	0.130507	312	10	9.5	0.197357	1
5	64	distinct	distinct	11.7377	1.37184e+07	70	0.140131	222.5	4	14	0.703736	1
5	65	distinct	distinct	18.1817	1.37168e+07	147	0.140131	222.5	4	14	0.644745	1
5	66	distinct	distinct	19.3397	1.37163e+07	62	0.140131	222.5	4	14	0.564077	1
5	67	distinct	distinct	21.5958	1.37126e+07	218	0.140131	222.5	4	14	0.434953	1
5	68	distinct	distinct	20.2621	1.37147e+07	145	0.140131	222.5	4	14	0.426686	1
5	69	distinct	distinct	10.6213	1.38034e+07	63	0.140131	222.5	4	14	0.795074	1
5	70	distinct	distinct	7.73301	1.3798e+07	105	0.140131	222.5	4	14	0.529773	1
5	71	distinct	distinct	4.0694	1.37902e+07	123	0.140131	222.5	4	14	1.03917	1
5	72	distinct	distinct	4.89687	1.37867e+07	90	0.140131	222.5	4	14	0.525016	1
5	73	distinct	distinct	20.5842	6.02532e+06	270	0.165755	100	0	14	0.729261	1
5	74	distinct	distinct	17.7996	1.37167e+07	88	0.140131	192	64	10.5	3.877	1
5	75	distinct	same	18.9512	4.63667e+06	276	0.171847	5	4	11.5	0.418515	1
5	76	distinct	same	3.74136	1.45369e+07	550	0.155997	30	4	11	0.844396	1
5	77	distinct	distinct	13.1033	1.45279e+07	550	0.155997	30	4	11	1.01228	1
5	78	distinct	distinct	10.8075	1.41169e+07	262	0.140807	800	18	14	2.3757	1
5	79	distinct	distinct	1.72276	4.55715e+06	100	0.165755	140	1	7	0.0275312	1
5	80	distinct	distinct	3.00919	4.55694e+06	50	0.165755	130	1	7	0.246886	1
5	81	distinct	distinct	3.1639	4.55662e+06	200	0.165755	70	15	8	0.228179	1
5	82	distinct	distinct	9.8148	6.03167e+06	200	0.165755	755	51	17	1.71736	1
5	83	distinct	distinct	4.3677	6.02321e+06	207	0.165755	120	4	15.5	0.111158	1
5	84	distinct	distinct	10.1736	3.34151e+06	250	0.130507	60	4	12.5	0.364053	1
5	85	distinct	distinct	10.6745	3.28454e+06	200	0.130507	60	4	12.5	0.206185	1
5	86	distinct	distinct	10.6745	3.28808e+06	300	0.130507	60	4	12.5	0.662601	1
5	87	distinct	distinct	9.16902	1.17963e+07	270	0.165755	100	0	16	0.102741	1
5	88	distinct	distinct	2.18003	1.49361e+07	296	0.155997	2	28	8.5	4.53187	1
5	89	distinct	distinct	9.24376	4.10319e+06	287	0.140131	288	34	17.5	0.067082	1
5	90	distinct	same	11.5524	1.62158e+07	1300	0.155997	36	25	19.5	1.55867	1
5	91	distinct	same	8.75413	1.62465e+07	540	0.155997	1260	16	7	0.751254	1
5	92	distinct	distinct	20.7239	1.12396e+07	1122	0.155997	190	4	0	3.73498	1
5	93	distinct	distinct	10.3092	1.63256e+07	160	0.165755	540	1	0.5	2.60404	1
5	94	distinct	distinct	10.2537	1.623e+07	365	0.165755	526	2	10.5	0.781541	1
5	95	distinct	distinct	4.36114	1.38581e+07	202	0.165755	484	4	5.5	1.09842	1
5	96	distinct	distinct	3.94144	1.38403e+07	167	0.165755	337	1	5.5	0.723093	1
5	97	distinct	distinct	2.37022	1.3858e+07	234	0.165755	31	3	5.5	1.33875	1
5	98	distinct	same	8.20108	5.24385e+06	290	0.0534284	140	16	5	0.0338631	1
5	99	distinct	distinct	18.7669	4.30237e+06	786	0.139572	329	13	9	1.35235	1
5	100	distinct	same	3.9715	5.11192e+06	250	0.155997	287	4	4.5	1.2186	1
5	101	distinct	same	10.7723	5.09524e+06	710	0.140131	62	3	11	1.3562	1
5	102	distinct	distinct	12.7247	4.34005e+06	194	0.166249	15442	66	8	0.307346	1
5	103	distinct	same	14.962	4.95575e+06	281	0.155997	235	9	20	0.651406	1
5	104	distinct	distinct	0.0725909	4.8676e+06	248	0.139572	548.2	22	0	0.229414	1
5	105	distinct	same	14.0845	4.76564e+06	720	0.140131	160	32	12	0.24501	1
5	106	distinct	same	9.50224	5.04096e+06	820	0.140131	160	32	12	0.462208	1
5	107	distinct	distinct	5.70405	5.03879e+06	155	0.140131	160	32	12	0.537364	1
5	108	distinct	same	16.9575	4.99243e+06	500	0.140131	160	32	12	0.487407	1
5	109	distinct	same	14.4661	4.76843e+06	1009	0.140131	160	32	12	1.01014	1
5	110	distinct	same	4.26995	5.01678e+06	1284	0.140131	160	32	12	1.25804	1
5	111	distinct	same	13.3936	4.69685e+06	1570	0.140131	160	32	12	0.536092	1
5	112	distinct	same	11.4385	4.64954e+06	1180	0.140131	160	32	12	0.457894	1
5	113	distinct	same	11.1928	4.65003e+06	799	0.140131	160	32	12	0.313599	1
5	114	distinct	same	6.57092	4.4942e+06	1335	0.140131	160	32	12	0.610215	1
5	115	distinct	same	3.37581	4.9868e+06	600	0.120917	96	16	11	0.794607	1
5	116	distinct	same	14.9884	4.99222e+06	344	0.120917	40	4	12	2.88621	1
5	117	distinct	same	8.54714	4.78127e+06	178	0.181311	180	6	19.5	0.282249	1
5	118	distinct	same	8.89862	4.77353e+06	214	0.181311	180	6	19.5	0.0355145	1
5	119	distinct	same	10.3478	4.76813e+06	223	0.181311	180	6	19.5	0.380861	1
5	120	distinct	same	7.52355	4.78106e+06	242	0.181311	180	6	19.5	0.297376	1
5	121	distinct	same	7.85376	4.78122e+06	238	0.181311	180	6	19.5	0.625851	1
5	122	distinct	same	9.55471	2.0832e+06	450	0.165755	222	2	4.5	0.0830627	1
5	123	distinct	same	5.07082	1.65833e+07	150	0.140807	192	4	26.5	1.67215	1
5	124	distinct	same	8.41453	1.49211e+07	750	0.155997	383	2	19.5	4.98468	1
5	125	distinct	distinct	4.25726	1.44433e+07	500	0.140863	3320	16	16.5	0.738608	1
5	126	distinct	distinct	5.37931	1.44451e+07	500	0.140863	2856	16	16.5	0.831435	1
5	127	distinct	distinct	4.39185	1.44448e+07	500	0.140863	3000	16	16.5	1.81776	1
5	128	distinct	distinct	4.92062	1.44437e+07	500	0.140863	1776	16	16.5	1.21311	1
5	129	distinct	distinct	3.42961	1.44447e+07	500	0.140863	2792	16	16.5	1.12569	1
5	130	distinct	distinct	4.35582	1.44412e+07	500	0.140863	2328	16	16.5	0.529996	1
5	131	distinct	distinct	4.67668	1.44413e+07	500	0.140863	1720	16	16.5	0.831435	1
5	132	distinct	distinct	5.01605	1.44414e+07	500	0.140863	1224	16	16.5	3.43261	1
5	133	distinct	distinct	4.57697	1.44416e+07	500	0.140863	1944	16	16.5	1.46253	1
5	134	distinct	distinct	3.87114	1.44446e+07	500	0.140863	2328	16	16.5	0.934658	1
5	135	distinct	distinct	4.02517	1.44442e+07	500	0.140863	2328	16	16.5	1.03569	1
5	136	distinct	distinct	2.59202	1.44458e+07	500	0.140863	3200	16	16.5	2.49835	1
5	137	distinct	distinct	3.50468	1.44452e+07	500	0.140863	1584	16	16.5	0.58502	1
5	138	distinct	distinct	7.38019	6.49179e+06	850	0.0584035	2727	32	18	3.43628	1
5	139	distinct	distinct	19.777	6.24239e+06	200	0.0584035	1564	32	18	3.78865	1
5	140	distinct	distinct	11.7094	7.41896e+06	110	0.139572	720	3	12.5	1.16867	1
5	141	distinct	distinct	9.13647	7.4414e+06	20	0.130491	1200	23	0	2.13248	1
5	142	distinct	same	2.71595	1.15904e+07	1045	0.130491	215	7	16	2.11186	1
5	143	distinct	same	4.76062	1.15963e+07	1005	0.130491	215	7	16	2.1998	1
5	144	distinct	same	4.81492	1.1613e+07	1348	0.130491	215	7	16	1.22477	1
5	145	distinct	same	8.32903	1.15846e+07	1620	0.130491	215	7	16	0.367437	1
5	146	distinct	same	7.93812	1.15975e+07	1500	0.130491	215	7	16	0.622979	1
5	147	distinct	same	5.56844	1.1607e+07	1260	0.130491	215	7	16	2.03604	1
5	148	distinct	same	5.8928	1.16072e+07	1323	0.130491	215	7	16	0.360657	1
5	149	distinct	same	7.84376	1.16165e+07	1720	0.130491	215	7	16	0.65521	1
5	150	distinct	same	8.45956	1.15846e+07	1820	0.130491	215	7	16	1.24138	1
5	151	distinct	same	8.34048	1.15845e+07	1960	0.130491	215	7	16	1.0838	1
5	152	distinct	same	8.51871	1.15907e+07	2240	0.130491	215	7	16	0.352686	1
5	153	distinct	same	8.51901	1.15909e+07	2350	0.130491	215	7	16	0.539927	1
5	154	distinct	same	8.50733	1.15977e+07	2450	0.130491	215	7	16	1.77878	1
5	155	distinct	same	8.51324	1.15897e+07	1920	0.130491	215	7	16	2.68238	1
5	156	distinct	same	8.42856	1.15981e+07	2170	0.130491	215	7	16	1.44241	1
5	157	distinct	same	8.41129	1.16149e+07	2260	0.130491	215	7	16	1.80756	1
5	158	distinct	same	8.28046	1.16154e+07	2070	0.130491	215	7	16	3.10018	1
5	159	distinct	same	7.56199	1.16068e+07	2580	0.130491	215	7	16	2.02211	1
5	160	distinct	same	7.57818	1.1585e+07	2550	0.130491	215	7	16	2.74878	1
5	161	distinct	same	8.48125	1.15979e+07	2640	0.130491	215	7	16	1.04229	1
5	162	distinct	same	8.51377	1.15978e+07	2670	0.130491	215	7	16	2.52331	1
5	163	distinct	same	7.55675	1.16073e+07	2420	0.130491	215	7	16	1.62649	1
5	164	distinct	same	8.51479	1.16142e+07	2500	0.130491	215	7	16	0.818674	1
5	165	distinct	same	7.85311	1.15863e+07	1360	0.130491	215	7	16	1.33342	1
5	166	distinct	same	3.30767	1.16173e+07	1185	0.130491	215	7	16	2.27914	1
5	167	distinct	same	6.25071	1.16186e+07	1012	0.130491	215	7	16	2.08007	1
5	168	distinct	distinct	1.33668	1.16293e+07	1003	0.130491	215	7	16	1.66121	1
5	169	distinct	same	7.64609	1.15872e+07	1347	0.130491	215	7	16	0.537364	1
5	170	distinct	same	0.521204	1.16272e+07	1260	0.130491	215	7	16	0.210017	1
5	171	distinct	distinct	4.93017	1.16363e+07	620	0.130491	215	7	16	1.29572	1
5	172	distinct	distinct	2.01367	1.16148e+07	571	0.130491	215	7	16	0.518685	1
5	173	distinct	distinct	5.17982	1.16194e+07	606	0.130491	215	7	16	0.610133	1
5	174	distinct	distinct	1.49861	1.16332e+07	853	0.130491	215	7	16	0.652058	1
5	175	distinct	distinct	5.14582	1.1637e+07	684	0.130491	215	7	16	0.734867	1
5	176	distinct	distinct	5.2245	1.16367e+07	651	0.130491	215	7	16	0.431654	1
5	177	distinct	same	8.16656	3.8404e+06	2200	0.130491	528	13	13	0.146058	1
5	178	distinct	same	1.64418	1.79468e+06	1700	0.130491	360	4	14.5	0.0987354	1
5	179	distinct	distinct	3.11239	1.79122e+06	2200	0.130491	360	4	14.5	0.0367901	1
5	180	distinct	same	6.06198	2.81918e+06	1700	0.130491	60	16	16.5	0.410161	1
5	181	distinct	same	6.87063	2.83842e+06	2700	0.130491	60	16	16.5	0.0585273	1
5	182	distinct	same	14.5153	3.51121e+06	1200	0.130491	720	4	11.5	0.704856	1
5	183	distinct	same	14.2377	3.52501e+06	2700	0.130491	480	4	11.5	0.32131	1
5	184	distinct	same	8.94084	1.00602e+06	1350	0.130491	120	0	13	0.0457422	1
5	185	distinct	same	16.7265	877626	1400	0.130491	120	0	13	0.00636061	1
5	186	distinct	distinct	4.67725	1.51615e+07	296	0.155997	96	16	10.5	4.09193	1
5	187	distinct	distinct	4.1123	9.29315e+06	500	0.155997	78	4	5.5	3.31605	1
5	188	distinct	same	1.55763	1.17071e+07	862	0.0701459	107	3	0.5	38.9889	1
5	189	distinct	distinct	18.6683	3.18581e+06	62	0.0860378	1944	4	17	4.45083	1
5	190	distinct	same	5.74347	9.93687e+06	50	0.165755	272	9	10.3333	2.07901	1
5	191	distinct	same	8.81555	2.02157e+06	281	0.128784	432	5	10	0.521036	1
5	192	distinct	same	4.50213	1.51613e+07	35	0.0734658	144	4	0.5	0.053107	1
5	193	distinct	same	1.52725	1.49216e+07	271	0.193393	240	4	5.5	0.0313044	1
5	194	distinct	same	2.90682	2.07282e+06	225	0.181311	160	7	13	0.640742	1
5	195	distinct	same	3.71937	2.07364e+06	225	0.128784	86	16	12	0.420966	1
5	196	distinct	distinct	2.5741	6.99892e+06	266	0.165755	104	7	6	1.38086	1
6	7	distinct	same	11.2436	7.78685e+06	588	0	446	33	12	3.67205	1
6	8	distinct	same	11.2436	7.78685e+06	588	0.0853747	2038	33	12	4.04352	1
6	9	distinct	same	16.926	1.39861e+07	232	0	162	9	2.5	1.64692	1
6	10	distinct	distinct	7.21392	9.50835e+06	90	0.152803	345	3	2	2.18519	1
6	11	distinct	same	21.7325	7.83874e+06	848	0.0620598	7614	2	22	4.47634	1
6	12	distinct	same	18.321	7.80627e+06	563	0.0601005	33638	0	36	3.90829	1
6	13	distinct	same	20.4914	7.76299e+06	98	0.0763302	307	24	25	3.85001	1
6	14	distinct	same	13.9169	7.34254e+06	33	0.0681572	332	12	18	3.83864	1
6	15	distinct	same	13.404	7.56202e+06	118	0.0609293	178	0	28.5	3.96542	1
6	16	distinct	same	1.6594	7.47405e+06	598	0.0681572	232	15	23.5	4.14131	1
6	17	distinct	same	16.1697	7.92028e+06	848	0.0554136	18	0	18.5	3.9647	1
6	18	distinct	same	5.53695	7.74711e+06	748	0.0609293	173.7	0	25	3.45197	1
6	19	distinct	same	2.37496	7.84698e+06	648	0.0609293	240	0	31	2.9468	1
6	20	distinct	same	6.10363	7.816e+06	498	0.0603449	220	12	35	4.02277	1
6	21	distinct	distinct	0.598153	7.80197e+06	558	0.0603449	284	12	35	3.70905	1
6	22	distinct	same	0.586218	7.83483e+06	518	0.0603449	203	12	35	3.84604	1
6	23	distinct	same	13.1157	7.71763e+06	698	0.0609293	418	0	16.5	4.02506	1
6	24	distinct	same	11.3136	7.83836e+06	598	0.0609293	422	3	36	3.76006	1
6	25	distinct	same	9.34576	7.46709e+06	22	0.0609293	379	1	33	4.11764	1
6	26	distinct	distinct	14.9237	9.47216e+06	648	0.0654916	322	0	28.5	4.07489	1
6	27	distinct	same	6.17791	3.25254e+06	1548	0.0609293	442	8	30	3.74652	0.983015
6	28	distinct	same	13.4541	7.86748e+06	858	0.0554136	455	5	38	3.86175	1
6	29	distinct	same	15.4516	7.8673e+06	888	0.0554136	462	5	38	3.60844	1
6	30	distinct	same	13.4155	7.86597e+06	869	0.0554136	415	5	38	3.73034	1
6	31	distinct	same	7.71456	7.88053e+06	903	0.0554136	455	5	38	3.82773	1
6	32	distinct	same	10.9497	7.87177e+06	878	0.0554136	435	5	38	3.87308	1
6	33	distinct	same	9.29187	7.87318e+06	936	0.0554136	428	5	38	3.72732	1
6	34	distinct	same	7.27727	7.87752e+06	898	0.0554136	448	5	38	3.74334	1
6	35	distinct	same	17.5638	7.80321e+06	93	0.070606	807	6	34	4.34827	1
6	36	distinct	distinct	11.6932	8.06512e+06	188	0.103563	94	0	33	1.9569	1
6	37	distinct	distinct	11.7106	8.06848e+06	198	0.103563	94	0	33	1.81114	1
6	38	distinct	distinct	16.2108	7.69268e+06	898	0.0554136	289	0	25	3.69409	1
6	39	distinct	distinct	9.2684	8.32984e+06	40	0.103563	9502	14	4	1.21982	1
6	40	distinct	same	16.4232	1.00112e+07	2448	0.070606	286	9	33.5	4.02318	1
6	41	distinct	same	19.4153	1.2345e+07	1271	0.070606	431	5	11	4.05603	1
6	42	distinct	distinct	11.3311	8.06806e+06	866	0.0785614	286	0	23	4.32204	1
6	43	distinct	same	10.8281	1.8727e+07	415	0.0654916	498	24	38	2.91472	1
6	44	distinct	same	16.9968	1.87257e+07	615	0.0654916	498	24	38	2.91298	1
6	45	distinct	same	6.26329	1.87377e+07	56	0.0654916	498	24	38	2.82934	1
6	46	distinct	same	16.2959	1.87272e+07	1154	0.0654916	498	24	38	3.60432	1
6	47	distinct	same	17.3345	1.87267e+07	542	0.0654916	498	24	38	2.61838	1
6	48	distinct	same	5.65665	1.87394e+07	497	0.0654916	498	24	38	3.71433	1
6	49	distinct	same	15.3306	1.87445e+07	138	0.0654916	498	24	38	3.26314	1
6	50	distinct	distinct	6.94971	8.11278e+06	95	0.0756459	434	9	38.5	3.46629	1
6	51	distinct	distinct	19.5168	8.99483e+06	923	0.0609293	1583	6	38	2.1575	1
6	52	distinct	same	1.90255	1.22214e+07	8	0.0606179	508	0	39	4.11731	1
6	53	distinct	distinct	15.2747	8.85701e+06	1142	0.153675	244	2	35.5	1.70767	1
6	54	distinct	same	21.6713	7.78527e+06	1048	0.068101	267	3	35	4.08614	1
6	55	distinct	distinct	20.2271	7.95417e+06	243	0.068101	267	3	35	4.01846	1
6	56	distinct	distinct	0.126316	1.31334e+07	28	0.0536626	830	6	36	9.67524	1
6	57	distinct	distinct	9.28091	1.30304e+07	292	0.0536626	578	6	36	9.7799	1
6	58	distinct	distinct	9.4143	1.30525e+07	32	0.0587782	302	0	33	3.96301	1
6	59	distinct	distinct	16.4846	9.08258e+06	127	0	1786	4	34	0.495692	1
6	60	distinct	same	20.0054	1.1247e+07	78	0.0587782	16868	6	12.5	3.94755	1
6	61	distinct	same	13.5733	1.18244e+07	67	0.0853747	446	0	36	3.19282	1
6	62	distinct	distinct	11.3105	1.47032e+07	27	0.138701	1718	2	36	3.42298	1
6	63	distinct	same	8.74453	7.37868e+06	498	0.0587782	70	6	30	3.94664	1
6	64	distinct	distinct	3.48107	1.13481e+07	178	0.0853747	464.5	8	34.5	3.44026	1
6	65	distinct	distinct	9.92504	1.13491e+07	101	0.0853747	464.5	8	34.5	3.49926	1
6	66	distinct	distinct	11.0831	1.13485e+07	186	0.0853747	464.5	8	34.5	3.57992	1
6	67	distinct	distinct	13.3392	1.13515e+07	30	0.0853747	464.5	8	34.5	3.70905	1
6	68	distinct	distinct	12.0054	1.13518e+07	103	0.0853747	464.5	8	34.5	3.71731	1
6	69	distinct	distinct	18.878	1.11975e+07	185	0.0853747	464.5	8	34.5	3.34893	1
6	70	distinct	distinct	15.9897	1.12024e+07	353	0.0853747	464.5	8	34.5	3.61423	1
6	71	distinct	distinct	12.326	1.1212e+07	125	0.0853747	464.5	8	34.5	3.10483	1
6	72	distinct	distinct	13.1535	1.12178e+07	338	0.0853747	464.5	8	34.5	3.61898	1
6	73	distinct	distinct	12.3276	8.71352e+06	22	0.0654916	342	4	34.5	3.41474	1
6	74	distinct	distinct	9.54295	1.13481e+07	160	0.0853747	50	60	31	0.266999	1
6	75	distinct	same	10.6945	7.40915e+06	28	0.0554136	237	0	32	3.72549	1
6	76	distinct	same	11.998	8.99294e+06	798	0	212	8	31.5	3.2996	1
6	77	distinct	distinct	21.3599	8.99745e+06	798	0	212	8	31.5	3.13172	1
6	78	distinct	distinct	19.0642	1.08757e+07	510	0.0785614	558	14	6.5	1.7683	1
6	79	distinct	distinct	9.9794	9.46946e+06	148	0.0654916	382	5	27.5	4.17153	1
6	80	distinct	distinct	11.2658	9.47161e+06	298	0.0654916	372	3	27.5	3.89711	1
6	81	distinct	distinct	11.4205	9.47086e+06	448	0.0654916	172	11	28.5	3.91582	1
6	82	distinct	distinct	1.55815	8.71729e+06	48	0.0654916	513	47	37.5	2.42664	1
6	83	distinct	distinct	3.88895	8.7222e+06	41	0.0654916	362	0	36	4.03284	1
6	84	distinct	distinct	18.4303	1.3058e+07	498	0.0587782	302	0	33	3.77995	1
6	85	distinct	distinct	18.9312	1.296e+07	48	0.0587782	302	0	33	3.93782	1
6	86	distinct	distinct	18.9312	1.29668e+07	548	0.0587782	302	0	33	3.4814	1
6	87	distinct	distinct	17.4257	1.03157e+06	22	0.0654916	342	4	36.5	4.24674	1
6	88	distinct	distinct	10.4367	7.02823e+06	48	0	240	24	29	0.387869	1
6	89	distinct	distinct	17.5004	7.72692e+06	39	0.0853747	46	30	38	4.07692	1
6	90	distinct	same	19.8091	1.20082e+07	1548	0	206	21	1	2.58533	1
6	91	distinct	same	17.0108	1.19198e+07	788	0	1018	12	13.5	3.39275	1
6	92	distinct	distinct	12.4673	544122	1370	0	432	8	20.5	0.409023	1
6	93	distinct	distinct	18.5659	9.84665e+06	88	0.0654916	298	5	20	1.53996	1
6	94	distinct	distinct	18.5104	9.92158e+06	613	0.0654916	284	6	10	3.36246	1
6	95	distinct	distinct	12.6178	1.12678e+07	46	0.0654916	242	0	15	3.04558	1
6	96	distinct	distinct	4.3152	1.12784e+07	81	0.0654916	95	5	15	3.42091	1
6	97	distinct	distinct	10.6269	1.12605e+07	14	0.0654916	273	7	15	2.80525	1
6	98	distinct	same	0.0555633	7.29747e+06	42	0.138701	382	12	25.5	4.17786	1
6	99	distinct	distinct	10.5103	8.19012e+06	1034	0.0681572	87	9	11.5	2.79165	1
6	100	distinct	same	12.2281	7.25e+06	2	0	45	0	16	2.9254	1
6	101	distinct	same	2.5157	7.71421e+06	958	0.0853747	304	7	31.5	2.7878	1
6	102	distinct	distinct	20.9813	8.79299e+06	54	0.0543408	15200	62	28.5	3.83665	1
6	103	distinct	same	6.70531	7.84604e+06	529	0	7	5	40.5	3.49259	1
6	104	distinct	distinct	8.18405	7.92148e+06	496	0.0681572	306.2	18	20.5	3.91459	1
6	105	distinct	same	22.3412	9.29873e+06	968	0.0853747	402	28	32.5	3.89899	1
6	106	distinct	same	17.7589	9.26932e+06	1068	0.0853747	402	28	32.5	3.68179	1
6	107	distinct	distinct	13.9607	9.24786e+06	403	0.0853747	402	28	32.5	3.60664	1
6	108	distinct	same	8.7009	9.24255e+06	748	0.0853747	402	28	32.5	3.65659	1
6	109	distinct	same	22.7228	9.29893e+06	1257	0.0853747	402	28	32.5	3.13386	1
6	110	distinct	same	12.5266	9.27124e+06	1532	0.0853747	402	28	32.5	2.88596	1
6	111	distinct	same	21.6502	9.31245e+06	1818	0.0853747	402	28	32.5	3.60791	1
6	112	distinct	same	19.6951	9.37272e+06	1428	0.0853747	402	28	32.5	3.68611	1
6	113	distinct	same	19.4495	9.37161e+06	1047	0.0853747	402	28	32.5	3.8304	1
6	114	distinct	same	14.8276	9.43378e+06	1583	0.0853747	402	28	32.5	3.53379	1
6	115	distinct	same	11.6325	9.2481e+06	848	0.071171	338	12	31.5	3.34939	1
6	116	distinct	same	6.73172	9.24565e+06	592	0.071171	282	8	32.5	1.25779	1
6	117	distinct	same	16.8038	7.37101e+06	70	0.068101	422	10	40	3.86175	1
6	118	distinct	same	17.1553	7.3718e+06	34	0.068101	422	10	40	4.10849	1
6	119	distinct	same	18.6044	7.37364e+06	25	0.068101	422	10	40	3.76314	1
6	120	distinct	same	15.7802	7.36408e+06	6	0.068101	422	10	40	3.84662	1
6	121	distinct	same	16.1104	7.36458e+06	10	0.068101	422	10	40	3.51815	1
6	122	distinct	same	17.8114	1.30684e+07	698	0.0654916	20	6	25	4.06094	1
6	123	distinct	same	13.3275	1.12733e+07	98	0.0785614	50	0	6	2.47185	1
6	124	distinct	same	16.6712	6.52409e+06	998	0	141	6	40	0.840678	1
6	125	distinct	distinct	12.5139	1.01074e+07	748	0.0162045	3078	12	37	3.40539	1
6	126	distinct	distinct	13.636	1.01092e+07	748	0.0162045	2614	12	37	3.31257	1
6	127	distinct	distinct	12.6485	1.01081e+07	748	0.0162045	2758	12	37	2.32624	1
6	128	distinct	distinct	13.1773	1.01081e+07	748	0.0162045	1534	12	37	2.93089	1
6	129	distinct	distinct	11.6863	1.01075e+07	748	0.0162045	2550	12	37	3.01831	1
6	130	distinct	distinct	12.6125	1.01075e+07	748	0.0162045	2086	12	37	3.614	1
6	131	distinct	distinct	12.9333	1.01093e+07	748	0.0162045	1478	12	37	3.31257	1
6	132	distinct	distinct	13.2727	1.01099e+07	748	0.0162045	982	12	37	0.711391	1
6	133	distinct	distinct	12.8336	1.01091e+07	748	0.0162045	1702	12	37	2.68147	1
6	134	distinct	distinct	12.1278	1.01078e+07	748	0.0162045	2086	12	37	3.20934	1
6	135	distinct	distinct	12.2818	1.01078e+07	748	0.0162045	2086	12	37	3.10831	1
6	136	distinct	distinct	10.8487	1.01077e+07	748	0.0162045	2958	12	37	1.64565	1
6	137	distinct	distinct	11.7613	1.0108e+07	748	0.0162045	1342	12	37	3.55898	1
6	138	distinct	distinct	15.6368	8.2416e+06	1098	0.14045	2485	28	2.5	0.70772	1
6	139	distinct	distinct	11.5203	8.31792e+06	48	0.14045	1322	28	2.5	0.355354	1
6	140	distinct	distinct	3.4528	9.06919e+06	138	0.0681572	478	7	33	2.97533	1
6	141	distinct	distinct	17.3931	9.14964e+06	228	0.070606	958	19	20.5	2.01152	1
6	142	distinct	same	10.9726	2.90556e+06	1293	0.070606	457	11	36.5	2.03214	0.981481
6	143	distinct	same	13.0173	2.90505e+06	1253	0.070606	457	11	36.5	1.9442	0.984
6	144	distinct	same	13.0716	2.90537e+06	1596	0.070606	457	11	36.5	2.91923	1
6	145	distinct	same	16.5857	2.91198e+06	1868	0.070606	457	11	36.5	3.77656	1
6	146	distinct	same	16.1948	2.90945e+06	1748	0.070606	457	11	36.5	3.52102	1
6	147	distinct	same	13.8251	2.90581e+06	1508	0.070606	457	11	36.5	2.10796	1
6	148	distinct	same	14.1494	2.90615e+06	1571	0.070606	457	11	36.5	3.78334	0.985816
6	149	distinct	same	16.1004	2.91177e+06	1968	0.070606	457	11	36.5	3.48879	1
6	150	distinct	same	16.7162	2.91459e+06	2068	0.070606	457	11	36.5	2.90262	1
6	151	distinct	same	16.5971	2.91551e+06	2208	0.070606	457	11	36.5	3.0602	1
6	152	distinct	same	16.7754	2.9164e+06	2488	0.070606	457	11	36.5	3.79131	1
6	153	distinct	same	16.7757	2.9166e+06	2598	0.070606	457	11	36.5	3.60407	1
6	154	distinct	same	16.764	2.91408e+06	2698	0.070606	457	11	36.5	2.36522	1
6	155	distinct	same	16.7699	2.9149e+06	2168	0.070606	457	11	36.5	1.46162	1
6	156	distinct	same	16.6852	2.91283e+06	2418	0.070606	457	11	36.5	2.70159	1
6	157	distinct	same	16.6679	2.91516e+06	2508	0.070606	457	11	36.5	2.33644	1
6	158	distinct	same	16.5371	2.91431e+06	2318	0.070606	457	11	36.5	1.04382	1
6	159	distinct	same	15.8186	2.91392e+06	2828	0.070606	457	11	36.5	2.12189	1
6	160	distinct	same	15.8348	2.91944e+06	2798	0.070606	457	11	36.5	1.39522	1
6	161	distinct	same	16.7379	2.91486e+06	2888	0.070606	457	11	36.5	3.10172	1
6	162	distinct	same	16.7704	2.91534e+06	2918	0.070606	457	11	36.5	1.62069	1
6	163	distinct	same	15.8134	2.91358e+06	2668	0.070606	457	11	36.5	2.51751	1
6	164	distinct	same	16.7714	2.91673e+06	2748	0.070606	457	11	36.5	3.32533	1
6	165	distinct	same	16.1098	2.91086e+06	1608	0.070606	457	11	36.5	2.81058	1
6	166	distinct	same	11.5643	2.9029e+06	1433	0.070606	457	11	36.5	1.86486	1
6	167	distinct	same	14.5074	2.89992e+06	1260	0.070606	457	11	36.5	2.06393	1
6	168	distinct	distinct	9.59332	2.906e+06	1251	0.070606	457	11	36.5	2.48279	1
6	169	distinct	same	15.9027	2.91037e+06	1595	0.070606	457	11	36.5	3.60664	1
6	170	distinct	same	8.77785	2.90856e+06	1508	0.070606	457	11	36.5	3.93398	1
6	171	distinct	distinct	13.1868	2.90465e+06	868	0.070606	457	11	36.5	2.84829	1
6	172	distinct	distinct	10.2703	2.89422e+06	819	0.070606	457	11	36.5	3.62532	1
6	173	distinct	distinct	13.4365	2.89448e+06	854	0.070606	457	11	36.5	3.53387	0.981818
6	174	distinct	distinct	9.75525	2.90326e+06	1101	0.070606	457	11	36.5	3.49194	1
6	175	distinct	distinct	13.4025	2.90541e+06	932	0.070606	457	11	36.5	3.40913	1
6	176	distinct	distinct	13.4811	2.90664e+06	899	0.070606	457	11	36.5	3.71235	1
6	177	distinct	same	16.4232	1.00112e+07	2448	0.070606	286	9	33.5	3.99794	1
6	178	distinct	same	9.90082	1.19535e+07	1948	0.070606	118	0	35	4.04527	1
6	179	distinct	distinct	11.369	1.19437e+07	2448	0.070606	118	0	35	4.18079	1
6	180	distinct	same	14.3186	1.18059e+07	1948	0.070606	182	12	37	3.73384	1
6	181	distinct	same	15.1273	1.18078e+07	2948	0.070606	182	12	37	4.20253	1
6	182	distinct	same	22.7719	1.05746e+07	1448	0.070606	478	0	32	3.43914	1
6	183	distinct	same	22.4944	1.05714e+07	2948	0.070606	238	0	32	3.82269	1
6	184	distinct	same	17.1975	1.16293e+07	1598	0.070606	122	4	33.5	4.18974	1
6	185	distinct	same	8.46985	1.14154e+07	1648	0.070606	122	4	33.5	4.13764	1
6	186	distinct	distinct	3.5794	6.74784e+06	48	0	338	12	10	0.0520661	1
6	187	distinct	distinct	12.3689	1.87822e+07	748	0	320	0	26	0.82795	1
6	188	distinct	same	9.81428	2.91546e+06	1110	0.125631	349	1	20	34.8449	1
6	189	distinct	distinct	10.4117	1.44769e+07	186	0.192662	1702	0	3.5	0.306825	1
6	190	distinct	same	14.0001	1.48581e+07	198	0.0654916	30	5	30.8333	2.06499	1
6	191	distinct	same	17.0722	1.30256e+07	33	0.0524698	190	9	30.5	3.62296	1
6	192	distinct	same	3.75451	1.12606e+07	283	0.0831053	386	0	20	4.09089	1
6	193	distinct	same	6.72939	8.58791e+06	23	0.0609293	2	0	26	4.1127	1
6	194	distinct	same	11.1635	1.30717e+07	23	0.068101	82	11	7.5	3.50326	1
6	195	distinct	same	11.976	1.30722e+07	23	0.0524698	328	12	8.5	3.72303	1
6	196	distinct	distinct	10.8308	8.10921e+06	18	0.0654916	346	11	14.5	2.76314	1
7	8	same	same	0	0	0	0.0853747	2484	0	0	0.371467	0.698795
7	9	distinct	same	28.1696	6.49121e+06	356	0	284	42	14.5	5.31897	1
7	10	distinct	distinct	4.02973	9.38839e+06	498	0.152803	101	36	10	5.85724	1
7	11	same	same	32.9761	210845	260	0.0620598	8060	31	10	0.804293	0.991588
7	12	distinct	same	29.5646	168637	25	0.0601005	34084	33	24	0.236239	1
7	13	distinct	same	31.735	269839	490	0.0763302	139	9	13	0.177959	1
7	14	distinct	same	25.1605	497501	555	0.0681572	114	21	6	0.166589	0.9819
7	15	distinct	same	24.6476	225041	470	0.0609293	268	33	16.5	0.293365	1
7	16	distinct	same	12.903	493286	10	0.0681572	214	18	11.5	0.469264	1
7	17	distinct	same	27.4133	724089	260	0.0554136	428	33	6.5	0.292653	1
7	18	distinct	same	16.7806	39821.3	160	0.0609293	272.3	33	13	0.220076	0.975758
7	19	same	same	13.6186	61749.6	60	0.0609293	206	33	19	0.725255	0.966942
7	20	same	same	17.3473	32244.3	90	0.0603449	666	21	23	0.350719	1
7	21	distinct	distinct	10.6455	18713.2	30	0.0603449	730	21	23	0.0369969	1
7	22	same	same	10.6574	48795.6	70	0.0603449	649	21	23	0.17399	1
7	23	distinct	same	1.87201	90062.8	110	0.0609293	28	33	4.5	0.35301	1
7	24	same	same	0.0699135	52405	10	0.0609293	24	30	24	0.0880078	0.976744
7	25	distinct	same	1.89789	351132	610	0.0609293	67	34	21	0.445592	1
7	26	distinct	distinct	26.1674	7.0907e+06	60	0.0654916	124	33	16.5	0.402842	1
7	27	distinct	same	17.4216	9.19783e+06	960	0.0609293	888	41	18	0.074473	1
7	28	distinct	same	2.21045	367675	270	0.0554136	9	38	26	0.189702	1
7	29	distinct	same	4.20798	362027	300	0.0554136	16	38	26	0.0636111	1
7	30	distinct	same	2.1718	360411	281	0.0554136	31	38	26	0.0582939	1
7	31	distinct	same	3.52909	368299	315	0.0554136	9	38	26	0.155675	1
7	32	distinct	same	0.293924	361069	290	0.0554136	11	38	26	0.201029	0.967213
7	33	distinct	same	1.95178	356462	348	0.0554136	18	38	26	0.0552725	0.968254
7	34	distinct	same	3.96638	361566	310	0.0554136	2	38	26	0.0712855	1
7	35	distinct	same	28.8074	291644	495	0.070606	1253	27	22	0.676217	1
7	36	distinct	distinct	0.449524	6.57408e+06	400	0.103563	540	33	21	1.71515	1
7	37	distinct	distinct	0.466906	6.57689e+06	390	0.103563	540	33	21	1.86091	1
7	38	distinct	distinct	27.4545	1.24773e+06	310	0.0554136	157	33	13	0.0220445	1
7	39	distinct	distinct	20.512	7.89878e+06	628	0.103563	9948	19	8	2.45223	1
7	40	distinct	same	27.6669	2.25082e+06	1860	0.070606	732	24	21.5	0.351127	1
7	41	distinct	same	30.6589	1.914e+07	683	0.070606	15	28	1	0.383983	1
7	42	distinct	distinct	0.0874816	442915	278	0.0785614	160	33	11	0.649988	0.959596
7	43	distinct	same	22.0718	1.29776e+07	173	0.0654916	944	9	26	0.757333	1
7	44	distinct	same	28.2405	1.29912e+07	27	0.0654916	944	9	26	0.759066	1
7	45	distinct	same	4.98036	1.29545e+07	532	0.0654916	944	9	26	0.842711	1
7	46	distinct	same	27.5395	1.29855e+07	566	0.0654916	944	9	26	0.0677277	1
7	47	distinct	same	28.5782	1.29899e+07	46	0.0654916	944	9	26	1.05367	1
7	48	distinct	same	5.587	1.29472e+07	91	0.0654916	944	9	26	0.0422806	1
7	49	distinct	same	26.5742	1.29788e+07	450	0.0654916	944	9	26	0.408911	1
7	50	distinct	distinct	4.29393	8.25028e+06	493	0.0756459	12	42	26.5	0.20576	1
7	51	distinct	distinct	30.7604	1.5985e+07	335	0.0609293	2029	39	26	1.51455	1
7	52	distinct	same	13.1462	4.6714e+06	580	0.0606179	954	33	27	0.445261	0.987342
7	53	distinct	distinct	26.5184	8.46672e+06	554	0.153675	202	35	23.5	5.37972	1
7	54	distinct	same	32.9149	752161	460	0.068101	179	36	23	0.414086	1
7	55	distinct	distinct	31.4707	1.15328e+06	345	0.068101	179	36	23	0.346411	1
7	56	distinct	distinct	11.1173	1.84281e+07	560	0.0536626	1276	39	24	13.3473	1
7	57	distinct	distinct	20.5246	1.8407e+07	296	0.0536626	1024	39	24	13.452	1
7	58	distinct	distinct	20.6579	5.27028e+06	620	0.0587782	144	33	21	0.290957	1
7	59	distinct	distinct	27.7282	1.07948e+07	461	0	2232	37	22	3.17636	1
7	60	distinct	same	31.2491	3.48209e+06	510	0.0587782	17314	27	0.5	0.275505	1
7	61	distinct	same	2.3297	5.05883e+06	521	0.0853747	0	33	24	0.479232	1
7	62	distinct	distinct	22.5541	7.11793e+06	615	0.138701	2164	35	24	0.249072	1
7	63	distinct	same	19.9882	1.93515e+06	90	0.0587782	516	27	18	0.274593	1
7	64	distinct	distinct	7.76257	1.17032e+07	410	0.0853747	18.5	41	22.5	0.231786	1
7	65	distinct	distinct	1.31861	1.17023e+07	487	0.0853747	18.5	41	22.5	0.172794	1
7	66	distinct	distinct	0.160575	1.17012e+07	402	0.0853747	18.5	41	22.5	0.0921265	1
7	67	distinct	distinct	2.09555	1.16998e+07	558	0.0853747	18.5	41	22.5	0.0369969	1
7	68	distinct	distinct	0.761778	1.17023e+07	485	0.0853747	18.5	41	22.5	0.0452644	1
7	69	distinct	distinct	30.1216	1.16728e+07	403	0.0853747	18.5	41	22.5	0.323124	1
7	70	distinct	distinct	27.2333	1.1671e+07	235	0.0853747	18.5	41	22.5	0.0578231	1
7	71	distinct	distinct	23.5697	1.16703e+07	463	0.0853747	18.5	41	22.5	0.567223	1
7	72	distinct	distinct	24.3972	1.16713e+07	250	0.0853747	18.5	41	22.5	0.0530657	1
7	73	distinct	distinct	1.08391	8.04751e+06	610	0.0654916	104	37	22.5	0.25731	1
7	74	distinct	distinct	1.7007	1.17014e+07	428	0.0853747	396	27	19	3.40505	1
7	75	distinct	same	0.549134	1.43068e+06	616	0.0554136	209	33	20	0.0534352	1
7	76	distinct	same	23.2417	1.59874e+07	210	0	234	41	19.5	0.372446	1
7	77	distinct	distinct	32.6035	1.59861e+07	210	0	234	41	19.5	0.540333	1
7	78	distinct	distinct	30.3078	1.17495e+07	78	0.0785614	1004	19	5.5	1.90375	1
7	79	distinct	distinct	21.223	7.09069e+06	440	0.0654916	64	38	15.5	0.499481	1
7	80	distinct	distinct	22.5095	7.0924e+06	290	0.0654916	74	36	15.5	0.225064	1
7	81	distinct	distinct	22.6642	7.09138e+06	140	0.0654916	274	22	16.5	0.243771	1
7	82	distinct	distinct	9.6855	8.05761e+06	540	0.0654916	959	14	25.5	1.24541	1
7	83	distinct	distinct	15.1326	8.05247e+06	547	0.0654916	84	33	24	0.360793	1
7	84	distinct	distinct	29.6739	5.27538e+06	90	0.0587782	144	33	21	0.107897	1
7	85	distinct	distinct	30.1748	5.17624e+06	540	0.0587782	144	33	21	0.265766	1
7	86	distinct	distinct	30.1748	5.1831e+06	40	0.0587782	144	33	21	0.19065	1
7	87	distinct	distinct	28.6693	8.34052e+06	610	0.0654916	104	37	24.5	0.574692	1
7	88	distinct	distinct	21.6803	1.43981e+07	636	0	206	9	17	4.05992	1
7	89	distinct	distinct	28.744	2.22043e+06	627	0.0853747	492	3	26	0.404868	1
7	90	distinct	same	31.0527	1.63568e+07	960	0	240	12	11	1.08672	1
7	91	distinct	same	28.2544	1.61069e+07	200	0	1464	21	1.5	0.279303	1
7	92	distinct	distinct	1.22365	7.25582e+06	782	0	14	41	8.5	3.26303	1
7	93	distinct	distinct	29.8095	1.32073e+07	500	0.0654916	744	38	8	2.13209	1
7	94	distinct	distinct	29.754	1.31742e+07	25	0.0654916	730	39	2	0.309591	1
7	95	distinct	distinct	23.8614	1.17881e+07	542	0.0654916	688	33	3	0.626467	1
7	96	distinct	distinct	15.5588	1.17777e+07	507	0.0654916	541	38	3	0.251143	1
7	97	distinct	distinct	21.8705	1.17821e+07	574	0.0654916	173	40	3	0.866801	1
7	98	distinct	same	11.2992	561663	630	0.138701	64	21	13.5	0.505813	1
7	99	distinct	distinct	0.733377	765577	446	0.0681572	533	24	0.5	0.880398	0.953216
7	100	distinct	same	23.4718	807711	590	0	491	33	4	0.746651	1
7	101	distinct	same	8.72795	80381.5	370	0.0853747	142	40	19.5	0.884249	1
7	102	distinct	distinct	32.225	1.0094e+06	534	0.0543408	15646	29	16.5	0.164604	1
7	103	same	same	4.53834	64263.7	59	0	439	28	28.5	0.179456	1
7	104	distinct	distinct	19.4277	152728	92	0.0681572	752.2	15	8.5	0.242537	1
7	105	distinct	same	33.5848	1.8012e+06	380	0.0853747	44	5	20.5	0.226941	1
7	106	distinct	same	29.0025	1.95507e+06	480	0.0853747	44	5	20.5	0.00974207	1
7	107	distinct	distinct	25.2043	1.92897e+06	185	0.0853747	44	5	20.5	0.0654139	1
7	108	distinct	same	2.54274	1.88897e+06	160	0.0853747	44	5	20.5	0.0154567	1
7	109	distinct	same	33.9664	1.80318e+06	669	0.0853747	44	5	20.5	0.538188	1
7	110	distinct	same	23.7702	1.93957e+06	944	0.0853747	44	5	20.5	0.786092	1
7	111	distinct	same	32.8938	1.77563e+06	1230	0.0853747	44	5	20.5	0.0641416	1
7	112	distinct	same	30.9388	1.8192e+06	840	0.0853747	44	5	20.5	0.0140565	1
7	113	distinct	same	30.6931	1.81818e+06	459	0.0853747	44	5	20.5	0.158352	1
7	114	distinct	same	26.0712	1.80989e+06	995	0.0853747	44	5	20.5	0.138265	1
7	115	distinct	same	22.8761	1.8913e+06	260	0.071171	108	21	19.5	0.322656	1
7	116	distinct	same	4.51193	1.89238e+06	4	0.071171	164	41	20.5	2.41426	1
7	117	distinct	same	28.0474	1.17284e+06	518	0.068101	24	43	28	0.189702	1
7	118	distinct	same	28.3989	1.18848e+06	554	0.068101	24	43	28	0.436436	1
7	119	distinct	same	29.8481	1.19638e+06	563	0.068101	24	43	28	0.0910895	1
7	120	distinct	same	27.0238	1.18975e+06	582	0.068101	24	43	28	0.174574	1
7	121	distinct	same	27.3541	1.18821e+06	578	0.068101	24	43	28	0.153901	1
7	122	distinct	same	29.055	5.44227e+06	110	0.0654916	426	39	13	0.388888	1
7	123	distinct	same	24.5711	1.52845e+07	490	0.0785614	396	33	18	1.2002	1
7	124	distinct	same	27.9148	1.39503e+07	410	0	587	39	28	4.51273	1
7	125	distinct	distinct	23.7576	1.70002e+07	160	0.0162045	3524	21	25	0.266658	1
7	126	distinct	distinct	24.8796	1.70033e+07	160	0.0162045	3060	21	25	0.359485	1
7	127	distinct	distinct	23.8921	1.70021e+07	160	0.0162045	3204	21	25	1.34581	1
7	128	distinct	distinct	24.4209	1.70012e+07	160	0.0162045	1980	21	25	0.741161	1
7	129	distinct	distinct	22.9299	1.70014e+07	160	0.0162045	2996	21	25	0.653744	1
7	130	distinct	distinct	23.8561	1.69988e+07	160	0.0162045	2532	21	25	0.0580462	1
7	131	distinct	distinct	24.177	1.70006e+07	160	0.0162045	1924	21	25	0.359485	1
7	132	distinct	distinct	24.5163	1.70013e+07	160	0.0162045	1428	21	25	2.96066	1
7	133	distinct	distinct	24.0773	1.70006e+07	160	0.0162045	2148	21	25	0.990577	1
7	134	distinct	distinct	23.3714	1.70016e+07	160	0.0162045	2532	21	25	0.462708	1
7	135	distinct	distinct	23.5255	1.70013e+07	160	0.0162045	2532	21	25	0.56374	1
7	136	distinct	distinct	22.0923	1.70024e+07	160	0.0162045	3404	21	25	2.0264	1
7	137	distinct	distinct	23.005	1.70023e+07	160	0.0162045	1788	21	25	0.11307	1
7	138	distinct	distinct	26.8805	8.16425e+06	510	0.14045	2931	5	9.5	2.96433	1
7	139	distinct	distinct	0.276688	7.95069e+06	540	0.14045	1768	5	9.5	3.3167	1
7	140	distinct	distinct	7.79085	9.77717e+06	450	0.0681572	924	40	21	0.696717	1
7	141	distinct	distinct	28.6368	9.85637e+06	360	0.070606	1404	14	8.5	1.66053	1
7	142	distinct	same	22.2162	9.30176e+06	705	0.070606	11	44	24.5	1.63991	1
7	143	distinct	same	24.2609	9.30638e+06	665	0.070606	11	44	24.5	1.72785	1
7	144	distinct	same	24.3152	9.32062e+06	1008	0.070606	11	44	24.5	0.752819	1
7	145	distinct	same	27.8293	9.30116e+06	1280	0.070606	11	44	24.5	0.104513	1
7	146	distinct	same	27.4384	9.31026e+06	1160	0.070606	11	44	24.5	0.151029	1
7	147	distinct	same	25.0687	9.31588e+06	920	0.070606	11	44	24.5	1.56409	1
7	148	distinct	same	25.3931	9.31622e+06	983	0.070606	11	44	24.5	0.111294	1
7	149	distinct	same	27.3441	9.3277e+06	1380	0.070606	11	44	24.5	0.18326	1
7	150	distinct	same	27.9599	9.30282e+06	1480	0.070606	11	44	24.5	0.769432	1
7	151	distinct	same	27.8408	9.3034e+06	1620	0.070606	11	44	24.5	0.611849	1
7	152	distinct	same	28.019	9.30919e+06	1900	0.070606	11	44	24.5	0.119264	1
7	153	distinct	same	28.0193	9.30948e+06	2010	0.070606	11	44	24.5	0.0679767	1
7	154	distinct	same	28.0076	9.31348e+06	2110	0.070606	11	44	24.5	1.30683	1
7	155	distinct	same	28.0135	9.30736e+06	1580	0.070606	11	44	24.5	2.21043	1
7	156	distinct	same	27.9289	9.31301e+06	1830	0.070606	11	44	24.5	0.970463	1
7	157	distinct	same	27.9116	9.32856e+06	1920	0.070606	11	44	24.5	1.33561	1
7	158	distinct	same	27.7808	9.32841e+06	1730	0.070606	11	44	24.5	2.62823	1
7	159	distinct	same	27.0623	9.32103e+06	2240	0.070606	11	44	24.5	1.55016	1
7	160	distinct	same	27.0785	9.30635e+06	2210	0.070606	11	44	24.5	2.27683	1
7	161	distinct	same	27.9815	9.3142e+06	2300	0.070606	11	44	24.5	0.570335	1
7	162	distinct	same	28.0141	9.31444e+06	2330	0.070606	11	44	24.5	2.05136	1
7	163	distinct	same	27.057	9.32118e+06	2080	0.070606	11	44	24.5	1.15454	1
7	164	distinct	same	28.0151	9.32904e+06	2160	0.070606	11	44	24.5	0.346724	1
7	165	distinct	same	27.3534	9.30183e+06	1020	0.070606	11	44	24.5	0.861473	1
7	166	distinct	same	22.808	9.32256e+06	845	0.070606	11	44	24.5	1.80719	1
7	167	distinct	same	25.751	9.3217e+06	672	0.070606	11	44	24.5	1.60812	1
7	168	distinct	distinct	20.837	9.33458e+06	663	0.070606	11	44	24.5	1.18926	1
7	169	distinct	same	27.1464	9.3023e+06	1007	0.070606	11	44	24.5	0.0654139	1
7	170	distinct	same	20.0215	9.33447e+06	920	0.070606	11	44	24.5	0.261933	1
7	171	distinct	distinct	24.4305	9.33953e+06	280	0.070606	11	44	24.5	0.823765	1
7	172	distinct	distinct	21.514	9.31481e+06	231	0.070606	11	44	24.5	0.0467343	1
7	173	distinct	distinct	24.6801	9.31883e+06	266	0.070606	11	44	24.5	0.138183	1
7	174	distinct	distinct	20.9989	9.33602e+06	513	0.070606	11	44	24.5	0.180108	1
7	175	distinct	distinct	24.6461	9.34059e+06	344	0.070606	11	44	24.5	0.262917	1
7	176	distinct	distinct	24.7248	9.34118e+06	311	0.070606	11	44	24.5	0.0402961	1
7	177	distinct	same	27.6669	2.25082e+06	1860	0.070606	732	24	21.5	0.325893	1
7	178	distinct	same	21.1445	4.34272e+06	1360	0.070606	564	33	23	0.373215	1
7	179	distinct	distinct	22.6127	4.33417e+06	1860	0.070606	564	33	23	0.50874	1
7	180	distinct	same	25.5623	4.02273e+06	1360	0.070606	264	21	25	0.061789	1
7	181	distinct	same	26.3709	4.02381e+06	2360	0.070606	264	21	25	0.530478	1
7	182	distinct	same	34.0156	2.79903e+06	860	0.070606	924	33	20	0.232906	1
7	183	distinct	same	33.738	2.7971e+06	2360	0.070606	684	33	20	0.15064	1
7	184	distinct	same	28.4411	4.35226e+06	1010	0.070606	324	37	21.5	0.517692	1
7	185	distinct	same	2.7738	4.26669e+06	1060	0.070606	324	37	21.5	0.46559	1
7	186	distinct	distinct	14.823	1.4236e+07	636	0	108	21	2	3.61998	1
7	187	distinct	distinct	23.6126	1.2777e+07	160	0	126	33	14	2.8441	1
7	188	distinct	same	21.0579	9.40483e+06	522	0.125631	97	34	8	38.517	1
7	189	distinct	distinct	0.831986	8.16634e+06	402	0.192662	2148	33	8.5	3.97888	1
7	190	distinct	same	25.2438	1.05119e+07	390	0.0654916	476	28	18.8333	1.60706	1
7	191	distinct	same	28.3158	5.41323e+06	621	0.0524698	636	42	18.5	0.049086	1
7	192	distinct	same	14.9982	1.88256e+07	305	0.0831053	60	33	8	0.418843	1
7	193	distinct	same	17.973	1.58199e+07	611	0.0609293	444	33	14	0.440646	1
7	194	distinct	same	22.4071	5.44953e+06	565	0.068101	364	44	4.5	0.168792	1
7	195	distinct	same	23.2197	5.44982e+06	565	0.0524698	118	21	3.5	0.0509846	1
7	196	distinct	distinct	22.0744	8.61189e+06	606	0.0654916	100	44	2.5	0.908911	1
8	9	distinct	same	28.1696	6.49121e+06	356	0.0853747	2200	42	14.5	5.69044	1
8	10	distinct	distinct	4.02973	9.38839e+06	498	0.119105	2383	36	10	6.2287	1
8	11	same	same	32.9761	210845	260	0.0512312	5576	31	10	0.432827	0.975024
8	12	distinct	same	29.5646	168637	25	0.0442481	31600	33	24	0.135227	1
8	13	distinct	same	31.735	269839	490	0.0603449	2345	9	13	0.193507	1
8	14	distinct	same	25.1605	497501	555	0.0235354	2370	21	6	0.204877	0.967846
8	15	distinct	same	24.6476	225041	470	0.0953652	2216	33	16.5	0.0781011	1
8	16	distinct	same	12.903	493286	10	0.0235354	2270	18	11.5	0.0977976	1
8	17	distinct	same	27.4133	724089	260	0.0624279	2056	33	6.5	0.0788131	1
8	18	distinct	same	16.7806	39821.3	160	0.0953652	2211.7	33	13	0.591543	0.992157
8	19	same	same	13.6186	61749.6	60	0.0953652	2278	33	19	1.09672	0.943128
8	20	same	same	17.3473	32244.3	90	0.0763302	1818	21	23	0.0207474	0.974359
8	21	distinct	distinct	10.6455	18713.2	30	0.0763302	1754	21	23	0.33447	1
8	22	same	same	10.6574	48795.6	70	0.0763302	1835	21	23	0.197477	0.943548
8	23	distinct	same	1.87201	90062.8	110	0.0953652	2456	33	4.5	0.018457	1
8	24	same	same	0.0699135	52405	10	0.0953652	2460	30	24	0.283459	0.909091
8	25	distinct	same	1.89789	351132	610	0.0953652	2417	34	21	0.0741257	0.967568
8	26	distinct	distinct	26.1674	7.0907e+06	60	0.0934515	2360	33	16.5	0.0313757	1
8	27	distinct	same	17.4216	9.19783e+06	960	0.0953652	1596	41	18	0.296994	1
8	28	distinct	same	2.21045	367675	270	0.0624279	2493	38	26	0.181765	0.985294
8	29	distinct	same	4.20798	362027	300	0.0624279	2500	38	26	0.435078	1
8	30	distinct	same	2.1718	360411	281	0.0624279	2453	38	26	0.313173	1
8	31	distinct	same	3.52909	368299	315	0.0624279	2493	38	26	0.215791	1
8	32	distinct	same	0.293924	361069	290	0.0624279	2473	38	26	0.170438	0.986755
8	33	distinct	same	1.95178	356462	348	0.0624279	2466	38	26	0.316194	0.986928
8	34	distinct	same	3.96638	361566	310	0.0624279	2486	38	26	0.300181	1
8	35	distinct	same	28.8074	291644	495	0.0850496	1231	27	22	0.30475	0.980732
8	36	distinct	distinct	0.449524	6.57408e+06	400	0.092342	1944	33	21	2.08662	1
8	37	distinct	distinct	0.466906	6.57689e+06	390	0.092342	1944	33	21	2.23237	1
8	38	distinct	distinct	27.4545	1.24773e+06	310	0.0624279	2327	33	13	0.349422	1
8	39	distinct	distinct	20.512	7.89878e+06	628	0.092342	7464	19	8	2.8237	1
8	40	distinct	same	27.6669	2.25082e+06	1860	0.0850496	1752	24	21.5	0.0203395	1
8	41	distinct	same	30.6589	1.914e+07	683	0.0850496	2469	28	1	0.0125161	1
8	42	distinct	distinct	0.0874816	442915	278	0.0143229	2324	33	11	0.278522	0.978836
8	43	distinct	same	22.0718	1.29776e+07	173	0.0934515	1540	9	26	1.1288	1
8	44	distinct	same	28.2405	1.29912e+07	27	0.0934515	1540	9	26	1.13053	1
8	45	distinct	same	4.98036	1.29545e+07	532	0.0934515	1540	9	26	1.21418	1
8	46	distinct	same	27.5395	1.29855e+07	566	0.0934515	1540	9	26	0.439194	1
8	47	distinct	same	28.5782	1.29899e+07	46	0.0934515	1540	9	26	1.42514	1
8	48	distinct	same	5.587	1.29472e+07	91	0.0934515	1540	9	26	0.329186	1
8	49	distinct	same	26.5742	1.29788e+07	450	0.0934515	1540	9	26	0.780377	1
8	50	distinct	distinct	4.29393	8.25028e+06	493	0.036419	2472	42	26.5	0.577226	1
8	51	distinct	distinct	30.7604	1.5985e+07	335	0.0953652	455	39	26	1.88602	1
8	52	distinct	same	13.1462	4.6714e+06	580	0.0419974	1530	33	27	0.0737948	0.991935
8	53	distinct	distinct	26.5184	8.46672e+06	554	0.144197	2282	35	23.5	5.75119	1
8	54	distinct	same	32.9149	752161	460	0.0866659	2305	36	23	0.0426197	1
8	55	distinct	distinct	31.4707	1.15328e+06	345	0.0866659	2305	36	23	0.0250552	1
8	56	distinct	distinct	11.1173	1.84281e+07	560	0.0956977	1208	39	24	13.7188	1
8	57	distinct	distinct	20.5246	1.8407e+07	296	0.0956977	1460	39	24	13.8234	1
8	58	distinct	distinct	20.6579	5.27028e+06	620	0.0729222	2340	33	21	0.0805093	1
8	59	distinct	distinct	27.7282	1.07948e+07	461	0.0853747	252	37	22	3.54782	1
8	60	distinct	same	31.2491	3.48209e+06	510	0.0729222	14830	27	0.5	0.0959619	1
8	61	distinct	same	2.3297	5.05883e+06	521	0	2484	33	24	0.850698	1
8	62	distinct	distinct	22.5541	7.11793e+06	615	0.104893	320	35	24	0.620538	1
8	63	distinct	same	19.9882	1.93515e+06	90	0.0729222	1968	27	18	0.0968737	1
8	64	distinct	distinct	7.76257	1.17032e+07	410	0	2502.5	41	22.5	0.603253	1
8	65	distinct	distinct	1.31861	1.17023e+07	487	0	2502.5	41	22.5	0.544261	1
8	66	distinct	distinct	0.160575	1.17012e+07	402	0	2502.5	41	22.5	0.463593	1
8	67	distinct	distinct	2.09555	1.16998e+07	558	0	2502.5	41	22.5	0.33447	1
8	68	distinct	distinct	0.761778	1.17023e+07	485	0	2502.5	41	22.5	0.326202	1
8	69	distinct	distinct	30.1216	1.16728e+07	403	0	2502.5	41	22.5	0.694591	1
8	70	distinct	distinct	27.2333	1.1671e+07	235	0	2502.5	41	22.5	0.42929	1
8	71	distinct	distinct	23.5697	1.16703e+07	463	0	2502.5	41	22.5	0.938689	1
8	72	distinct	distinct	24.3972	1.16713e+07	250	0	2502.5	41	22.5	0.424532	1
8	73	distinct	distinct	1.08391	8.04751e+06	610	0.0934515	2380	37	22.5	0.628777	1
8	74	distinct	distinct	1.7007	1.17014e+07	428	0	2088	27	19	3.77652	1
8	75	distinct	same	0.549134	1.43068e+06	616	0.0624279	2275	33	20	0.318031	0.981043
8	76	distinct	same	23.2417	1.59874e+07	210	0.0853747	2250	41	19.5	0.743912	1
8	77	distinct	distinct	32.6035	1.59861e+07	210	0.0853747	2250	41	19.5	0.911799	1
8	78	distinct	distinct	30.3078	1.17495e+07	78	0.0143229	1480	19	5.5	2.27521	1
8	79	distinct	distinct	21.223	7.09069e+06	440	0.0934515	2420	38	15.5	0.128015	1
8	80	distinct	distinct	22.5095	7.0924e+06	290	0.0934515	2410	36	15.5	0.146402	1
8	81	distinct	distinct	22.6642	7.09138e+06	140	0.0934515	2210	22	16.5	0.127696	1
8	82	distinct	distinct	9.6855	8.05761e+06	540	0.0934515	1525	14	25.5	1.61688	1
8	83	distinct	distinct	15.1326	8.05247e+06	547	0.0934515	2400	33	24	0.0106738	1
8	84	distinct	distinct	29.6739	5.27538e+06	90	0.0729222	2340	33	21	0.263569	1
8	85	distinct	distinct	30.1748	5.17624e+06	540	0.0729222	2340	33	21	0.105701	1
8	86	distinct	distinct	30.1748	5.1831e+06	40	0.0729222	2340	33	21	0.562117	1
8	87	distinct	distinct	28.6693	8.34052e+06	610	0.0934515	2380	37	24.5	0.203225	1
8	88	distinct	distinct	21.6803	1.43981e+07	636	0.0853747	2278	9	17	4.43139	1
8	89	distinct	distinct	28.744	2.22043e+06	627	0	1992	3	26	0.0334018	1
8	90	distinct	same	31.0527	1.63568e+07	960	0.0853747	2244	12	11	1.45819	1
8	91	distinct	same	28.2544	1.61069e+07	200	0.0853747	1020	21	1.5	0.65077	1
8	92	distinct	distinct	1.22365	7.25582e+06	782	0.0853747	2470	41	8.5	3.63449	1
8	93	distinct	distinct	29.8095	1.32073e+07	500	0.0934515	1740	38	8	2.50356	1
8	94	distinct	distinct	29.754	1.31742e+07	25	0.0934515	1754	39	2	0.681057	1
8	95	distinct	distinct	23.8614	1.17881e+07	542	0.0934515	1796	33	3	0.997933	1
8	96	distinct	distinct	15.5588	1.17777e+07	507	0.0934515	1943	38	3	0.622609	1
8	97	distinct	distinct	21.8705	1.17821e+07	574	0.0934515	2311	40	3	1.23827	1
8	98	distinct	same	11.2992	561663	630	0.104893	2420	21	13.5	0.134347	1
8	99	distinct	distinct	0.733377	765577	446	0.0235354	1951	24	0.5	1.25186	0.967593
8	100	distinct	same	23.4718	807711	590	0.0853747	1993	33	4	1.11812	0.991935
8	101	distinct	same	8.72795	80381.5	370	0	2342	40	19.5	1.25572	1
8	102	distinct	distinct	32.225	1.0094e+06	534	0.0580174	13162	29	16.5	0.206862	1
8	103	same	same	4.53834	64263.7	59	0.0853747	2045	28	28.5	0.550923	1
8	104	distinct	distinct	19.4277	152728	92	0.0235354	1731.8	15	8.5	0.12893	0.98005
8	105	distinct	same	33.5848	1.8012e+06	380	0	2440	5	20.5	0.144526	1
8	106	distinct	same	29.0025	1.95507e+06	480	0	2440	5	20.5	0.361724	1
8	107	distinct	distinct	25.2043	1.92897e+06	185	0	2440	5	20.5	0.43688	1
8	108	distinct	same	2.54274	1.88897e+06	160	0	2440	5	20.5	0.386923	1
8	109	distinct	same	33.9664	1.80318e+06	669	0	2440	5	20.5	0.909655	1
8	110	distinct	same	23.7702	1.93957e+06	944	0	2440	5	20.5	1.15756	1
8	111	distinct	same	32.8938	1.77563e+06	1230	0	2440	5	20.5	0.435608	1
8	112	distinct	same	30.9388	1.8192e+06	840	0	2440	5	20.5	0.35741	1
8	113	distinct	same	30.6931	1.81818e+06	459	0	2440	5	20.5	0.213115	1
8	114	distinct	same	26.0712	1.80989e+06	995	0	2440	5	20.5	0.509731	1
8	115	distinct	same	22.8761	1.8913e+06	260	0.0641575	2376	21	19.5	0.694123	0.99177
8	116	distinct	same	4.51193	1.89238e+06	4	0.0641575	2320	41	20.5	2.78573	0.986842
8	117	distinct	same	28.0474	1.17284e+06	518	0.0866659	2460	43	28	0.181765	1
8	118	distinct	same	28.3989	1.18848e+06	554	0.0866659	2460	43	28	0.0649692	1
8	119	distinct	same	29.8481	1.19638e+06	563	0.0866659	2460	43	28	0.280377	1
8	120	distinct	same	27.0238	1.18975e+06	582	0.0866659	2460	43	28	0.196892	1
8	121	distinct	same	27.3541	1.18821e+06	578	0.0866659	2460	43	28	0.525367	1
8	122	distinct	same	29.055	5.44227e+06	110	0.0934515	2058	39	13	0.017421	1
8	123	distinct	same	24.5711	1.52845e+07	490	0.0143229	2088	33	18	1.57166	1
8	124	distinct	same	27.9148	1.39503e+07	410	0.0853747	1897	39	28	4.8842	1
8	125	distinct	distinct	23.7576	1.70002e+07	160	0.0804363	1040	21	25	0.638125	1
8	126	distinct	distinct	24.8796	1.70033e+07	160	0.0804363	576	21	25	0.730952	1
8	127	distinct	distinct	23.8921	1.70021e+07	160	0.0804363	720	21	25	1.71727	1
8	128	distinct	distinct	24.4209	1.70012e+07	160	0.0804363	504	21	25	1.11263	1
8	129	distinct	distinct	22.9299	1.70014e+07	160	0.0804363	512	21	25	1.02521	1
8	130	distinct	distinct	23.8561	1.69988e+07	160	0.0804363	48	21	25	0.429513	1
8	131	distinct	distinct	24.177	1.70006e+07	160	0.0804363	560	21	25	0.730952	1
8	132	distinct	distinct	24.5163	1.70013e+07	160	0.0804363	1056	21	25	3.33213	1
8	133	distinct	distinct	24.0773	1.70006e+07	160	0.0804363	336	21	25	1.36204	1
8	134	distinct	distinct	23.3714	1.70016e+07	160	0.0804363	48	21	25	0.834174	1
8	135	distinct	distinct	23.5255	1.70013e+07	160	0.0804363	48	21	25	0.935207	1
8	136	distinct	distinct	22.0923	1.70024e+07	160	0.0804363	920	21	25	2.39787	1
8	137	distinct	distinct	23.005	1.70023e+07	160	0.0804363	696	21	25	0.484537	1
8	138	distinct	distinct	26.8805	8.16425e+06	510	0.139408	447	5	9.5	3.3358	1
8	139	distinct	distinct	0.276688	7.95069e+06	540	0.139408	716	5	9.5	3.68816	1
8	140	distinct	distinct	7.79085	9.77717e+06	450	0.0235354	1560	40	21	1.06818	1
8	141	distinct	distinct	28.6368	9.85637e+06	360	0.0850496	1080	14	8.5	2.032	1
8	142	distinct	same	22.2162	9.30176e+06	705	0.0850496	2495	44	24.5	2.01137	1
8	143	distinct	same	24.2609	9.30638e+06	665	0.0850496	2495	44	24.5	2.09932	1
8	144	distinct	same	24.3152	9.32062e+06	1008	0.0850496	2495	44	24.5	1.12429	1
8	145	distinct	same	27.8293	9.30116e+06	1280	0.0850496	2495	44	24.5	0.266954	1
8	146	distinct	same	27.4384	9.31026e+06	1160	0.0850496	2495	44	24.5	0.522495	1
8	147	distinct	same	25.0687	9.31588e+06	920	0.0850496	2495	44	24.5	1.93556	1
8	148	distinct	same	25.3931	9.31622e+06	983	0.0850496	2495	44	24.5	0.260173	1
8	149	distinct	same	27.3441	9.3277e+06	1380	0.0850496	2495	44	24.5	0.554727	1
8	150	distinct	same	27.9599	9.30282e+06	1480	0.0850496	2495	44	24.5	1.1409	1
8	151	distinct	same	27.8408	9.3034e+06	1620	0.0850496	2495	44	24.5	0.983316	1
8	152	distinct	same	28.019	9.30919e+06	1900	0.0850496	2495	44	24.5	0.252202	1
8	153	distinct	same	28.0193	9.30948e+06	2010	0.0850496	2495	44	24.5	0.439443	1
8	154	distinct	same	28.0076	9.31348e+06	2110	0.0850496	2495	44	24.5	1.67829	1
8	155	distinct	same	28.0135	9.30736e+06	1580	0.0850496	2495	44	24.5	2.58189	1
8	156	distinct	same	27.9289	9.31301e+06	1830	0.0850496	2495	44	24.5	1.34193	1
8	157	distinct	same	27.9116	9.32856e+06	1920	0.0850496	2495	44	24.5	1.70708	1
8	158	distinct	same	27.7808	9.32841e+06	1730	0.0850496	2495	44	24.5	2.9997	1
8	159	distinct	same	27.0623	9.32103e+06	2240	0.0850496	2495	44	24.5	1.92162	1
8	160	distinct	same	27.0785	9.30635e+06	2210	0.0850496	2495	44	24.5	2.64829	1
8	161	distinct	same	27.9815	9.3142e+06	2300	0.0850496	2495	44	24.5	0.941801	1
8	162	distinct	same	28.0141	9.31444e+06	2330	0.0850496	2495	44	24.5	2.42283	1
8	163	distinct	same	27.057	9.32118e+06	2080	0.0850496	2495	44	24.5	1.52601	1
8	164	distinct	same	28.0151	9.32904e+06	2160	0.0850496	2495	44	24.5	0.718191	1
8	165	distinct	same	27.3534	9.30183e+06	1020	0.0850496	2495	44	24.5	1.23294	1
8	166	distinct	same	22.808	9.32256e+06	845	0.0850496	2495	44	24.5	2.17865	1
8	167	distinct	same	25.751	9.3217e+06	672	0.0850496	2495	44	24.5	1.97958	1
8	168	distinct	distinct	20.837	9.33458e+06	663	0.0850496	2495	44	24.5	1.56073	1
8	169	distinct	same	27.1464	9.3023e+06	1007	0.0850496	2495	44	24.5	0.43688	1
8	170	distinct	same	20.0215	9.33447e+06	920	0.0850496	2495	44	24.5	0.109533	1
8	171	distinct	distinct	24.4305	9.33953e+06	280	0.0850496	2495	44	24.5	1.19523	1
8	172	distinct	distinct	21.514	9.31481e+06	231	0.0850496	2495	44	24.5	0.418201	1
8	173	distinct	distinct	24.6801	9.31883e+06	266	0.0850496	2495	44	24.5	0.50965	1
8	174	distinct	distinct	20.9989	9.33602e+06	513	0.0850496	2495	44	24.5	0.551574	1
8	175	distinct	distinct	24.6461	9.34059e+06	344	0.0850496	2495	44	24.5	0.634383	1
8	176	distinct	distinct	24.7248	9.34118e+06	311	0.0850496	2495	44	24.5	0.33117	1
8	177	distinct	same	27.6669	2.25082e+06	1860	0.0850496	1752	24	21.5	0.045574	1
8	178	distinct	same	21.1445	4.34272e+06	1360	0.0850496	1920	33	23	0.00174834	1
8	179	distinct	distinct	22.6127	4.33417e+06	1860	0.0850496	1920	33	23	0.137274	1
8	180	distinct	same	25.5623	4.02273e+06	1360	0.0850496	2220	21	25	0.309678	1
8	181	distinct	same	26.3709	4.02381e+06	2360	0.0850496	2220	21	25	0.159011	1
8	182	distinct	same	34.0156	2.79903e+06	860	0.0850496	1560	33	20	0.604372	1
8	183	distinct	same	33.738	2.7971e+06	2360	0.0850496	1800	33	20	0.220826	1
8	184	distinct	same	28.4411	4.35226e+06	1010	0.0850496	2160	37	21.5	0.146226	1
8	185	distinct	same	2.7738	4.26669e+06	1060	0.0850496	2160	37	21.5	0.0941231	1
8	186	distinct	distinct	14.823	1.4236e+07	636	0.0853747	2376	21	2	3.99145	1
8	187	distinct	distinct	23.6126	1.2777e+07	160	0.0853747	2358	33	14	3.21557	1
8	188	distinct	same	21.0579	9.40483e+06	522	0.134166	2387	34	8	38.8885	1
8	189	distinct	distinct	0.831986	8.16634e+06	402	0.172808	336	33	8.5	4.35034	1
8	190	distinct	same	25.2438	1.05119e+07	390	0.0934515	2008	28	18.8333	1.97852	1
8	191	distinct	same	28.3158	5.41323e+06	621	0.0954139	1848	42	18.5	0.420553	1
8	192	distinct	same	14.9982	1.88256e+07	305	0.0849543	2424	33	8	0.0473768	1
8	193	distinct	same	17.973	1.58199e+07	611	0.0953652	2040	33	14	0.0691793	1
8	194	distinct	same	22.4071	5.44953e+06	565	0.0866659	2120	44	4.5	0.540259	1
8	195	distinct	same	23.2197	5.44982e+06	565	0.0954139	2366	21	3.5	0.320482	1
8	196	distinct	distinct	22.0744	8.61189e+06	606	0.0934515	2384	44	2.5	1.28038	1
9	10	distinct	distinct	24.1399	8.28807e+06	142	0.152803	183	6	4.5	0.538263	1
9	11	distinct	same	4.80654	6.50601e+06	616	0.0620598	7776	11	24.5	6.12327	1
9	12	distinct	same	1.39502	6.52476e+06	331	0.0601005	33800	9	38.5	5.55521	1
9	13	distinct	same	3.5654	6.59902e+06	134	0.0763302	145	33	27.5	5.49693	1
9	14	distinct	same	3.00911	6.85621e+06	199	0.0681572	170	21	20.5	5.48556	1
9	15	distinct	same	3.52195	6.70323e+06	114	0.0609293	16	9	31	5.61234	1
9	16	distinct	same	15.2666	6.69082e+06	366	0.0681572	70	24	26	5.78824	1
9	17	distinct	same	0.756253	6.61478e+06	616	0.0554136	144	9	21	5.61163	1
9	18	distinct	same	11.389	6.52844e+06	516	0.0609293	11.7	9	27.5	5.0989	1
9	19	distinct	same	14.551	6.42963e+06	416	0.0609293	78	9	33.5	4.59372	1
9	20	distinct	same	10.8223	6.46755e+06	266	0.0603449	382	21	37.5	5.66969	1
9	21	distinct	distinct	17.5241	6.4735e+06	326	0.0603449	446	21	37.5	5.35597	1
9	22	distinct	same	17.5122	6.44276e+06	286	0.0603449	365	21	37.5	5.49296	1
9	23	distinct	same	30.0416	6.57459e+06	466	0.0609293	256	9	19	5.67198	1
9	24	distinct	same	28.2395	6.44497e+06	366	0.0609293	260	12	38.5	5.40698	1
9	25	distinct	same	26.2717	6.75664e+06	254	0.0609293	217	8	35.5	5.76456	1
9	26	distinct	distinct	2.00223	6.53645e+06	416	0.0654916	160	9	31	5.72181	1
9	27	distinct	same	10.748	1.35982e+07	1316	0.0609293	604	1	32.5	5.39345	1
9	28	distinct	same	30.3801	6.5314e+06	626	0.0554136	293	4	40.5	5.50867	1
9	29	distinct	same	32.3776	6.52955e+06	656	0.0554136	300	4	40.5	5.25536	1
9	30	distinct	same	30.3414	6.53033e+06	637	0.0554136	253	4	40.5	5.37727	1
9	31	distinct	same	24.6405	6.51824e+06	671	0.0554136	293	4	40.5	5.47465	1
9	32	distinct	same	27.8757	6.52464e+06	646	0.0554136	273	4	40.5	5.52	1
9	33	distinct	same	26.2178	6.52153e+06	704	0.0554136	266	4	40.5	5.37424	1
9	34	distinct	same	24.2032	6.51891e+06	666	0.0554136	286	4	40.5	5.39026	1
9	35	distinct	same	0.637845	6.5686e+06	139	0.070606	969	15	36.5	5.99519	1
9	36	distinct	distinct	28.6191	7.53927e+06	44	0.103563	256	9	35.5	3.60382	1
9	37	distinct	distinct	28.6365	7.5379e+06	34	0.103563	256	9	35.5	3.45806	1
9	38	distinct	distinct	0.715148	6.32891e+06	666	0.0554136	127	9	27.5	5.34102	1
9	39	distinct	distinct	7.65756	8.19995e+06	272	0.103563	9664	23	6.5	2.86674	1
9	40	distinct	same	0.502749	4.55079e+06	2216	0.070606	448	18	36	5.6701	1
9	41	distinct	same	2.4893	1.31199e+07	1039	0.070606	269	14	13.5	5.70295	1
9	42	distinct	distinct	28.2571	6.12612e+06	634	0.0785614	124	9	25.5	5.96896	1
9	43	distinct	same	6.09785	7.12886e+06	183	0.0654916	660	33	40.5	4.56164	1
9	44	distinct	same	0.0708636	7.13797e+06	383	0.0654916	660	33	40.5	4.55991	1
9	45	distinct	same	23.1892	7.10876e+06	176	0.0654916	660	33	40.5	4.47626	1
9	46	distinct	same	0.63006	7.13367e+06	922	0.0654916	660	33	40.5	5.25124	1
9	47	distinct	same	0.408558	7.13663e+06	310	0.0654916	660	33	40.5	4.2653	1
9	48	distinct	same	22.5826	7.10318e+06	265	0.0654916	660	33	40.5	5.36125	1
9	49	distinct	same	1.59536	7.12049e+06	94	0.0654916	660	33	40.5	4.91006	1
9	50	distinct	distinct	23.8757	8.65859e+06	137	0.0756459	272	0	41	5.11321	1
9	51	distinct	distinct	2.5908	1.49636e+07	691	0.0609293	1745	3	40.5	3.80442	1
9	52	distinct	same	15.0234	1.82583e+06	224	0.0606179	670	9	41.5	5.76423	1
9	53	distinct	distinct	1.65121	8.14496e+06	910	0.153675	82	7	38	0.0607521	1
9	54	distinct	same	4.74529	6.75586e+06	816	0.068101	105	6	37.5	5.73306	1
9	55	distinct	distinct	3.30114	6.76721e+06	11	0.068101	105	6	37.5	5.66538	1
9	56	distinct	distinct	17.0523	1.29164e+07	204	0.0536626	992	3	38.5	8.02831	1
9	57	distinct	distinct	7.64505	1.30254e+07	60	0.0536626	740	3	38.5	8.13298	1
9	58	distinct	distinct	7.51166	2.13198e+06	264	0.0587782	140	9	35.5	5.60993	1
9	59	distinct	distinct	0.441367	9.85753e+06	105	0	1948	5	36.5	2.14261	1
9	60	distinct	same	3.07949	3.11343e+06	154	0.0587782	17030	15	15	5.59448	1
9	61	distinct	same	30.4993	2.36131e+06	165	0.0853747	284	9	38.5	4.83974	1
9	62	distinct	distinct	5.61551	735453	259	0.138701	1880	7	38.5	5.0699	0.948339
9	63	distinct	same	8.18143	6.60746e+06	266	0.0587782	232	15	32.5	5.59356	1
9	64	distinct	distinct	20.407	1.18196e+07	54	0.0853747	302.5	1	37	5.08719	1
9	65	distinct	distinct	26.851	1.1818e+07	131	0.0853747	302.5	1	37	5.14618	1
9	66	distinct	distinct	28.009	1.18177e+07	46	0.0853747	302.5	1	37	5.22685	1
9	67	distinct	distinct	30.2652	1.18138e+07	202	0.0853747	302.5	1	37	5.35597	1
9	68	distinct	distinct	28.9314	1.18155e+07	129	0.0853747	302.5	1	37	5.36424	1
9	69	distinct	distinct	1.952	1.19346e+07	47	0.0853747	302.5	1	37	4.99585	1
9	70	distinct	distinct	0.936305	1.19287e+07	121	0.0853747	302.5	1	37	5.26115	1
9	71	distinct	distinct	4.59991	1.19193e+07	107	0.0853747	302.5	1	37	4.75175	1
9	72	distinct	distinct	3.77244	1.19148e+07	106	0.0853747	302.5	1	37	5.26591	1
9	73	distinct	distinct	29.2535	7.95737e+06	254	0.0654916	180	5	37	5.06166	1
9	74	distinct	distinct	26.4689	1.18182e+07	72	0.0853747	112	69	33.5	1.91392	1
9	75	distinct	same	27.6205	6.59744e+06	260	0.0554136	75	9	34.5	5.37241	1
9	76	distinct	same	4.92795	1.49697e+07	566	0	50	1	34	4.94653	1
9	77	distinct	distinct	4.43394	1.49606e+07	566	0	50	1	34	4.77864	1
9	78	distinct	distinct	2.13822	1.22919e+07	278	0.0785614	720	23	9	3.41522	1
9	79	distinct	distinct	6.94655	6.53909e+06	84	0.0654916	220	4	30	5.81845	1
9	80	distinct	distinct	5.66012	6.53821e+06	66	0.0654916	210	6	30	5.54404	1
9	81	distinct	distinct	5.50542	6.53821e+06	216	0.0654916	10	20	31	5.56274	1
9	82	distinct	distinct	18.4841	7.96148e+06	184	0.0654916	675	56	40	4.07356	1
9	83	distinct	distinct	13.037	7.95308e+06	191	0.0654916	200	9	38.5	5.67976	1
9	84	distinct	distinct	1.50433	2.12204e+06	266	0.0587782	140	9	35.5	5.42687	1
9	85	distinct	distinct	2.00522	2.14773e+06	184	0.0587782	140	9	35.5	5.58474	1
9	86	distinct	distinct	2.00522	2.14551e+06	316	0.0587782	140	9	35.5	5.12832	1
9	87	distinct	distinct	0.499708	1.41556e+07	254	0.0654916	180	5	39	5.89366	1
9	88	distinct	distinct	6.48928	1.62685e+07	280	0	78	33	31.5	1.25905	1
9	89	distinct	distinct	0.574446	6.26712e+06	271	0.0853747	208	39	40.5	5.72384	1
9	90	distinct	same	2.88313	1.38219e+07	1316	0	44	30	3.5	4.23225	1
9	91	distinct	same	0.0848139	1.38357e+07	556	0	1180	21	16	5.03967	1
9	92	distinct	distinct	29.3933	1.34448e+07	1138	0	270	1	23	2.05594	1
9	93	distinct	distinct	1.63993	1.44049e+07	144	0.0654916	460	4	22.5	3.18688	1
9	94	distinct	distinct	1.58442	1.43028e+07	381	0.0654916	446	3	12.5	5.00938	1
9	95	distinct	distinct	4.30817	1.19589e+07	186	0.0654916	404	9	17.5	4.69251	1
9	96	distinct	distinct	12.6108	1.1941e+07	151	0.0654916	257	4	17.5	5.06783	1
9	97	distinct	distinct	6.29909	1.19609e+07	218	0.0654916	111	2	17.5	4.45217	1
9	98	distinct	same	16.8704	6.88692e+06	274	0.138701	220	21	28	5.82479	1
9	99	distinct	distinct	27.4362	5.93491e+06	802	0.0681572	249	18	14	4.43857	1
9	100	distinct	same	4.69781	6.86133e+06	234	0	207	9	18.5	4.57232	1
9	101	distinct	same	19.4417	6.57083e+06	726	0.0853747	142	2	34	4.43472	1
9	102	distinct	distinct	4.05539	5.56415e+06	178	0.0543408	15362	71	31	5.48358	1
9	103	distinct	same	23.6313	6.42726e+06	297	0	155	14	43	5.13952	1
9	104	distinct	distinct	8.7419	6.3413e+06	264	0.0681572	468.2	27	23	5.56151	1
9	105	distinct	same	5.41523	5.48803e+06	736	0.0853747	240	37	35	5.54591	1
9	106	distinct	same	0.832925	5.66695e+06	836	0.0853747	240	37	35	5.32871	1
9	107	distinct	distinct	2.96526	5.67745e+06	171	0.0853747	240	37	35	5.25356	1
9	108	distinct	same	25.6269	5.65258e+06	516	0.0853747	240	37	35	5.30352	1
9	109	distinct	same	5.79682	5.48952e+06	1025	0.0853747	240	37	35	4.78078	1
9	110	distinct	same	4.39936	5.65132e+06	1300	0.0853747	240	37	35	4.53288	1
9	111	distinct	same	4.72424	5.44082e+06	1586	0.0853747	240	37	35	5.25483	1
9	112	distinct	same	2.76917	5.37918e+06	1196	0.0853747	240	37	35	5.33303	1
9	113	distinct	same	2.52353	5.3801e+06	815	0.0853747	240	37	35	5.47732	1
9	114	distinct	same	2.09839	5.25644e+06	1351	0.0853747	240	37	35	5.18071	1
9	115	distinct	same	5.2935	5.64614e+06	616	0.071171	176	21	34	4.99632	1
9	116	distinct	same	23.6577	5.65074e+06	360	0.071171	120	1	35	2.90471	1
9	117	distinct	same	0.122168	6.66404e+06	162	0.068101	260	1	42.5	5.50867	1
9	118	distinct	same	0.229306	6.66119e+06	198	0.068101	260	1	42.5	5.75541	1
9	119	distinct	same	1.67847	6.65827e+06	207	0.068101	260	1	42.5	5.41006	1
9	120	distinct	same	1.14576	6.669e+06	226	0.068101	260	1	42.5	5.49355	1
9	121	distinct	same	0.815549	6.66868e+06	222	0.068101	260	1	42.5	5.16507	1
9	122	distinct	same	0.885402	1.08222e+06	466	0.0654916	142	3	27.5	5.70786	1
9	123	distinct	same	3.59849	1.41787e+07	134	0.0785614	112	9	3.5	4.11877	1
9	124	distinct	same	0.254777	1.64915e+07	766	0	303	3	42.5	0.806243	1
9	125	distinct	distinct	4.41205	1.43417e+07	516	0.0162045	3240	21	39.5	5.05231	1
9	126	distinct	distinct	3.29	1.43421e+07	516	0.0162045	2776	21	39.5	4.95949	1
9	127	distinct	distinct	4.27746	1.43424e+07	516	0.0162045	2920	21	39.5	3.97317	1
9	128	distinct	distinct	3.74869	1.43417e+07	516	0.0162045	1696	21	39.5	4.57781	1
9	129	distinct	distinct	5.2397	1.43426e+07	516	0.0162045	2712	21	39.5	4.66523	1
9	130	distinct	distinct	4.31349	1.43402e+07	516	0.0162045	2248	21	39.5	5.26093	1
9	131	distinct	distinct	3.99264	1.43393e+07	516	0.0162045	1640	21	39.5	4.95949	1
9	132	distinct	distinct	3.65326	1.43392e+07	516	0.0162045	1144	21	39.5	2.35831	1
9	133	distinct	distinct	4.09234	1.43397e+07	516	0.0162045	1864	21	39.5	4.3284	1
9	134	distinct	distinct	4.79818	1.43424e+07	516	0.0162045	2248	21	39.5	4.85626	1
9	135	distinct	distinct	4.64414	1.43422e+07	516	0.0162045	2248	21	39.5	4.75523	1
9	136	distinct	distinct	6.07729	1.43433e+07	516	0.0162045	3120	21	39.5	3.29257	1
9	137	distinct	distinct	5.16463	1.43427e+07	516	0.0162045	1504	21	39.5	5.2059	1
9	138	distinct	distinct	1.28912	8.47714e+06	866	0.14045	2647	37	5	2.35464	1
9	139	distinct	distinct	28.4463	8.24899e+06	184	0.14045	1484	37	5	2.00228	1
9	140	distinct	distinct	20.3788	9.00702e+06	94	0.0681572	640	2	35.5	4.62225	1
9	141	distinct	distinct	0.467156	9.00026e+06	4	0.070606	1120	28	23	3.65844	1
9	142	distinct	same	5.95336	1.39981e+07	1061	0.070606	295	2	39	3.67907	1
9	143	distinct	same	3.90869	1.40039e+07	1021	0.070606	295	2	39	3.59112	1
9	144	distinct	same	3.85439	1.40206e+07	1364	0.070606	295	2	39	4.56615	1
9	145	distinct	same	0.340281	1.39921e+07	1636	0.070606	295	2	39	5.42348	1
9	146	distinct	same	0.731188	1.40049e+07	1516	0.070606	295	2	39	5.16794	1
9	147	distinct	same	3.10087	1.40146e+07	1276	0.070606	295	2	39	3.75488	1
9	148	distinct	same	2.77651	1.40147e+07	1339	0.070606	295	2	39	5.43027	1
9	149	distinct	same	0.825549	1.40238e+07	1736	0.070606	295	2	39	5.13571	1
9	150	distinct	same	0.209752	1.39919e+07	1836	0.070606	295	2	39	4.54954	1
9	151	distinct	same	0.328829	1.39918e+07	1976	0.070606	295	2	39	4.70712	1
9	152	distinct	same	0.150602	1.3998e+07	2256	0.070606	295	2	39	5.43824	1
9	153	distinct	same	0.150303	1.39981e+07	2366	0.070606	295	2	39	5.251	1
9	154	distinct	same	0.161984	1.4005e+07	2466	0.070606	295	2	39	4.01215	1
9	155	distinct	same	0.156068	1.3997e+07	1936	0.070606	295	2	39	3.10855	1
9	156	distinct	same	0.240752	1.40054e+07	2186	0.070606	295	2	39	4.34851	1
9	157	distinct	same	0.258022	1.4022e+07	2276	0.070606	295	2	39	3.98336	1
9	158	distinct	same	0.388849	1.40225e+07	2086	0.070606	295	2	39	2.69074	1
9	159	distinct	same	1.10732	1.4014e+07	2596	0.070606	295	2	39	3.76881	1
9	160	distinct	same	1.09113	1.39921e+07	2566	0.070606	295	2	39	3.04215	1
9	161	distinct	same	0.188059	1.40052e+07	2656	0.070606	295	2	39	4.74864	1
9	162	distinct	same	0.155538	1.4005e+07	2686	0.070606	295	2	39	3.26761	1
9	163	distinct	same	1.11256	1.40145e+07	2436	0.070606	295	2	39	4.16443	1
9	164	distinct	same	0.154522	1.40213e+07	2516	0.070606	295	2	39	4.97225	1
9	165	distinct	same	0.8162	1.39938e+07	1376	0.070606	295	2	39	4.4575	1
9	166	distinct	same	5.36164	1.4025e+07	1201	0.070606	295	2	39	3.51179	1
9	167	distinct	same	2.41861	1.40264e+07	1028	0.070606	295	2	39	3.71086	1
9	168	distinct	distinct	7.33264	1.40367e+07	1019	0.070606	295	2	39	4.12971	1
9	169	distinct	same	1.02322	1.39947e+07	1363	0.070606	295	2	39	5.25356	1
9	170	distinct	same	8.14811	1.40345e+07	1276	0.070606	295	2	39	5.58091	1
9	171	distinct	distinct	3.73914	1.40438e+07	636	0.070606	295	2	39	4.49521	1
9	172	distinct	distinct	6.65564	1.40229e+07	587	0.070606	295	2	39	5.27224	1
9	173	distinct	distinct	3.4895	1.40274e+07	622	0.070606	295	2	39	5.18079	1
9	174	distinct	distinct	7.1707	1.40407e+07	869	0.070606	295	2	39	5.13886	1
9	175	distinct	distinct	3.52349	1.40444e+07	700	0.070606	295	2	39	5.05606	1
9	176	distinct	distinct	3.44481	1.40441e+07	667	0.070606	295	2	39	5.35927	1
9	177	distinct	same	0.502749	4.55079e+06	2216	0.070606	448	18	36	5.64486	1
9	178	distinct	same	7.02513	2.14858e+06	1716	0.070606	280	9	37.5	5.69219	1
9	179	distinct	distinct	5.55692	2.15708e+06	2216	0.070606	280	9	37.5	5.82771	1
9	180	distinct	same	2.60733	2.73549e+06	1716	0.070606	20	21	39.5	5.38076	1
9	181	distinct	same	1.79868	2.74478e+06	2716	0.070606	20	21	39.5	5.84945	1
9	182	distinct	same	5.84598	4.00787e+06	1216	0.070606	640	9	34.5	5.08607	1
9	183	distinct	same	5.56844	4.01724e+06	2716	0.070606	400	9	34.5	5.46961	1
9	184	distinct	same	0.27153	2.35714e+06	1366	0.070606	40	5	36	5.83666	1
9	185	distinct	same	25.3958	2.5803e+06	1416	0.070606	40	5	36	5.78456	1
9	186	distinct	distinct	13.3466	1.66131e+07	280	0	176	21	12.5	1.69899	1
9	187	distinct	distinct	4.55701	6.96758e+06	516	0	158	9	28.5	2.47487	1
9	188	distinct	same	7.11168	1.41137e+07	878	0.125631	187	8	22.5	33.198	1
9	189	distinct	distinct	27.3376	2.4002e+06	46	0.192662	1864	9	6	1.3401	1
9	190	distinct	same	2.92584	7.71366e+06	34	0.0654916	192	14	33.3333	3.71191	1
9	191	distinct	same	0.146239	1.09772e+06	265	0.0524698	352	0	33	5.26989	1
9	192	distinct	same	13.1714	1.41782e+07	51	0.0831053	224	9	22.5	5.73782	1
9	193	distinct	same	10.1966	1.54702e+07	255	0.0609293	160	9	28.5	5.75962	1
9	194	distinct	same	5.76249	1.07169e+06	209	0.068101	80	2	10	5.15018	0.984962
9	195	distinct	same	4.94994	1.0716e+06	209	0.0524698	166	21	11	5.36996	1
9	196	distinct	distinct	6.09521	8.93783e+06	250	0.0654916	184	2	17	4.41006	1
10	11	distinct	distinct	28.9464	9.5952e+06	758	0.159332	7959	5	20	6.66153	1
10	12	distinct	distinct	25.5349	9.55668e+06	473	0.152509	33983	3	34	6.09347	1
10	13	distinct	distinct	27.7053	9.65549e+06	8	0.0831053	38	27	23	6.03519	1
10	14	distinct	distinct	21.1308	9.14866e+06	57	0.125631	13	15	16	6.02382	1
10	15	distinct	distinct	20.6179	9.36872e+06	28	0.192662	167	3	26.5	6.1506	1
10	16	distinct	distinct	8.87331	8.99699e+06	508	0.125631	113	18	21.5	6.3265	1
10	17	distinct	distinct	23.3836	1.01074e+07	758	0.1653	327	3	16.5	6.14989	1
10	18	distinct	distinct	12.7509	9.38415e+06	658	0.192662	171.3	3	23	5.63716	1
10	19	distinct	distinct	9.58887	9.37713e+06	558	0.192662	105	3	29	5.13198	1
10	20	distinct	distinct	13.3175	9.40355e+06	408	0.181128	565	15	33	6.20795	1
10	21	distinct	distinct	6.61576	9.37807e+06	468	0.181128	629	15	33	5.89423	1
10	22	distinct	distinct	6.6277	9.38172e+06	428	0.181128	548	15	33	6.03123	1
10	23	distinct	distinct	5.90173	9.44262e+06	608	0.192662	73	3	14.5	6.21025	1
10	24	distinct	distinct	4.09964	9.40047e+06	508	0.192662	77	6	34	5.94524	1
10	25	distinct	distinct	2.13184	9.23072e+06	112	0.192662	34	2	31	6.30283	1
10	26	distinct	same	22.1376	2.4247e+06	558	0.17318	23	3	26.5	6.26008	1
10	27	distinct	distinct	13.3918	6.62956e+06	1458	0.192662	787	5	28	5.93171	1
10	28	distinct	distinct	6.24018	9.75113e+06	768	0.1653	110	2	36	6.04694	1
10	29	distinct	distinct	8.23771	9.74537e+06	798	0.1653	117	2	36	5.79362	1
10	30	distinct	distinct	6.20153	9.74394e+06	779	0.1653	70	2	36	5.91553	1
10	31	distinct	distinct	0.50064	9.74934e+06	813	0.1653	110	2	36	6.01291	1
10	32	distinct	distinct	3.7358	9.74359e+06	788	0.1653	90	2	36	6.05826	1
10	33	distinct	distinct	2.07795	9.73858e+06	846	0.1653	83	2	36	5.91251	1
10	34	distinct	distinct	0.0633496	9.74299e+06	808	0.1653	103	2	36	5.92852	1
10	35	distinct	distinct	24.7777	9.68003e+06	3	0.141322	1152	9	32	6.53345	1
10	36	distinct	distinct	4.47925	2.88728e+06	98	0.0710287	439	3	31	4.14208	1
10	37	distinct	distinct	4.49663	2.88387e+06	108	0.0710287	439	3	31	3.99633	1
10	38	distinct	distinct	23.4247	8.14337e+06	808	0.1653	56	3	23	5.87928	1
10	39	distinct	distinct	16.4823	1.66776e+06	130	0.0710287	9847	17	2	3.405	0.988095
10	40	distinct	distinct	23.6371	9.8769e+06	2358	0.141322	631	12	31.5	6.20836	1
10	41	distinct	distinct	26.6292	9.7713e+06	1181	0.141322	86	8	9	6.24122	1
10	42	distinct	distinct	4.11721	9.0577e+06	776	0.12434	59	3	21	6.50722	1
10	43	distinct	distinct	18.042	1.1585e+07	325	0.17318	843	27	36	5.0999	1
10	44	distinct	distinct	24.2107	1.15778e+07	525	0.17318	843	27	36	5.09817	1
10	45	distinct	distinct	0.950633	1.15867e+07	34	0.17318	843	27	36	5.01452	1
10	46	distinct	distinct	23.5098	1.15798e+07	1064	0.17318	843	27	36	5.78951	1
10	47	distinct	distinct	24.5484	1.15775e+07	452	0.17318	843	27	36	4.80356	1
10	48	distinct	distinct	1.55727	1.15891e+07	407	0.17318	843	27	36	5.89952	1
10	49	distinct	distinct	22.5445	1.15636e+07	48	0.17318	843	27	36	5.44833	1
10	50	distinct	distinct	0.264206	1.57831e+06	5	0.109118	89	6	36.5	5.65148	1
10	51	distinct	same	26.7307	7.97864e+06	833	0.192662	1928	3	36	4.34268	1
10	52	distinct	distinct	9.11647	8.32451e+06	82	0.143579	853	3	37	6.3025	1
10	53	distinct	same	22.4887	993937	1052	0.0641575	101	1	33.5	0.477511	0.793103
10	54	distinct	distinct	28.8852	1.01387e+07	958	0.182877	78	0	33	6.27132	1
10	55	distinct	distinct	27.441	1.05391e+07	153	0.182877	78	0	33	6.20365	1
10	56	distinct	distinct	7.0876	1.19376e+07	62	0.112439	1175	3	34	7.49005	1
10	57	distinct	distinct	16.4948	1.20232e+07	202	0.112439	923	3	34	7.59471	1
10	58	distinct	distinct	16.6282	1.00035e+07	122	0.136657	43	3	31	6.14819	1
10	59	distinct	same	23.6985	1.70966e+06	37	0.152803	2131	1	32	2.68088	0.958621
10	60	distinct	distinct	27.2194	9.24146e+06	12	0.136657	17213	9	10.5	6.13274	1
10	61	distinct	distinct	6.35943	6.7536e+06	23	0.119105	101	3	34	5.378	1
10	62	distinct	distinct	18.5244	8.65857e+06	117	0.0215702	2063	1	34	5.60816	1
10	63	distinct	distinct	15.9584	7.50441e+06	408	0.136657	415	9	28	6.13183	1
10	64	distinct	same	3.73285	1.88028e+07	88	0.119105	119.5	5	32.5	5.62545	1
10	65	distinct	same	2.71112	1.8803e+07	11	0.119105	119.5	5	32.5	5.68444	1
10	66	distinct	same	3.86915	1.88041e+07	96	0.119105	119.5	5	32.5	5.76511	0.971014
10	67	distinct	same	6.12528	1.88037e+07	60	0.119105	119.5	5	32.5	5.89423	0.944444
10	68	distinct	same	4.79151	1.88018e+07	13	0.119105	119.5	5	32.5	5.9025	1
10	69	distinct	same	26.0919	1.889e+07	95	0.119105	119.5	5	32.5	5.53411	1
10	70	distinct	distinct	23.2036	1.88897e+07	263	0.119105	119.5	5	32.5	5.79941	1
10	71	distinct	same	19.54	1.88866e+07	35	0.119105	119.5	5	32.5	5.29001	1
10	72	distinct	same	20.3674	1.88835e+07	248	0.119105	119.5	5	32.5	5.80417	1
10	73	distinct	distinct	5.11363	1.39531e+06	112	0.17318	3	1	32.5	5.59993	0.84
10	74	distinct	same	2.32903	1.88042e+07	70	0.119105	295	63	29	2.45218	1
10	75	distinct	distinct	3.48059	8.00852e+06	118	0.1653	108	3	30	5.91067	1
10	76	distinct	distinct	19.2119	7.98513e+06	708	0.152803	133	5	29.5	5.48479	1
10	77	distinct	same	28.5738	7.97705e+06	708	0.152803	133	5	29.5	5.3169	1
10	78	distinct	same	26.2781	1.88813e+07	420	0.12434	903	17	4.5	3.95349	1
10	79	distinct	same	17.1933	2.42373e+06	58	0.17318	37	2	25.5	6.35672	1
10	80	distinct	same	18.4798	2.42269e+06	208	0.17318	27	0	25.5	6.0823	1
10	81	distinct	same	18.6345	2.42351e+06	358	0.17318	173	14	26.5	6.10101	1
10	82	distinct	distinct	5.65577	1.38539e+06	42	0.17318	858	50	35.5	4.61182	0.931973
10	83	distinct	distinct	11.1029	1.38842e+06	49	0.17318	17	3	34	6.21803	0.969697
10	84	distinct	distinct	25.6442	9.99572e+06	408	0.136657	43	3	31	5.96513	1
10	85	distinct	distinct	26.1451	9.95599e+06	42	0.136657	43	3	31	6.123	1
10	86	distinct	distinct	26.1451	9.9584e+06	458	0.136657	43	3	31	5.66659	1
10	87	distinct	distinct	24.6396	8.67065e+06	112	0.17318	3	1	34.5	6.43193	1
10	88	distinct	distinct	17.6506	8.24175e+06	138	0.152803	105	27	27	1.79732	1
10	89	distinct	distinct	24.7143	7.17035e+06	129	0.119105	391	33	36	6.2621	1
10	90	distinct	distinct	27.023	1.42738e+07	1458	0.152803	139	24	1	4.77051	1
10	91	distinct	distinct	24.2247	1.45227e+07	698	0.152803	1363	15	11.5	5.57793	1
10	92	distinct	distinct	5.25338	9.35476e+06	1280	0.152803	87	5	18.5	2.59421	1
10	93	distinct	same	25.7798	1.69196e+07	2	0.17318	643	2	18	3.72515	1
10	94	distinct	same	25.7243	1.70026e+07	523	0.17318	629	3	8	5.54764	1
10	95	distinct	same	19.8317	1.87693e+07	44	0.17318	587	3	13	5.23077	0.975
10	96	distinct	same	11.5291	1.8774e+07	9	0.17318	440	2	13	5.60609	1
10	97	distinct	same	17.8408	1.87769e+07	76	0.17318	72	4	13	4.99044	1
10	98	distinct	distinct	7.26948	9.09626e+06	132	0.0215702	37	15	23.5	6.36305	1
10	99	distinct	distinct	3.29635	8.75156e+06	944	0.125631	432	12	9.5	4.97684	1
10	100	distinct	distinct	19.4421	8.77285e+06	92	0.152803	390	3	14	5.11058	1
10	101	distinct	distinct	4.69822	9.41935e+06	868	0.119105	41	4	29.5	4.97299	1
10	102	distinct	distinct	28.1953	9.52523e+06	36	0.160237	15545	65	26.5	6.02184	1
10	103	distinct	distinct	0.508612	9.36613e+06	439	0.152803	338	8	38.5	5.67778	1
10	104	distinct	distinct	15.398	9.32249e+06	406	0.125631	651.2	21	18.5	6.09977	1
10	105	distinct	distinct	29.5551	1.04743e+07	878	0.119105	57	31	30.5	6.08418	1
10	106	distinct	distinct	24.9728	1.07735e+07	978	0.119105	57	31	30.5	5.86698	1
10	107	distinct	distinct	21.1746	1.07566e+07	313	0.119105	57	31	30.5	5.79182	1
10	108	distinct	distinct	1.48698	1.06995e+07	658	0.119105	57	31	30.5	5.84178	1
10	109	distinct	distinct	29.9367	1.04777e+07	1167	0.119105	57	31	30.5	5.31905	1
10	110	distinct	distinct	19.7405	1.0747e+07	1442	0.119105	57	31	30.5	5.07114	1
10	111	distinct	distinct	28.8641	1.04033e+07	1728	0.119105	57	31	30.5	5.79309	1
10	112	distinct	distinct	26.909	1.039e+07	1338	0.119105	57	31	30.5	5.87129	1
10	113	distinct	distinct	26.6634	1.03898e+07	957	0.119105	57	31	30.5	6.01559	1
10	114	distinct	distinct	22.0415	1.02505e+07	1493	0.119105	57	31	30.5	5.71897	1
10	115	distinct	distinct	18.8464	1.06967e+07	758	0.125743	7	15	29.5	5.53458	1
10	116	distinct	distinct	0.482201	1.07013e+07	502	0.125743	63	5	30.5	3.44297	1
10	117	distinct	distinct	24.0177	8.28829e+06	20	0.182877	77	7	38	6.04694	1
10	118	distinct	distinct	24.3692	8.27151e+06	56	0.182877	77	7	38	6.29367	1
10	119	distinct	distinct	25.8183	8.26253e+06	65	0.182877	77	7	38	5.94833	1
10	120	distinct	distinct	22.9941	8.27303e+06	84	0.182877	77	7	38	6.03181	1
10	121	distinct	distinct	23.3243	8.27447e+06	80	0.182877	77	7	38	5.70334	1
10	122	distinct	distinct	25.0253	8.61621e+06	608	0.17318	325	3	23	6.24612	1
10	123	distinct	distinct	20.5414	1.5287e+07	8	0.12434	295	3	8	4.65704	1
10	124	distinct	distinct	23.8851	8.31103e+06	908	0.152803	486	3	38	1.34451	1
10	125	distinct	same	19.7278	8.29907e+06	658	0.137315	3423	15	35	5.59058	1
10	126	distinct	same	20.8499	8.30187e+06	658	0.137315	2959	15	35	5.49775	1
10	127	distinct	same	19.8624	8.3011e+06	658	0.137315	3103	15	35	4.51143	1
10	128	distinct	same	20.3912	8.29984e+06	658	0.137315	1879	15	35	5.11607	1
10	129	distinct	same	18.9002	8.30062e+06	658	0.137315	2895	15	35	5.20349	1
10	130	distinct	distinct	19.8264	8.29695e+06	658	0.137315	2431	15	35	5.79919	1
10	131	distinct	distinct	20.1472	8.29787e+06	658	0.137315	1823	15	35	5.49775	1
10	132	distinct	distinct	20.4866	8.29828e+06	658	0.137315	1327	15	35	2.89658	1
10	133	distinct	distinct	20.0475	8.29807e+06	658	0.137315	2047	15	35	4.86666	1
10	134	distinct	same	19.3417	8.30071e+06	658	0.137315	2431	15	35	5.39453	1
10	135	distinct	same	19.4957	8.30028e+06	658	0.137315	2431	15	35	5.2935	1
10	136	distinct	same	18.0626	8.30194e+06	658	0.137315	3303	15	35	3.83083	1
10	137	distinct	same	18.9752	8.30142e+06	658	0.137315	1687	15	35	5.74417	1
10	138	distinct	distinct	22.8508	1.53663e+06	1008	0.0631549	2830	31	0.5	2.89291	1
10	139	distinct	distinct	4.30642	1.63529e+06	42	0.0631549	1667	31	0.5	2.54054	1
10	140	distinct	same	3.76112	719117	48	0.125631	823	4	31	5.16052	0.832061
10	141	distinct	same	24.607	720862	138	0.141322	1303	22	18.5	4.1967	0.806167
10	142	distinct	distinct	18.1865	7.10046e+06	1203	0.141322	112	8	34.5	4.21733	1
10	143	distinct	distinct	20.2312	7.10438e+06	1163	0.141322	112	8	34.5	4.12938	1
10	144	distinct	distinct	20.2855	7.1143e+06	1506	0.141322	112	8	34.5	5.10442	1
10	145	distinct	distinct	23.7996	7.09233e+06	1778	0.141322	112	8	34.5	5.96175	1
10	146	distinct	distinct	23.4087	7.10189e+06	1658	0.141322	112	8	34.5	5.70621	1
10	147	distinct	distinct	21.039	7.11032e+06	1418	0.141322	112	8	34.5	4.29314	1
10	148	distinct	distinct	21.3634	7.11016e+06	1481	0.141322	112	8	34.5	5.96853	1
10	149	distinct	distinct	23.3143	7.11175e+06	1878	0.141322	112	8	34.5	5.67398	1
10	150	distinct	distinct	23.9301	7.0904e+06	1978	0.141322	112	8	34.5	5.0878	1
10	151	distinct	distinct	23.811	7.08971e+06	2118	0.141322	112	8	34.5	5.24539	1
10	152	distinct	distinct	23.9893	7.09279e+06	2398	0.141322	112	8	34.5	5.9765	1
10	153	distinct	distinct	23.9896	7.09276e+06	2508	0.141322	112	8	34.5	5.78926	1
10	154	distinct	distinct	23.9779	7.09866e+06	2608	0.141322	112	8	34.5	4.55041	1
10	155	distinct	distinct	23.9838	7.09327e+06	2078	0.141322	112	8	34.5	3.64681	1
10	156	distinct	distinct	23.8991	7.09981e+06	2328	0.141322	112	8	34.5	4.88677	1
10	157	distinct	distinct	23.8819	7.10829e+06	2418	0.141322	112	8	34.5	4.52162	1
10	158	distinct	distinct	23.751	7.1092e+06	2228	0.141322	112	8	34.5	3.22901	1
10	159	distinct	distinct	23.0326	7.1043e+06	2738	0.141322	112	8	34.5	4.30708	1
10	160	distinct	distinct	23.0487	7.08711e+06	2708	0.141322	112	8	34.5	3.58041	1
10	161	distinct	distinct	23.9518	7.09823e+06	2798	0.141322	112	8	34.5	5.2869	1
10	162	distinct	distinct	23.9843	7.09783e+06	2828	0.141322	112	8	34.5	3.80587	1
10	163	distinct	distinct	23.0273	7.10482e+06	2578	0.141322	112	8	34.5	4.70269	1
10	164	distinct	distinct	23.9854	7.10675e+06	2658	0.141322	112	8	34.5	5.51051	1
10	165	distinct	distinct	23.3237	7.09416e+06	1518	0.141322	112	8	34.5	4.99576	1
10	166	distinct	distinct	18.7782	7.11869e+06	1343	0.141322	112	8	34.5	4.05005	1
10	167	distinct	distinct	21.7213	7.12164e+06	1170	0.141322	112	8	34.5	4.24912	1
10	168	distinct	distinct	16.8072	7.12375e+06	1161	0.141322	112	8	34.5	4.66797	1
10	169	distinct	distinct	23.1167	7.09508e+06	1505	0.141322	112	8	34.5	5.79182	1
10	170	distinct	distinct	15.9918	7.12058e+06	1418	0.141322	112	8	34.5	6.11917	1
10	171	distinct	distinct	20.4007	7.12904e+06	778	0.141322	112	8	34.5	5.03347	1
10	172	distinct	distinct	17.4842	7.1235e+06	729	0.141322	112	8	34.5	5.8105	1
10	173	distinct	distinct	20.6504	7.12611e+06	764	0.141322	112	8	34.5	5.71905	1
10	174	distinct	distinct	16.9692	7.12813e+06	1011	0.141322	112	8	34.5	5.67713	1
10	175	distinct	distinct	20.6164	7.1289e+06	842	0.141322	112	8	34.5	5.59432	1
10	176	distinct	distinct	20.6951	7.12785e+06	809	0.141322	112	8	34.5	5.89753	1
10	177	distinct	distinct	23.6371	9.8769e+06	2358	0.141322	631	12	31.5	6.18313	1
10	178	distinct	distinct	17.1147	8.51472e+06	1858	0.141322	463	3	33	6.23045	1
10	179	distinct	distinct	18.583	8.51034e+06	2358	0.141322	463	3	33	6.36598	1
10	180	distinct	distinct	21.5325	9.51206e+06	1858	0.141322	163	15	35	5.91902	1
10	181	distinct	distinct	22.3412	9.53151e+06	2858	0.141322	163	15	35	6.38771	1
10	182	distinct	distinct	29.9859	9.82478e+06	1358	0.141322	823	3	30	5.62433	1
10	183	distinct	distinct	29.7083	9.83809e+06	2858	0.141322	583	3	30	6.00788	1
10	184	distinct	distinct	24.4114	7.67303e+06	1508	0.141322	223	1	31.5	6.37493	1
10	185	distinct	distinct	1.25593	7.44076e+06	1558	0.141322	223	1	31.5	6.32283	1
10	186	distinct	distinct	10.7933	8.50924e+06	138	0.152803	7	15	8	2.23725	1
10	187	distinct	distinct	19.5829	1.16277e+07	658	0.152803	25	3	24	3.01314	1
10	188	distinct	distinct	17.0282	7.16541e+06	1020	0.0681572	4	2	18	32.6598	1
10	189	distinct	distinct	3.19774	6.44811e+06	96	0.0609293	2047	3	1.5	1.87836	1
10	190	distinct	distinct	21.214	1.53124e+07	108	0.17318	375	8	28.8333	4.25018	1
10	191	distinct	distinct	24.2861	8.56322e+06	123	0.135639	535	6	28.5	5.80815	1
10	192	distinct	distinct	10.9684	9.85457e+06	193	0.0763302	41	3	18	6.27608	1
10	193	distinct	distinct	13.9433	8.28542e+06	113	0.192662	343	3	24	6.29788	1
10	194	distinct	distinct	18.3774	8.60203e+06	67	0.182877	263	8	5.5	5.68844	1
10	195	distinct	distinct	19.1899	8.60277e+06	67	0.135639	17	15	6.5	5.90822	1
10	196	distinct	distinct	18.0447	1.44194e+06	108	0.17318	1	8	12.5	4.94833	1
11	12	distinct	same	3.41152	49009.2	285	0.00830497	26024	2	14	0.568054	0.940246
11	13	distinct	same	1.24114	99783	750	0.0893963	7921	22	3	0.626334	0.969112
11	14	distinct	same	7.81565	653824	815	0.0372343	7946	10	4	0.637704	0.983577
11	15	distinct	same	8.3285	348993	730	0.0462535	7792	2	6.5	0.510928	0.976901
11	16	distinct	same	20.0731	688899	250	0.0372343	7846	13	1.5	0.335029	0.98567
11	17	distinct	same	5.56279	514132	0	0.0172474	7632	2	3.5	0.51164	0.987526
11	18	distinct	same	16.1955	225953	100	0.0462535	7787.7	2	3	1.02437	0.988462
11	19	same	same	19.3575	218966	200	0.0462535	7854	2	9	1.52955	0.995984
11	20	same	same	15.6289	192060	350	0.0257552	7394	10	13	0.453574	0.993624
11	21	distinct	distinct	22.3307	218617	290	0.0257552	7330	10	13	0.767296	1
11	22	same	same	22.3187	213611	330	0.0257552	7411	10	13	0.630303	0.992256
11	23	distinct	same	34.8482	189895	150	0.0462535	8032	2	5.5	0.451284	0.991919
11	24	same	same	33.0461	194991	250	0.0462535	8036	1	14	0.716285	0.985432
11	25	distinct	same	31.0783	508937	870	0.0462535	7993	3	11	0.358701	0.993814
11	26	distinct	distinct	6.80877	7.29077e+06	200	0.0555365	7936	2	6.5	0.401451	1
11	27	distinct	same	15.5546	9.33676e+06	700	0.0462535	7172	10	8	0.72982	1
11	28	distinct	same	35.1866	157081	10	0.0172474	8069	7	16	0.614592	0.997828
11	29	distinct	same	37.1841	151390	40	0.0172474	8076	7	16	0.867904	0.995676
11	30	distinct	same	35.1479	149817	21	0.0172474	8029	7	16	0.745999	0.993548
11	31	distinct	same	29.4471	157459	55	0.0172474	8069	7	16	0.648618	0.997831
11	32	distinct	same	32.6822	150284	30	0.0172474	8049	7	16	0.603264	0.989316
11	33	distinct	same	31.0244	145633	88	0.0172474	8042	7	16	0.749021	0.997868
11	34	distinct	same	29.0098	150721	50	0.0172474	8062	7	16	0.733008	1
11	35	distinct	same	4.1687	94120.7	755	0.0692781	6807	4	12	0.128076	0.897239
11	36	distinct	distinct	33.4257	6.78412e+06	660	0.113631	7520	2	11	2.51945	1
11	37	distinct	distinct	33.443	6.78692e+06	650	0.113631	7520	2	11	2.6652	1
11	38	distinct	distinct	5.52169	1.45702e+06	50	0.0172474	7903	2	3	0.782249	1
11	39	distinct	distinct	12.4641	8.10903e+06	888	0.113631	1888	12	18	3.25653	1
11	40	distinct	same	5.30929	2.17645e+06	1600	0.0692781	7328	7	11.5	0.453166	1
11	41	distinct	same	2.31724	1.93289e+07	423	0.0692781	8045	3	11	0.420311	1
11	42	distinct	distinct	33.0636	594578	18	0.0416449	7900	2	1	0.154305	0.997947
11	43	distinct	same	10.9044	1.28887e+07	433	0.0555365	7116	22	16	1.56163	1
11	44	distinct	same	4.73568	1.29026e+07	233	0.0555365	7116	22	16	1.56336	1
11	45	distinct	same	27.9958	1.28656e+07	792	0.0555365	7116	22	16	1.647	1
11	46	distinct	same	5.4366	1.28968e+07	306	0.0555365	7116	22	16	0.872021	1
11	47	distinct	same	4.39798	1.29012e+07	306	0.0555365	7116	22	16	1.85796	1
11	48	distinct	same	27.3891	1.28582e+07	351	0.0555365	7116	22	16	0.762013	1
11	49	distinct	same	6.4019	1.28906e+07	710	0.0555365	7116	22	16	1.2132	1
11	50	distinct	distinct	28.6822	8.46108e+06	753	0.0564811	8048	11	16.5	1.01005	1
11	51	distinct	distinct	2.21574	1.6151e+07	75	0.0462535	6031	8	16	2.31884	1
11	52	distinct	same	19.8299	4.69432e+06	840	0.0187069	7106	2	17	0.359032	0.998064
11	53	distinct	distinct	6.45775	8.67561e+06	294	0.169491	7858	4	13.5	6.18402	1
11	54	distinct	same	0.0612477	551542	200	0.0390833	7881	5	13	0.390207	1
11	55	distinct	distinct	1.5054	944568	605	0.0390833	7881	5	13	0.457882	1
11	56	distinct	distinct	21.8588	1.82302e+07	820	0.097772	6784	8	14	14.1516	1
11	57	distinct	distinct	12.4516	1.82041e+07	556	0.097772	7036	8	14	14.2562	1
11	58	distinct	distinct	12.3182	5.21374e+06	880	0.0563284	7916	2	11	0.513336	1
11	59	distinct	distinct	5.24791	1.10054e+07	721	0.0620598	5828	6	12	3.98065	1
11	60	distinct	same	1.72705	3.46146e+06	770	0.0563284	9254	4	9.5	0.528789	1
11	61	distinct	same	35.3058	5.15096e+06	781	0.0512312	8060	2	14	1.28353	1
11	62	distinct	distinct	10.422	7.11774e+06	875	0.143404	5896	4	14	1.05336	1
11	63	distinct	same	12.988	2.14592e+06	350	0.0563284	7544	4	8	0.5297	1
11	64	distinct	distinct	25.2136	1.14938e+07	670	0.0512312	8078.5	10	12.5	1.03608	1
11	65	distinct	distinct	31.6575	1.14928e+07	747	0.0512312	8078.5	10	12.5	0.977088	1
11	66	distinct	distinct	32.8156	1.14918e+07	662	0.0512312	8078.5	10	12.5	0.89642	1
11	67	distinct	distinct	35.0717	1.14903e+07	818	0.0512312	8078.5	10	12.5	0.767296	1
11	68	distinct	distinct	33.7379	1.14928e+07	745	0.0512312	8078.5	10	12.5	0.759029	1
11	69	distinct	distinct	2.85454	1.1464e+07	663	0.0512312	8078.5	10	12.5	1.12742	1
11	70	distinct	distinct	5.74285	1.14621e+07	495	0.0512312	8078.5	10	12.5	0.862116	1
11	71	distinct	distinct	9.40645	1.14614e+07	723	0.0512312	8078.5	10	12.5	1.37152	1
11	72	distinct	distinct	8.57898	1.14624e+07	510	0.0512312	8078.5	10	12.5	0.857359	1
11	73	distinct	distinct	34.0601	8.25648e+06	870	0.0555365	7956	6	12.5	1.0616	1
11	74	distinct	distinct	31.2754	1.14919e+07	688	0.0512312	7664	58	9	4.20934	1
11	75	distinct	same	32.427	1.64112e+06	876	0.0172474	7851	2	10	0.750858	1
11	76	distinct	same	9.73449	1.61531e+07	50	0.0620598	7826	10	9.5	1.17674	1
11	77	distinct	distinct	0.372596	1.61522e+07	50	0.0620598	7826	10	9.5	1.34463	1
11	78	distinct	distinct	2.66833	1.15427e+07	338	0.0416449	7056	12	15.5	2.70804	1
11	79	distinct	distinct	11.7531	7.29079e+06	700	0.0555365	7996	7	5.5	0.304812	1
11	80	distinct	distinct	10.4667	7.29248e+06	550	0.0555365	7986	5	5.5	0.579229	1
11	81	distinct	distinct	10.312	7.29147e+06	400	0.0555365	7786	9	6.5	0.560522	1
11	82	distinct	distinct	23.2906	8.26658e+06	800	0.0555365	7101	45	15.5	2.04971	1
11	83	distinct	distinct	17.8436	8.2614e+06	807	0.0555365	7976	2	14	0.4435	1
11	84	distinct	distinct	3.30221	5.21921e+06	350	0.0563284	7916	2	11	0.696396	1
11	85	distinct	distinct	2.80132	5.12137e+06	800	0.0563284	7916	2	11	0.538528	1
11	86	distinct	distinct	2.80132	5.12815e+06	300	0.0563284	7916	2	11	0.994944	1
11	87	distinct	distinct	4.30683	8.42073e+06	870	0.0555365	7956	6	14.5	0.229602	1
11	88	distinct	distinct	11.2958	1.45229e+07	896	0.0620598	7854	22	7	4.86421	1
11	89	distinct	distinct	4.2321	2.42906e+06	887	0.0512312	7568	28	16	0.399425	1
11	90	distinct	same	1.92341	1.61504e+07	700	0.0620598	7820	19	21	1.89101	1
11	91	distinct	same	4.72173	1.5901e+07	60	0.0620598	6596	10	8.5	1.0836	1
11	92	distinct	distinct	34.1998	7.31211e+06	522	0.0620598	8046	10	1.5	4.06732	1
11	93	distinct	distinct	3.16661	1.30198e+07	760	0.0555365	7316	7	2	2.93638	1
11	94	distinct	distinct	3.22212	1.29851e+07	235	0.0555365	7330	8	12	1.11388	1
11	95	distinct	distinct	9.11471	1.15791e+07	802	0.0555365	7372	2	7	1.43076	1
11	96	distinct	distinct	17.4173	1.15686e+07	767	0.0555365	7519	7	7	1.05544	1
11	97	distinct	distinct	11.1056	1.15731e+07	834	0.0555365	7887	9	7	1.67109	1
11	98	distinct	same	21.6769	721692	890	0.143404	7996	10	3.5	0.29848	1
11	99	distinct	distinct	32.2428	927309	186	0.0372343	7527	7	10.5	1.68469	0.988496
11	100	distinct	same	9.50435	997616	850	0.0620598	7569	2	6	1.55094	0.994192
11	101	distinct	same	24.2482	210299	110	0.0512312	7918	9	9.5	1.68854	0.991435
11	102	distinct	distinct	0.751149	962801	794	0.01112	7586	60	6.5	0.639689	1
11	103	same	same	28.4378	229883	319	0.0620598	7621	3	18.5	0.983749	1
11	104	distinct	distinct	13.5484	289429	352	0.0372343	7307.8	16	1.5	0.561757	0.993255
[truncated: 17,112 more rows]

## Sheet: Figure 5
Plot of Human disturbance (i.e. footprint) distance x interaction dissimilarity
net_pair1	net_pair2	local_footprint_distance	interaction_dissimilarity_500_scenario3
1	2	18.588	1
1	3	21.9115	1
1	4	19.9593	1
1	5	19.0819	1
1	6	10.8252	1
1	7	0.418409	1
1	8	0.418409	1
1	9	27.7512	1
1	10	3.61132	1
1	11	32.5577	1
1	12	29.1462	1
1	13	31.3166	1
1	14	24.7421	1
1	15	24.2292	1
1	16	12.4846	1
1	17	26.9949	1
1	18	16.3622	1
1	19	13.2002	1
1	20	16.9289	1
1	21	10.2271	1
1	22	10.239	1
1	23	2.29042	1
1	24	0.488322	1
1	25	1.47948	1
1	26	25.749	1
1	27	17.0032	1
1	28	2.62886	1
1	29	4.62639	1
1	30	2.59021	1
1	31	3.11068	1
1	32	0.124485	1
1	33	1.53337	1
1	34	3.54797	1
1	35	28.389	1
1	36	0.867932	1
1	37	0.885314	1
1	38	27.036	1
1	39	20.0936	1
1	40	27.2484	1
1	41	30.2405	1
1	42	0.50589	1
1	43	21.6533	1
1	44	27.8221	1
1	45	4.56195	1
1	46	27.1211	1
1	47	28.1598	1
1	48	5.16859	1
1	49	26.1558	1
1	50	3.87552	1
1	51	30.342	1
1	52	12.7278	1
1	53	26.1	1
1	54	32.4965	1
1	55	31.0523	1
1	56	10.6989	1
1	57	20.1061	1
1	58	20.2395	1
1	59	27.3098	1
1	60	30.8307	1
1	61	2.74811	1
1	62	22.1357	1
1	63	19.5698	1
1	64	7.34417	1
1	65	0.900198	1
1	66	0.257833	1
1	67	2.51396	1
1	68	1.18019	1
1	69	29.7032	1
1	70	26.8149	1
1	71	23.1513	1
1	72	23.9788	1
1	73	1.50232	1
1	74	1.28229	1
1	75	0.130726	1
1	76	22.8232	1
1	77	32.1851	1
1	78	29.8894	1
1	79	20.8046	1
1	80	22.0911	1
1	81	22.2458	1
1	82	9.26709	1
1	83	14.7142	1
1	84	29.2555	1
1	85	29.7564	1
1	86	29.7564	1
1	87	28.2509	1
1	88	21.2619	1
1	89	28.3256	1
1	90	30.6343	1
1	91	27.836	1
1	92	1.64206	1
1	93	29.3911	1
1	94	29.3356	1
1	95	23.443	1
1	96	15.1404	1
1	97	21.4521	1
1	98	10.8808	1
1	99	0.314969	1
1	100	23.0534	1
1	101	8.30954	1
1	102	31.8066	1
1	103	4.11993	1
1	104	19.0093	1
1	105	33.1664	1
1	106	28.5841	1
1	107	24.7859	1
1	108	2.12434	1
1	109	33.548	1
1	110	23.3518	1
1	111	32.4754	1
1	112	30.5204	1
1	113	30.2747	1
1	114	25.6528	1
1	115	22.4577	1
1	116	4.09352	1
1	117	27.629	1
1	118	27.9805	1
1	119	29.4297	1
1	120	26.6054	1
1	121	26.9356	1
1	122	28.6366	1
1	123	24.1527	1
1	124	27.4964	1
1	125	23.3391	1
1	126	24.4612	1
1	127	23.4737	1
1	128	24.0025	1
1	129	22.5115	1
1	130	23.4377	1
1	131	23.7586	1
1	132	24.0979	1
1	133	23.6589	1
1	134	22.953	1
1	135	23.1071	1
1	136	21.6739	1
1	137	22.5866	1
1	138	26.4621	1
1	139	0.695097	1
1	140	7.37244	1
1	141	28.2184	1
1	142	21.7978	1
1	143	23.8425	1
1	144	23.8968	1
1	145	27.4109	1
1	146	27.02	1
1	147	24.6503	1
1	148	24.9747	1
1	149	26.9256	1
1	150	27.5414	1
1	151	27.4224	1
1	152	27.6006	1
1	153	27.6009	1
1	154	27.5892	1
1	155	27.5951	1
1	156	27.5104	1
1	157	27.4932	1
1	158	27.3623	1
1	159	26.6439	1
1	160	26.6601	1
1	161	27.5631	1
1	162	27.5957	1
1	163	26.6386	1
1	164	27.5967	1
1	165	26.935	1
1	166	22.3896	1
1	167	25.3326	1
1	168	20.4186	1
1	169	26.728	1
1	170	19.6031	1
1	171	24.0121	1
1	172	21.0955	1
1	173	24.2617	1
1	174	20.5805	1
1	175	24.2277	1
1	176	24.3064	1
1	177	27.2484	1
1	178	20.7261	1
1	179	22.1943	1
1	180	25.1439	1
1	181	25.9525	1
1	182	33.5972	1
1	183	33.3196	1
1	184	28.0227	1
1	185	2.35539	1
1	186	14.4046	1
1	187	23.1942	1
1	188	20.6395	1
1	189	0.413577	0.926829
1	190	24.8254	1
1	191	27.8974	1
1	192	14.5798	1
1	193	17.5546	1
1	194	21.9887	1
1	195	22.8013	1
1	196	21.656	1
2	3	3.32351	0.723577
2	4	1.37134	0.784314
2	5	0.493894	0.682243
2	6	7.76275	1
2	7	19.0064	1
2	8	19.0064	1
2	9	9.16321	1
2	10	14.9767	1
2	11	13.9697	1
2	12	10.5582	1
2	13	12.7286	1
2	14	6.1541	1
2	15	5.64125	1
2	16	6.10336	1
2	17	8.40695	1
2	18	2.2258	1
2	19	5.3878	1
2	20	1.65912	1
2	21	8.3609	1
2	22	8.34897	1
2	23	20.8784	1
2	24	19.0763	1
2	25	17.1085	1
2	26	7.16097	1
2	27	1.58484	1
2	28	21.2168	1
2	29	23.2144	1
2	30	21.1782	1
2	31	15.4773	1
2	32	18.7125	1
2	33	17.0546	1
2	34	15.04	1
2	35	9.80105	1
2	36	19.4559	1
2	37	19.4733	1
2	38	8.44806	1
2	39	1.50565	1
2	40	8.66046	1
2	41	11.6525	1
2	42	19.0939	1
2	43	3.06535	1
2	44	9.23407	1
2	45	14.026	1
2	46	8.53315	1
2	47	9.57176	1
2	48	13.4194	1
2	49	7.56785	1
2	50	14.7125	1
2	51	11.754	1
2	52	5.8602	1
2	53	7.51199	1
2	54	13.9085	1
2	55	12.4643	1
2	56	7.88907	1
2	57	1.51816	1
2	58	1.65155	1
2	59	8.72184	1
2	60	12.2427	1
2	61	21.3361	1
2	62	3.5477	1
2	63	0.981776	1
2	64	11.2438	1
2	65	17.6878	1
2	66	18.8458	1
2	67	21.102	1
2	68	19.7682	1
2	69	11.1152	1
2	70	8.2269	1
2	71	4.56329	1
2	72	5.39076	1
2	73	20.0903	1
2	74	17.3057	1
2	75	18.4573	1
2	76	4.23526	1
2	77	13.5972	1
2	78	11.3014	1
2	79	2.21665	1
2	80	3.50309	1
2	81	3.65779	1
2	82	9.3209	1
2	83	3.87381	1
2	84	10.6675	1
2	85	11.1684	1
2	86	11.1684	1
2	87	9.66291	1
2	88	2.67393	1
2	89	9.73765	1
2	90	12.0463	1
2	91	9.24802	1
2	92	20.23	1
2	93	10.8031	1
2	94	10.7476	1
2	95	4.85503	1
2	96	3.44755	1
2	97	2.86411	1
2	98	7.70719	1
2	99	18.273	1
2	100	4.46539	1
2	101	10.2785	1
2	102	13.2186	1
2	103	14.4681	1
2	104	0.421303	1
2	105	14.5784	1
2	106	9.99613	1
2	107	6.19794	1
2	108	16.4637	1
2	109	14.96	1
2	110	4.76384	1
2	111	13.8874	1
2	112	11.9324	1
2	113	11.6867	1
2	114	7.06481	1
2	115	3.86971	1
2	116	14.4945	1
2	117	9.04104	1
2	118	9.39251	1
2	119	10.8417	1
2	120	8.01745	1
2	121	8.34766	1
2	122	10.0486	1
2	123	5.56471	1
2	124	8.90843	1
2	125	4.75115	1
2	126	5.87321	1
2	127	4.88575	1
2	128	5.41451	1
2	129	3.9235	1
2	130	4.84971	1
2	131	5.17057	1
2	132	5.50995	1
2	133	5.07087	1
2	134	4.36503	1
2	135	4.51906	1
2	136	3.08591	1
2	137	3.99858	1
2	138	7.87408	1
2	139	19.2831	1
2	140	11.2156	1
2	141	9.63036	1
2	142	3.20985	1
2	143	5.25452	1
2	144	5.30882	1
2	145	8.82292	1
2	146	8.43202	1
2	147	6.06233	1
2	148	6.3867	1
2	149	8.33766	1
2	150	8.95345	1
2	151	8.83438	1
2	152	9.0126	1
2	153	9.0129	1
2	154	9.00122	1
2	155	9.00714	1
2	156	8.92245	1
2	157	8.90518	1
2	158	8.77436	1
2	159	8.05589	1
2	160	8.07207	1
2	161	8.97515	1
2	162	9.00767	1
2	163	8.05065	1
2	164	9.00868	1
2	165	8.34701	1
2	166	3.80156	1
2	167	6.7446	1
2	168	1.83057	1
2	169	8.13998	1
2	170	1.0151	1
2	171	5.42407	1
2	172	2.50756	1
2	173	5.67371	1
2	174	1.9925	1
2	175	5.63971	1
2	176	5.71839	1
2	177	8.66046	1
2	178	2.13807	1
2	179	3.60628	1
2	180	6.55587	1
2	181	7.36452	1
2	182	15.0092	1
2	183	14.7316	1
2	184	9.43474	1
2	185	16.2326	1
2	186	4.18335	1
2	187	4.60619	1
2	188	2.05153	1
2	189	18.1744	1
2	190	6.23737	1
2	191	9.30945	1
2	192	4.00824	1
2	193	1.03336	1
2	194	3.40071	1
2	195	4.21327	1
2	196	3.068	1
3	4	1.95217	0.853211
3	5	2.82962	0.684211
3	6	11.0863	1
3	7	22.3299	1
3	8	22.3299	1
3	9	5.83969	1
3	10	18.3002	1
3	11	10.6462	1
3	12	7.23471	1
3	13	9.4051	1
3	14	2.83059	1
3	15	2.31774	1
3	16	9.42687	1
3	17	5.08344	1
3	18	5.54931	1
3	19	8.71131	1
3	20	4.98264	1
3	21	11.6844	1
3	22	11.6725	1
3	23	24.2019	1
3	24	22.3998	1
3	25	20.432	1
3	26	3.83746	1
3	27	4.90835	1
3	28	24.5404	1
3	29	26.5379	1
3	30	24.5017	1
3	31	18.8008	1
3	32	22.036	1
3	33	20.3781	1
3	34	18.3635	1
3	35	6.47754	1
3	36	22.7794	1
3	37	22.7968	1
3	38	5.12454	1
3	39	1.81787	1
3	40	5.33694	1
3	41	8.32899	1
3	42	22.4174	1
3	43	0.25816	1
3	44	5.91056	1
3	45	17.3495	1
3	46	5.20963	1
3	47	6.24825	1
3	48	16.7429	1
3	49	4.24434	1
3	50	18.036	1
3	51	8.4305	1
3	52	9.18371	1
3	53	4.18848	1
3	54	10.585	1
3	55	9.14084	1
3	56	11.2126	1
3	57	1.80535	1
3	58	1.67197	1
3	59	5.39833	1
3	60	8.91918	1
3	61	24.6596	0.972222
3	62	0.224186	1
3	63	2.34174	1
3	64	14.5673	1
3	65	21.0113	1
3	66	22.1693	1
3	67	24.4255	1
3	68	23.0917	1
3	69	7.79169	1
3	70	4.90339	1
3	71	1.23978	1
3	72	2.06725	1
3	73	23.4138	1
3	74	20.6292	1
3	75	21.7808	1
3	76	0.911746	1
3	77	10.2736	1
3	78	7.97791	1
3	79	1.10686	1
3	80	0.179573	1
3	81	0.334277	1
3	82	12.6444	1
3	83	7.19732	1
3	84	7.34402	1
3	85	7.84491	1
3	86	7.84491	1
3	87	6.3394	1
3	88	0.649586	1
3	89	6.41414	1
3	90	8.72282	1
3	91	5.92451	1
3	92	23.5536	1
3	93	7.47963	1
3	94	7.42411	1
3	95	1.53152	1
3	96	6.77106	1
3	97	0.459399	1
3	98	11.0307	1
3	99	21.5965	1
3	100	1.14188	1
3	101	13.602	1
3	102	9.89508	1
3	103	17.7916	1
3	104	2.90221	1
3	105	11.2549	1
3	106	6.67262	1
3	107	2.87443	1
3	108	19.7872	1
3	109	11.6365	1
3	110	1.44033	1
3	111	10.5639	1
3	112	8.60886	1
3	113	8.36322	1
3	114	3.7413	1
3	115	0.546193	1
3	116	17.818	1
3	117	5.71752	1
3	118	6.069	1
3	119	7.51816	1
3	120	4.69393	1
3	121	5.02414	1
3	122	6.72509	1
3	123	2.2412	1
3	124	5.58492	1
3	125	1.42764	1
3	126	2.54969	1
3	127	1.56223	1
3	128	2.091	1
3	129	0.599992	1
3	130	1.5262	1
3	131	1.84706	1
3	132	2.18644	1
3	133	1.74735	1
3	134	1.04152	1
3	135	1.19555	1
3	136	0.237599	1
3	137	0.675065	1
3	138	4.55057	1
3	139	22.6066	1
3	140	14.5391	1
3	141	6.30685	1
3	142	0.113665	1
3	143	1.931	1
3	144	1.9853	1
3	145	5.49941	1
3	146	5.1085	1
3	147	2.73882	1
3	148	3.06318	1
3	149	5.01414	1
3	150	5.62994	1
3	151	5.51086	1
3	152	5.68909	1
3	153	5.68939	1
3	154	5.67771	1
3	155	5.68362	1
3	156	5.59894	1
3	157	5.58167	1
3	158	5.45084	1
3	159	4.73237	1
3	160	4.74856	1
3	161	5.65163	1
3	162	5.68415	1
3	163	4.72714	1
3	164	5.68517	1
3	165	5.02349	1
3	166	0.478051	1
3	167	3.42109	1
3	168	1.49294	1
3	169	4.81647	1
3	170	2.30842	1
3	171	2.10055	1
3	172	0.815952	1
3	173	2.3502	1
3	174	1.33101	1
3	175	2.3162	1
3	176	2.39488	1
3	177	5.33694	1
3	178	1.18544	1
3	179	0.282771	1
3	180	3.23236	1
3	181	4.04101	1
3	182	11.6857	1
3	183	11.4081	1
3	184	6.11122	1
3	185	19.5561	1
3	186	7.50687	1
3	187	1.28268	1
3	188	1.27198	1
3	189	21.4979	1
3	190	2.91385	1
3	191	5.98593	1
3	192	7.33175	1
3	193	4.35687	1
3	194	0.0771999	1
3	195	0.889755	1
3	196	0.255514	1
4	5	0.877446	0.849462
4	6	9.13409	1
4	7	20.3777	1
4	8	20.3777	1
4	9	7.79187	1
4	10	16.348	1
4	11	12.5984	1
4	12	9.18688	1
4	13	11.3573	1
4	14	4.78276	1
4	15	4.26991	1
4	16	7.4747	1
4	17	7.03561	1
4	18	3.59714	1
4	19	6.75914	1
4	20	3.03046	1
4	21	9.73225	1
4	22	9.72031	1
4	23	22.2497	1
4	24	20.4477	1
4	25	18.4799	1
4	26	5.78963	1
4	27	2.95618	1
4	28	22.5882	1
4	29	24.5857	1
4	30	22.5495	1
4	31	16.8486	1
4	32	20.0838	1
4	33	18.426	1
4	34	16.4114	1
4	35	8.42971	1
4	36	20.8273	1
4	37	20.8446	1
4	38	7.07672	1
4	39	0.134307	1
4	40	7.28912	1
4	41	10.2812	1
4	42	20.4652	1
4	43	1.69401	1
4	44	7.86273	1
4	45	15.3974	1
4	46	7.16181	1
4	47	8.20042	1
4	48	14.7907	1
4	49	6.19651	1
4	50	16.0838	1
4	51	10.3827	1
4	52	7.23154	1
4	53	6.14065	1
4	54	12.5372	1
4	55	11.093	1
4	56	9.26041	1
4	57	0.146818	1
4	58	0.280206	1
4	59	7.3505	1
4	60	10.8714	1
4	61	22.7074	0.918699
4	62	2.17636	1
4	63	0.389564	1
4	64	12.6152	1
4	65	19.0591	1
4	66	20.2172	1
4	67	22.4733	1
4	68	21.1395	1
4	69	9.74386	1
4	70	6.85556	1
4	71	3.19195	1
4	72	4.01942	1
4	73	21.4616	1
4	74	18.677	1
4	75	19.8286	1
4	76	2.86392	1
4	77	12.2258	1
4	78	9.93008	1
4	79	0.845312	1
4	80	2.13175	1
4	81	2.28645	1
4	82	10.6922	1
4	83	5.24515	1
4	84	9.2962	1
4	85	9.79708	1
4	86	9.79708	1
4	87	8.29157	1
4	88	1.30259	1
4	89	8.36631	1
4	90	10.675	1
4	91	7.87668	1
4	92	21.6014	1
4	93	9.4318	1
4	94	9.37628	1
4	95	3.48369	1
4	96	4.81889	1
4	97	1.49277	1
4	98	9.07853	1
4	99	19.6444	1
4	100	3.09405	1
4	101	11.6498	1
4	102	11.8473	1
4	103	15.8394	1
4	104	0.950037	1
4	105	13.2071	1
4	106	8.62479	1
4	107	4.8266	1
4	108	17.835	1
4	109	13.5887	1
4	110	3.3925	1
4	111	12.5161	1
4	112	10.561	1
4	113	10.3154	1
4	114	5.69347	1
4	115	2.49837	1
4	116	15.8658	1
4	117	7.6697	1
4	118	8.02117	1
4	119	9.47033	1
4	120	6.64611	1
4	121	6.97632	1
4	122	8.67727	1
4	123	4.19337	1
4	124	7.53709	1
4	125	3.37981	1
4	126	4.50187	1
4	127	3.51441	1
4	128	4.04317	1
4	129	2.55216	1
4	130	3.47837	1
4	131	3.79923	1
4	132	4.13861	1
4	133	3.69953	1
4	134	2.99369	1
4	135	3.14772	1
4	136	1.71457	1
4	137	2.62724	1
4	138	6.50274	1
4	139	20.6544	1
4	140	12.5869	1
4	141	8.25902	1
4	142	1.83851	1
4	143	3.88318	1
4	144	3.93748	1
4	145	7.45158	1
4	146	7.06068	1
4	147	4.69099	1
4	148	5.01536	1
4	149	6.96632	1
4	150	7.58211	1
4	151	7.46304	1
4	152	7.64126	1
4	153	7.64156	1
4	154	7.62988	1
4	155	7.6358	1
4	156	7.55111	1
4	157	7.53384	1
4	158	7.40302	1
4	159	6.68455	1
4	160	6.70073	1
4	161	7.60381	1
4	162	7.63633	1
4	163	6.67931	1
4	164	7.63734	1
4	165	6.97567	1
4	166	2.43022	1
4	167	5.37326	1
4	168	0.459229	1
4	169	6.76864	1
4	170	0.356242	1
4	171	4.05273	1
4	172	1.13622	1
4	173	4.30237	1
4	174	0.621161	1
4	175	4.26837	1
4	176	4.34705	1
4	177	7.28912	1
4	178	0.766731	1
4	179	2.23494	1
4	180	5.18453	1
4	181	5.99318	1
4	182	13.6378	1
4	183	13.3603	1
4	184	8.0634	1
4	185	17.6039	1
4	186	5.55469	1
4	187	3.23485	1
4	188	0.680188	1
4	189	19.5458	1
4	190	4.86603	1
4	191	7.9381	1
4	192	5.37958	1
4	193	2.4047	1
4	194	2.02937	1
4	195	2.84193	1
4	196	1.69666	1
5	6	8.25665	1
5	7	19.5003	1
5	8	19.5003	1
5	9	8.66931	1
5	10	15.4706	1
5	11	13.4759	1
5	12	10.0643	1
5	13	12.2347	1
5	14	5.66021	1
5	15	5.14736	1
5	16	6.59725	1
5	17	7.91306	1
5	18	2.71969	1
5	19	5.88169	1
5	20	2.15302	1
5	21	8.8548	1
5	22	8.84286	1
5	23	21.3723	1
5	24	19.5702	1
5	25	17.6024	1
5	26	6.66708	1
5	27	2.07873	1
5	28	21.7107	1
5	29	23.7083	1
5	30	21.6721	1
5	31	15.9712	1
5	32	19.2064	1
5	33	17.5485	1
5	34	15.5339	1
5	35	9.30716	1
5	36	19.9498	1
5	37	19.9672	1
5	38	7.95416	1
5	39	1.01175	1
5	40	8.16656	1
5	41	11.1586	1
5	42	19.5878	1
5	43	2.57146	1
5	44	8.74018	1
5	45	14.5199	1
5	46	8.03925	1
5	47	9.07787	1
5	48	13.9133	1
5	49	7.07396	1
5	50	15.2064	1
5	51	11.2601	1
5	52	6.3541	1
5	53	7.0181	1
5	54	13.4146	1
5	55	11.9705	1
5	56	8.38296	1
5	57	1.02426	1
5	58	1.15765	1
5	59	8.22794	1
5	60	11.7488	1
5	61	21.83	0.984375
5	62	3.05381	1
5	63	0.487882	1
5	64	11.7377	1
5	65	18.1817	1
5	66	19.3397	1
5	67	21.5958	1
5	68	20.2621	1
5	69	10.6213	1
5	70	7.73301	1
5	71	4.0694	1
5	72	4.89687	1
5	73	20.5842	1
5	74	17.7996	1
5	75	18.9512	1
5	76	3.74136	1
5	77	13.1033	1
5	78	10.8075	1
5	79	1.72276	1
5	80	3.00919	1
5	81	3.1639	1
5	82	9.8148	1
5	83	4.3677	1
5	84	10.1736	1
5	85	10.6745	1
5	86	10.6745	1
5	87	9.16902	1
5	88	2.18003	1
5	89	9.24376	1
5	90	11.5524	1
5	91	8.75413	1
5	92	20.7239	1
5	93	10.3092	1
5	94	10.2537	1
5	95	4.36114	1
5	96	3.94144	1
5	97	2.37022	1
5	98	8.20108	1
5	99	18.7669	1
5	100	3.9715	1
5	101	10.7723	1
5	102	12.7247	1
5	103	14.962	1
5	104	0.0725909	1
5	105	14.0845	1
5	106	9.50224	1
5	107	5.70405	1
5	108	16.9575	1
5	109	14.4661	1
5	110	4.26995	1
5	111	13.3936	1
5	112	11.4385	1
5	113	11.1928	1
5	114	6.57092	1
5	115	3.37581	1
5	116	14.9884	1
5	117	8.54714	1
5	118	8.89862	1
5	119	10.3478	1
5	120	7.52355	1
5	121	7.85376	1
5	122	9.55471	1
5	123	5.07082	1
5	124	8.41453	1
5	125	4.25726	1
5	126	5.37931	1
5	127	4.39185	1
5	128	4.92062	1
5	129	3.42961	1
5	130	4.35582	1
5	131	4.67668	1
5	132	5.01605	1
5	133	4.57697	1
5	134	3.87114	1
5	135	4.02517	1
5	136	2.59202	1
5	137	3.50468	1
5	138	7.38019	1
5	139	19.777	1
5	140	11.7094	1
5	141	9.13647	1
5	142	2.71595	1
5	143	4.76062	1
5	144	4.81492	1
5	145	8.32903	1
5	146	7.93812	1
5	147	5.56844	1
5	148	5.8928	1
5	149	7.84376	1
5	150	8.45956	1
5	151	8.34048	1
5	152	8.51871	1
5	153	8.51901	1
5	154	8.50733	1
5	155	8.51324	1
5	156	8.42856	1
5	157	8.41129	1
5	158	8.28046	1
5	159	7.56199	1
5	160	7.57818	1
5	161	8.48125	1
5	162	8.51377	1
5	163	7.55675	1
5	164	8.51479	1
5	165	7.85311	1
5	166	3.30767	1
5	167	6.25071	1
5	168	1.33668	1
5	169	7.64609	1
5	170	0.521204	1
5	171	4.93017	1
5	172	2.01367	1
5	173	5.17982	1
5	174	1.49861	1
5	175	5.14582	1
5	176	5.2245	1
5	177	8.16656	1
5	178	1.64418	1
5	179	3.11239	1
5	180	6.06198	1
5	181	6.87063	1
5	182	14.5153	1
5	183	14.2377	1
5	184	8.94084	1
5	185	16.7265	1
5	186	4.67725	1
5	187	4.1123	1
5	188	1.55763	1
5	189	18.6683	1
5	190	5.74347	1
5	191	8.81555	1
5	192	4.50213	1
5	193	1.52725	1
5	194	2.90682	1
5	195	3.71937	1
5	196	2.5741	1
6	7	11.2436	1
6	8	11.2436	1
6	9	16.926	1
6	10	7.21392	1
6	11	21.7325	1
6	12	18.321	1
6	13	20.4914	1
6	14	13.9169	1
6	15	13.404	1
6	16	1.6594	1
6	17	16.1697	1
6	18	5.53695	1
6	19	2.37496	1
6	20	6.10363	1
6	21	0.598153	1
6	22	0.586218	1
6	23	13.1157	1
6	24	11.3136	1
6	25	9.34576	1
6	26	14.9237	1
6	27	6.17791	0.983015
6	28	13.4541	1
6	29	15.4516	1
6	30	13.4155	1
6	31	7.71456	1
6	32	10.9497	1
6	33	9.29187	1
6	34	7.27727	1
6	35	17.5638	1
6	36	11.6932	1
6	37	11.7106	1
6	38	16.2108	1
6	39	9.2684	1
6	40	16.4232	1
6	41	19.4153	1
6	42	11.3311	1
6	43	10.8281	1
6	44	16.9968	1
6	45	6.26329	1
6	46	16.2959	1
6	47	17.3345	1
6	48	5.65665	1
6	49	15.3306	1
6	50	6.94971	1
6	51	19.5168	1
6	52	1.90255	1
6	53	15.2747	1
6	54	21.6713	1
6	55	20.2271	1
6	56	0.126316	1
6	57	9.28091	1
6	58	9.4143	1
6	59	16.4846	1
6	60	20.0054	1
6	61	13.5733	1
6	62	11.3105	1
6	63	8.74453	1
6	64	3.48107	1
6	65	9.92504	1
6	66	11.0831	1
6	67	13.3392	1
6	68	12.0054	1
6	69	18.878	1
6	70	15.9897	1
6	71	12.326	1
6	72	13.1535	1
6	73	12.3276	1
6	74	9.54295	1
6	75	10.6945	1
6	76	11.998	1
6	77	21.3599	1
6	78	19.0642	1
6	79	9.9794	1
6	80	11.2658	1
6	81	11.4205	1
6	82	1.55815	1
6	83	3.88895	1
6	84	18.4303	1
6	85	18.9312	1
6	86	18.9312	1
6	87	17.4257	1
6	88	10.4367	1
6	89	17.5004	1
6	90	19.8091	1
6	91	17.0108	1
6	92	12.4673	1
6	93	18.5659	1
6	94	18.5104	1
6	95	12.6178	1
6	96	4.3152	1
6	97	10.6269	1
6	98	0.0555633	1
6	99	10.5103	1
6	100	12.2281	1
6	101	2.5157	1
6	102	20.9813	1
6	103	6.70531	1
6	104	8.18405	1
6	105	22.3412	1
6	106	17.7589	1
6	107	13.9607	1
6	108	8.7009	1
6	109	22.7228	1
6	110	12.5266	1
6	111	21.6502	1
6	112	19.6951	1
6	113	19.4495	1
6	114	14.8276	1
6	115	11.6325	1
6	116	6.73172	1
6	117	16.8038	1
6	118	17.1553	1
6	119	18.6044	1
6	120	15.7802	1
6	121	16.1104	1
6	122	17.8114	1
6	123	13.3275	1
6	124	16.6712	1
6	125	12.5139	1
6	126	13.636	1
6	127	12.6485	1
6	128	13.1773	1
6	129	11.6863	1
6	130	12.6125	1
6	131	12.9333	1
6	132	13.2727	1
6	133	12.8336	1
6	134	12.1278	1
6	135	12.2818	1
6	136	10.8487	1
6	137	11.7613	1
6	138	15.6368	1
6	139	11.5203	1
6	140	3.4528	1
6	141	17.3931	1
6	142	10.9726	0.981481
6	143	13.0173	0.984
6	144	13.0716	1
6	145	16.5857	1
6	146	16.1948	1
6	147	13.8251	1
6	148	14.1494	0.985816
6	149	16.1004	1
6	150	16.7162	1
6	151	16.5971	1
6	152	16.7754	1
6	153	16.7757	1
6	154	16.764	1
6	155	16.7699	1
6	156	16.6852	1
6	157	16.6679	1
6	158	16.5371	1
6	159	15.8186	1
6	160	15.8348	1
6	161	16.7379	1
6	162	16.7704	1
6	163	15.8134	1
6	164	16.7714	1
6	165	16.1098	1
6	166	11.5643	1
6	167	14.5074	1
6	168	9.59332	1
6	169	15.9027	1
6	170	8.77785	1
6	171	13.1868	1
6	172	10.2703	1
6	173	13.4365	0.981818
6	174	9.75525	1
6	175	13.4025	1
6	176	13.4811	1
6	177	16.4232	1
6	178	9.90082	1
6	179	11.369	1
6	180	14.3186	1
6	181	15.1273	1
6	182	22.7719	1
6	183	22.4944	1
6	184	17.1975	1
6	185	8.46985	1
6	186	3.5794	1
6	187	12.3689	1
6	188	9.81428	1
6	189	10.4117	1
6	190	14.0001	1
6	191	17.0722	1
6	192	3.75451	1
6	193	6.72939	1
6	194	11.1635	1
6	195	11.976	1
6	196	10.8308	1
7	8	0	0.698795
7	9	28.1696	1
7	10	4.02973	1
7	11	32.9761	0.991588
7	12	29.5646	1
7	13	31.735	1
7	14	25.1605	0.9819
7	15	24.6476	1
7	16	12.903	1
7	17	27.4133	1
7	18	16.7806	0.975758
7	19	13.6186	0.966942
7	20	17.3473	1
7	21	10.6455	1
7	22	10.6574	1
7	23	1.87201	1
7	24	0.0699135	0.976744
7	25	1.89789	1
7	26	26.1674	1
7	27	17.4216	1
7	28	2.21045	1
7	29	4.20798	1
7	30	2.1718	1
7	31	3.52909	1
7	32	0.293924	0.967213
7	33	1.95178	0.968254
7	34	3.96638	1
7	35	28.8074	1
7	36	0.449524	1
7	37	0.466906	1
7	38	27.4545	1
7	39	20.512	1
7	40	27.6669	1
7	41	30.6589	1
7	42	0.0874816	0.959596
7	43	22.0718	1
7	44	28.2405	1
7	45	4.98036	1
7	46	27.5395	1
7	47	28.5782	1
7	48	5.587	1
7	49	26.5742	1
7	50	4.29393	1
7	51	30.7604	1
7	52	13.1462	0.987342
7	53	26.5184	1
7	54	32.9149	1
7	55	31.4707	1
7	56	11.1173	1
7	57	20.5246	1
7	58	20.6579	1
7	59	27.7282	1
7	60	31.2491	1
7	61	2.3297	1
7	62	22.5541	1
7	63	19.9882	1
7	64	7.76257	1
7	65	1.31861	1
7	66	0.160575	1
7	67	2.09555	1
7	68	0.761778	1
7	69	30.1216	1
7	70	27.2333	1
7	71	23.5697	1
7	72	24.3972	1
7	73	1.08391	1
7	74	1.7007	1
7	75	0.549134	1
7	76	23.2417	1
7	77	32.6035	1
7	78	30.3078	1
7	79	21.223	1
7	80	22.5095	1
7	81	22.6642	1
7	82	9.6855	1
7	83	15.1326	1
7	84	29.6739	1
7	85	30.1748	1
7	86	30.1748	1
7	87	28.6693	1
7	88	21.6803	1
7	89	28.744	1
7	90	31.0527	1
7	91	28.2544	1
7	92	1.22365	1
7	93	29.8095	1
7	94	29.754	1
7	95	23.8614	1
7	96	15.5588	1
7	97	21.8705	1
7	98	11.2992	1
7	99	0.733377	0.953216
7	100	23.4718	1
7	101	8.72795	1
7	102	32.225	1
7	103	4.53834	1
7	104	19.4277	1
7	105	33.5848	1
7	106	29.0025	1
7	107	25.2043	1
7	108	2.54274	1
7	109	33.9664	1
7	110	23.7702	1
7	111	32.8938	1
7	112	30.9388	1
7	113	30.6931	1
7	114	26.0712	1
7	115	22.8761	1
7	116	4.51193	1
7	117	28.0474	1
7	118	28.3989	1
7	119	29.8481	1
7	120	27.0238	1
7	121	27.3541	1
7	122	29.055	1
7	123	24.5711	1
7	124	27.9148	1
7	125	23.7576	1
7	126	24.8796	1
7	127	23.8921	1
7	128	24.4209	1
7	129	22.9299	1
7	130	23.8561	1
7	131	24.177	1
7	132	24.5163	1
7	133	24.0773	1
7	134	23.3714	1
7	135	23.5255	1
7	136	22.0923	1
7	137	23.005	1
7	138	26.8805	1
7	139	0.276688	1
7	140	7.79085	1
7	141	28.6368	1
7	142	22.2162	1
7	143	24.2609	1
7	144	24.3152	1
7	145	27.8293	1
7	146	27.4384	1
7	147	25.0687	1
7	148	25.3931	1
7	149	27.3441	1
7	150	27.9599	1
7	151	27.8408	1
7	152	28.019	1
7	153	28.0193	1
7	154	28.0076	1
7	155	28.0135	1
7	156	27.9289	1
7	157	27.9116	1
7	158	27.7808	1
7	159	27.0623	1
7	160	27.0785	1
7	161	27.9815	1
7	162	28.0141	1
7	163	27.057	1
7	164	28.0151	1
7	165	27.3534	1
7	166	22.808	1
7	167	25.751	1
7	168	20.837	1
7	169	27.1464	1
7	170	20.0215	1
7	171	24.4305	1
7	172	21.514	1
7	173	24.6801	1
7	174	20.9989	1
7	175	24.6461	1
7	176	24.7248	1
7	177	27.6669	1
7	178	21.1445	1
7	179	22.6127	1
7	180	25.5623	1
7	181	26.3709	1
7	182	34.0156	1
7	183	33.738	1
7	184	28.4411	1
7	185	2.7738	1
7	186	14.823	1
7	187	23.6126	1
7	188	21.0579	1
7	189	0.831986	1
7	190	25.2438	1
7	191	28.3158	1
7	192	14.9982	1
7	193	17.973	1
7	194	22.4071	1
7	195	23.2197	1
7	196	22.0744	1
8	9	28.1696	1
8	10	4.02973	1
8	11	32.9761	0.975024
8	12	29.5646	1
8	13	31.735	1
8	14	25.1605	0.967846
8	15	24.6476	1
8	16	12.903	1
8	17	27.4133	1
8	18	16.7806	0.992157
8	19	13.6186	0.943128
8	20	17.3473	0.974359
8	21	10.6455	1
8	22	10.6574	0.943548
8	23	1.87201	1
8	24	0.0699135	0.909091
8	25	1.89789	0.967568
8	26	26.1674	1
8	27	17.4216	1
8	28	2.21045	0.985294
8	29	4.20798	1
8	30	2.1718	1
8	31	3.52909	1
8	32	0.293924	0.986755
8	33	1.95178	0.986928
8	34	3.96638	1
8	35	28.8074	0.980732
8	36	0.449524	1
8	37	0.466906	1
8	38	27.4545	1
8	39	20.512	1
8	40	27.6669	1
8	41	30.6589	1
8	42	0.0874816	0.978836
8	43	22.0718	1
8	44	28.2405	1
8	45	4.98036	1
8	46	27.5395	1
8	47	28.5782	1
8	48	5.587	1
8	49	26.5742	1
8	50	4.29393	1
8	51	30.7604	1
8	52	13.1462	0.991935
8	53	26.5184	1
8	54	32.9149	1
8	55	31.4707	1
8	56	11.1173	1
8	57	20.5246	1
8	58	20.6579	1
8	59	27.7282	1
8	60	31.2491	1
8	61	2.3297	1
8	62	22.5541	1
8	63	19.9882	1
8	64	7.76257	1
8	65	1.31861	1
8	66	0.160575	1
8	67	2.09555	1
8	68	0.761778	1
8	69	30.1216	1
8	70	27.2333	1
8	71	23.5697	1
8	72	24.3972	1
8	73	1.08391	1
8	74	1.7007	1
8	75	0.549134	0.981043
8	76	23.2417	1
8	77	32.6035	1
8	78	30.3078	1
8	79	21.223	1
8	80	22.5095	1
8	81	22.6642	1
8	82	9.6855	1
8	83	15.1326	1
8	84	29.6739	1
8	85	30.1748	1
8	86	30.1748	1
8	87	28.6693	1
8	88	21.6803	1
8	89	28.744	1
8	90	31.0527	1
8	91	28.2544	1
8	92	1.22365	1
8	93	29.8095	1
8	94	29.754	1
8	95	23.8614	1
8	96	15.5588	1
8	97	21.8705	1
8	98	11.2992	1
8	99	0.733377	0.967593
8	100	23.4718	0.991935
8	101	8.72795	1
8	102	32.225	1
8	103	4.53834	1
8	104	19.4277	0.98005
8	105	33.5848	1
8	106	29.0025	1
8	107	25.2043	1
8	108	2.54274	1
8	109	33.9664	1
8	110	23.7702	1
8	111	32.8938	1
8	112	30.9388	1
8	113	30.6931	1
8	114	26.0712	1
8	115	22.8761	0.99177
8	116	4.51193	0.986842
8	117	28.0474	1
8	118	28.3989	1
8	119	29.8481	1
8	120	27.0238	1
8	121	27.3541	1
8	122	29.055	1
8	123	24.5711	1
8	124	27.9148	1
8	125	23.7576	1
8	126	24.8796	1
8	127	23.8921	1
8	128	24.4209	1
8	129	22.9299	1
8	130	23.8561	1
8	131	24.177	1
8	132	24.5163	1
8	133	24.0773	1
8	134	23.3714	1
8	135	23.5255	1
8	136	22.0923	1
8	137	23.005	1
8	138	26.8805	1
8	139	0.276688	1
8	140	7.79085	1
8	141	28.6368	1
8	142	22.2162	1
8	143	24.2609	1
8	144	24.3152	1
8	145	27.8293	1
8	146	27.4384	1
8	147	25.0687	1
8	148	25.3931	1
8	149	27.3441	1
8	150	27.9599	1
8	151	27.8408	1
8	152	28.019	1
8	153	28.0193	1
8	154	28.0076	1
8	155	28.0135	1
8	156	27.9289	1
8	157	27.9116	1
8	158	27.7808	1
8	159	27.0623	1
8	160	27.0785	1
8	161	27.9815	1
8	162	28.0141	1
8	163	27.057	1
8	164	28.0151	1
8	165	27.3534	1
8	166	22.808	1
8	167	25.751	1
8	168	20.837	1
8	169	27.1464	1
8	170	20.0215	1
8	171	24.4305	1
8	172	21.514	1
8	173	24.6801	1
8	174	20.9989	1
8	175	24.6461	1
8	176	24.7248	1
8	177	27.6669	1
8	178	21.1445	1
8	179	22.6127	1
8	180	25.5623	1
8	181	26.3709	1
8	182	34.0156	1
8	183	33.738	1
8	184	28.4411	1
8	185	2.7738	1
8	186	14.823	1
8	187	23.6126	1
8	188	21.0579	1
8	189	0.831986	1
8	190	25.2438	1
8	191	28.3158	1
8	192	14.9982	1
8	193	17.973	1
8	194	22.4071	1
8	195	23.2197	1
8	196	22.0744	1
9	10	24.1399	1
9	11	4.80654	1
9	12	1.39502	1
9	13	3.5654	1
9	14	3.00911	1
9	15	3.52195	1
9	16	15.2666	1
9	17	0.756253	1
9	18	11.389	1
9	19	14.551	1
9	20	10.8223	1
9	21	17.5241	1
9	22	17.5122	1
9	23	30.0416	1
9	24	28.2395	1
9	25	26.2717	1
9	26	2.00223	1
9	27	10.748	1
9	28	30.3801	1
9	29	32.3776	1
9	30	30.3414	1
9	31	24.6405	1
9	32	27.8757	1
9	33	26.2178	1
9	34	24.2032	1
9	35	0.637845	1
9	36	28.6191	1
9	37	28.6365	1
9	38	0.715148	1
9	39	7.65756	1
9	40	0.502749	1
9	41	2.4893	1
9	42	28.2571	1
9	43	6.09785	1
9	44	0.0708636	1
9	45	23.1892	1
9	46	0.63006	1
9	47	0.408558	1
9	48	22.5826	1
9	49	1.59536	1
9	50	23.8757	1
9	51	2.5908	1
9	52	15.0234	1
9	53	1.65121	1
9	54	4.74529	1
9	55	3.30114	1
9	56	17.0523	1
9	57	7.64505	1
9	58	7.51166	1
9	59	0.441367	1
9	60	3.07949	1
9	61	30.4993	1
9	62	5.61551	0.948339
9	63	8.18143	1
9	64	20.407	1
9	65	26.851	1
9	66	28.009	1
9	67	30.2652	1
9	68	28.9314	1
9	69	1.952	1
9	70	0.936305	1
9	71	4.59991	1
9	72	3.77244	1
9	73	29.2535	1
9	74	26.4689	1
9	75	27.6205	1
9	76	4.92795	1
9	77	4.43394	1
9	78	2.13822	1
9	79	6.94655	1
9	80	5.66012	1
9	81	5.50542	1
9	82	18.4841	1
9	83	13.037	1
9	84	1.50433	1
9	85	2.00522	1
9	86	2.00522	1
9	87	0.499708	1
9	88	6.48928	1
9	89	0.574446	1
9	90	2.88313	1
9	91	0.0848139	1
9	92	29.3933	1
9	93	1.63993	1
9	94	1.58442	1
9	95	4.30817	1
9	96	12.6108	1
9	97	6.29909	1
9	98	16.8704	1
9	99	27.4362	1
9	100	4.69781	1
9	101	19.4417	1
9	102	4.05539	1
9	103	23.6313	1
9	104	8.7419	1
9	105	5.41523	1
9	106	0.832925	1
9	107	2.96526	1
9	108	25.6269	1
9	109	5.79682	1
9	110	4.39936	1
9	111	4.72424	1
9	112	2.76917	1
9	113	2.52353	1
9	114	2.09839	1
9	115	5.2935	1
9	116	23.6577	1
9	117	0.122168	1
9	118	0.229306	1
9	119	1.67847	1
9	120	1.14576	1
9	121	0.815549	1
9	122	0.885402	1
9	123	3.59849	1
9	124	0.254777	1
9	125	4.41205	1
9	126	3.29	1
9	127	4.27746	1
9	128	3.74869	1
9	129	5.2397	1
9	130	4.31349	1
9	131	3.99264	1
9	132	3.65326	1
9	133	4.09234	1
9	134	4.79818	1
9	135	4.64414	1
9	136	6.07729	1
9	137	5.16463	1
9	138	1.28912	1
9	139	28.4463	1
9	140	20.3788	1
9	141	0.467156	1
9	142	5.95336	1
9	143	3.90869	1
9	144	3.85439	1
9	145	0.340281	1
9	146	0.731188	1
9	147	3.10087	1
9	148	2.77651	1
9	149	0.825549	1
9	150	0.209752	1
9	151	0.328829	1
9	152	0.150602	1
9	153	0.150303	1
9	154	0.161984	1
9	155	0.156068	1
9	156	0.240752	1
9	157	0.258022	1
9	158	0.388849	1
9	159	1.10732	1
9	160	1.09113	1
9	161	0.188059	1
9	162	0.155538	1
9	163	1.11256	1
9	164	0.154522	1
9	165	0.8162	1
9	166	5.36164	1
9	167	2.41861	1
9	168	7.33264	1
9	169	1.02322	1
9	170	8.14811	1
9	171	3.73914	1
9	172	6.65564	1
9	173	3.4895	1
9	174	7.1707	1
9	175	3.52349	1
9	176	3.44481	1
9	177	0.502749	1
9	178	7.02513	1
9	179	5.55692	1
9	180	2.60733	1
9	181	1.79868	1
9	182	5.84598	1
9	183	5.56844	1
9	184	0.27153	1
9	185	25.3958	1
9	186	13.3466	1
9	187	4.55701	1
9	188	7.11168	1
9	189	27.3376	1
9	190	2.92584	1
9	191	0.146239	1
9	192	13.1714	1
9	193	10.1966	1
9	194	5.76249	0.984962
9	195	4.94994	1
9	196	6.09521	1
10	11	28.9464	1
10	12	25.5349	1
10	13	27.7053	1
10	14	21.1308	1
10	15	20.6179	1
10	16	8.87331	1
10	17	23.3836	1
10	18	12.7509	1
10	19	9.58887	1
10	20	13.3175	1
10	21	6.61576	1
10	22	6.6277	1
10	23	5.90173	1
10	24	4.09964	1
10	25	2.13184	1
10	26	22.1376	1
10	27	13.3918	1
10	28	6.24018	1
10	29	8.23771	1
10	30	6.20153	1
10	31	0.50064	1
10	32	3.7358	1
10	33	2.07795	1
10	34	0.0633496	1
10	35	24.7777	1
10	36	4.47925	1
10	37	4.49663	1
10	38	23.4247	1
10	39	16.4823	0.988095
10	40	23.6371	1
10	41	26.6292	1
10	42	4.11721	1
10	43	18.042	1
10	44	24.2107	1
10	45	0.950633	1
10	46	23.5098	1
10	47	24.5484	1
10	48	1.55727	1
10	49	22.5445	1
10	50	0.264206	1
10	51	26.7307	1
10	52	9.11647	1
10	53	22.4887	0.793103
10	54	28.8852	1
10	55	27.441	1
10	56	7.0876	1
10	57	16.4948	1
10	58	16.6282	1
10	59	23.6985	0.958621
10	60	27.2194	1
10	61	6.35943	1
10	62	18.5244	1
10	63	15.9584	1
10	64	3.73285	1
10	65	2.71112	1
10	66	3.86915	0.971014
10	67	6.12528	0.944444
10	68	4.79151	1
10	69	26.0919	1
10	70	23.2036	1
10	71	19.54	1
10	72	20.3674	1
10	73	5.11363	0.84
10	74	2.32903	1
10	75	3.48059	1
10	76	19.2119	1
10	77	28.5738	1
10	78	26.2781	1
10	79	17.1933	1
10	80	18.4798	1
10	81	18.6345	1
10	82	5.65577	0.931973
10	83	11.1029	0.969697
10	84	25.6442	1
10	85	26.1451	1
10	86	26.1451	1
10	87	24.6396	1
10	88	17.6506	1
10	89	24.7143	1
10	90	27.023	1
10	91	24.2247	1
10	92	5.25338	1
10	93	25.7798	1
10	94	25.7243	1
10	95	19.8317	0.975
10	96	11.5291	1
10	97	17.8408	1
10	98	7.26948	1
10	99	3.29635	1
10	100	19.4421	1
10	101	4.69822	1
10	102	28.1953	1
10	103	0.508612	1
10	104	15.398	1
10	105	29.5551	1
10	106	24.9728	1
10	107	21.1746	1
10	108	1.48698	1
10	109	29.9367	1
10	110	19.7405	1
10	111	28.8641	1
10	112	26.909	1
10	113	26.6634	1
10	114	22.0415	1
10	115	18.8464	1
10	116	0.482201	1
10	117	24.0177	1
10	118	24.3692	1
10	119	25.8183	1
10	120	22.9941	1
10	121	23.3243	1
10	122	25.0253	1
10	123	20.5414	1
10	124	23.8851	1
10	125	19.7278	1
10	126	20.8499	1
10	127	19.8624	1
10	128	20.3912	1
10	129	18.9002	1
10	130	19.8264	1
10	131	20.1472	1
10	132	20.4866	1
10	133	20.0475	1
10	134	19.3417	1
10	135	19.4957	1
10	136	18.0626	1
10	137	18.9752	1
10	138	22.8508	1
10	139	4.30642	1
10	140	3.76112	0.832061
10	141	24.607	0.806167
10	142	18.1865	1
10	143	20.2312	1
10	144	20.2855	1
10	145	23.7996	1
10	146	23.4087	1
10	147	21.039	1
10	148	21.3634	1
10	149	23.3143	1
10	150	23.9301	1
10	151	23.811	1
10	152	23.9893	1
10	153	23.9896	1
10	154	23.9779	1
10	155	23.9838	1
10	156	23.8991	1
10	157	23.8819	1
10	158	23.751	1
10	159	23.0326	1
10	160	23.0487	1
10	161	23.9518	1
10	162	23.9843	1
10	163	23.0273	1
10	164	23.9854	1
10	165	23.3237	1
10	166	18.7782	1
10	167	21.7213	1
10	168	16.8072	1
10	169	23.1167	1
10	170	15.9918	1
10	171	20.4007	1
10	172	17.4842	1
10	173	20.6504	1
10	174	16.9692	1
10	175	20.6164	1
10	176	20.6951	1
10	177	23.6371	1
10	178	17.1147	1
10	179	18.583	1
10	180	21.5325	1
10	181	22.3412	1
10	182	29.9859	1
10	183	29.7083	1
10	184	24.4114	1
10	185	1.25593	1
10	186	10.7933	1
10	187	19.5829	1
10	188	17.0282	1
10	189	3.19774	1
10	190	21.214	1
10	191	24.2861	1
10	192	10.9684	1
10	193	13.9433	1
10	194	18.3774	1
10	195	19.1899	1
10	196	18.0447	1
11	12	3.41152	0.940246
11	13	1.24114	0.969112
11	14	7.81565	0.983577
11	15	8.3285	0.976901
11	16	20.0731	0.98567
11	17	5.56279	0.987526
11	18	16.1955	0.988462
11	19	19.3575	0.995984
11	20	15.6289	0.993624
11	21	22.3307	1
11	22	22.3187	0.992256
11	23	34.8482	0.991919
11	24	33.0461	0.985432
11	25	31.0783	0.993814
11	26	6.80877	1
11	27	15.5546	1
11	28	35.1866	0.997828
11	29	37.1841	0.995676
11	30	35.1479	0.993548
11	31	29.4471	0.997831
11	32	32.6822	0.989316
11	33	31.0244	0.997868
11	34	29.0098	1
11	35	4.1687	0.897239
11	36	33.4257	1
11	37	33.443	1
11	38	5.52169	1
11	39	12.4641	1
11	40	5.30929	1
11	41	2.31724	1
11	42	33.0636	0.997947
11	43	10.9044	1
11	44	4.73568	1
11	45	27.9958	1
11	46	5.4366	1
11	47	4.39798	1
11	48	27.3891	1
11	49	6.4019	1
11	50	28.6822	1
11	51	2.21574	1
11	52	19.8299	0.998064
11	53	6.45775	1
11	54	0.0612477	1
11	55	1.5054	1
11	56	21.8588	1
11	57	12.4516	1
11	58	12.3182	1
11	59	5.24791	1
11	60	1.72705	1
11	61	35.3058	1
11	62	10.422	1
11	63	12.988	1
11	64	25.2136	1
11	65	31.6575	1
11	66	32.8156	1
11	67	35.0717	1
11	68	33.7379	1
11	69	2.85454	1
11	70	5.74285	1
11	71	9.40645	1
11	72	8.57898	1
11	73	34.0601	1
11	74	31.2754	1
11	75	32.427	1
11	76	9.73449	1
11	77	0.372596	1
11	78	2.66833	1
11	79	11.7531	1
11	80	10.4667	1
11	81	10.312	1
11	82	23.2906	1
11	83	17.8436	1
11	84	3.30221	1
11	85	2.80132	1
11	86	2.80132	1
11	87	4.30683	1
11	88	11.2958	1
11	89	4.2321	1
11	90	1.92341	1
11	91	4.72173	1
11	92	34.1998	1
11	93	3.16661	1
11	94	3.22212	1
11	95	9.11471	1
11	96	17.4173	1
11	97	11.1056	1
11	98	21.6769	1
11	99	32.2428	0.988496
11	100	9.50435	0.994192
11	101	24.2482	0.991435
11	102	0.751149	1
11	103	28.4378	1
11	104	13.5484	0.993255
[truncated: 17,112 more rows]

## Sheet: Figure 6
Variables necessary for running the Generalized Additive Model and plotting the partial effects plot of the relationship between spatial distance and interaction dissimilarity
net_pair1	net_pair2	cat_ecoregion	cat_biome	local_footprint_distance	spatial_great_circle	altitudinal_distance	methods_distance	hours_distance	months_distance	years_distance	intensity_distance_500_scenario3	interaction_dissimilarity_500_scenario3
1	2	distinct	distinct	18.588	2.557e+06	394	0.139572	144	2	23.5	1.21329	1
1	3	distinct	distinct	21.9115	2.5682e+06	614	0.139572	144	2	23.5	1.31035	1
1	4	distinct	distinct	19.9593	2.5757e+06	214	0.139572	144	2	23.5	1.43363	1
1	5	distinct	distinct	19.0819	2.56221e+06	264	0.139572	144	2	23.5	1.46634	1
1	6	distinct	distinct	10.8252	1.33505e+07	16	0.0681572	98	6	3	2.67766	1
1	7	distinct	distinct	0.418409	7.55211e+06	604	0.0681572	348	39	15	0.994386	1
1	8	distinct	distinct	0.418409	7.55211e+06	604	0.0235354	2136	39	15	1.36585	1
1	9	distinct	distinct	27.7512	2.80519e+06	248	0.0681572	64	3	0.5	4.32459	1
1	10	distinct	same	3.61132	5.56708e+06	106	0.125631	247	3	5	4.86285	1
1	11	distinct	distinct	32.5577	7.65776e+06	864	0.0372343	7712	8	25	1.79868	1
1	12	distinct	distinct	29.1462	7.65491e+06	579	0.029904	33736	6	39	1.23062	1
1	13	distinct	distinct	31.3166	7.75724e+06	114	0.0609293	209	30	28	1.17234	1
1	14	distinct	distinct	24.7421	7.72894e+06	49	0	234	18	21	1.16097	1
1	15	distinct	distinct	24.2292	7.70898e+06	134	0.0763302	80	6	31.5	1.28775	1
1	16	distinct	distinct	12.4846	7.52842e+06	614	0	134	21	26.5	1.46365	1
1	17	distinct	distinct	26.9949	7.9694e+06	864	0.0438457	80	6	21.5	1.28704	1
1	18	distinct	distinct	16.3622	7.57924e+06	764	0.0763302	75.7	6	28	0.774309	1
1	19	distinct	distinct	13.2002	7.49891e+06	664	0.0763302	142	6	34	0.269131	1
1	20	distinct	distinct	16.9289	7.5406e+06	514	0.0605467	318	18	38	1.3451	1
1	21	distinct	distinct	10.2271	7.53356e+06	574	0.0605467	382	18	38	1.03138	1
1	22	distinct	distinct	10.239	7.51126e+06	534	0.0605467	301	18	38	1.16838	1
1	23	distinct	distinct	2.29042	7.64196e+06	714	0.0763302	320	6	19.5	1.3474	1
1	24	distinct	distinct	0.488322	7.52158e+06	614	0.0763302	324	9	39	1.08239	1
1	25	distinct	distinct	1.47948	7.68798e+06	6	0.0763302	281	5	36	1.43998	1
1	26	distinct	same	25.749	4.2364e+06	664	0.0782006	224	6	31.5	1.39723	1
1	27	distinct	distinct	17.0032	1.16288e+07	1564	0.0763302	540	2	33	1.06886	1
1	28	distinct	distinct	2.62886	7.7476e+06	874	0.0438457	357	1	41	1.18409	1
1	29	distinct	distinct	4.62639	7.74359e+06	904	0.0438457	364	1	41	0.930775	1
1	30	distinct	distinct	2.59021	7.74355e+06	885	0.0438457	317	1	41	1.05268	1
1	31	distinct	distinct	3.11068	7.7366e+06	919	0.0438457	357	1	41	1.15006	1
1	32	distinct	distinct	0.124485	7.73898e+06	894	0.0438457	337	1	41	1.19541	1
1	33	distinct	distinct	1.53337	7.73433e+06	952	0.0438457	330	1	41	1.04966	1
1	34	distinct	distinct	3.54797	7.73427e+06	914	0.0438457	350	1	41	1.06567	1
1	35	distinct	distinct	28.389	7.74462e+06	109	0.0641575	905	12	37	1.6706	1
1	36	distinct	distinct	0.867932	5.5217e+06	204	0.090621	192	6	36	0.720768	1
1	37	distinct	distinct	0.885314	5.51911e+06	214	0.090621	192	6	36	0.866522	1
1	38	distinct	distinct	27.036	6.83269e+06	914	0.0438457	191	6	28	1.01643	1
1	39	distinct	distinct	20.0936	5.79919e+06	24	0.090621	9600	20	7	1.45785	1
1	40	distinct	distinct	27.2484	6.32405e+06	2464	0.0641575	384	15	36.5	1.34551	1
1	41	distinct	distinct	30.2405	1.17632e+07	1287	0.0641575	333	11	14	1.37837	1
1	42	distinct	distinct	0.50589	7.11306e+06	882	0.0214724	188	6	26	1.64437	1
1	43	distinct	distinct	21.6533	7.95916e+06	431	0.0782006	596	30	41	0.237052	1
1	44	distinct	distinct	27.8221	7.96193e+06	631	0.0782006	596	30	41	0.235319	1
1	45	distinct	distinct	4.56195	7.94613e+06	72	0.0782006	596	30	41	0.151675	1
1	46	distinct	distinct	27.1211	7.95992e+06	1170	0.0782006	596	30	41	0.926658	1
1	47	distinct	distinct	28.1598	7.96086e+06	558	0.0782006	596	30	41	0.059286	1
1	48	distinct	distinct	5.16859	7.94346e+06	513	0.0782006	596	30	41	1.03667	1
1	49	distinct	distinct	26.1558	7.94297e+06	154	0.0782006	596	30	41	0.585475	1
1	50	distinct	distinct	3.87552	6.20807e+06	111	0.0378198	336	3	41.5	0.788626	1
1	51	distinct	same	30.342	1.24421e+07	939	0.0763302	1681	0	41	0.520165	1
1	52	distinct	distinct	12.7278	3.61233e+06	24	0.0228934	606	6	42	1.43965	1
1	53	distinct	same	26.1	5.58836e+06	1158	0.140807	146	4	38.5	4.38534	1
1	54	distinct	distinct	32.4965	8.09214e+06	1064	0.0710287	169	3	38	1.40847	1
1	55	distinct	distinct	31.0523	8.27173e+06	259	0.0710287	169	3	38	1.3408	1
1	56	distinct	distinct	10.6989	1.25812e+07	44	0.0849228	928	0	39	12.3529	1
1	57	distinct	distinct	20.1061	1.27099e+07	308	0.0849228	676	0	39	12.4576	1
1	58	distinct	distinct	20.2395	4.81889e+06	16	0.0595735	204	6	36	1.28534	1
1	59	distinct	same	27.3098	7.07209e+06	143	0.0681572	1884	2	37	2.18197	1
1	60	distinct	distinct	30.8307	5.01086e+06	94	0.0595735	16966	12	15.5	1.26989	1
1	61	distinct	distinct	2.74811	2.52955e+06	83	0.0235354	348	6	39	0.515154	1
1	62	distinct	distinct	22.1357	3.09353e+06	11	0.11157	1816	4	39	0.745314	1
1	63	distinct	distinct	19.5698	6.74767e+06	514	0.0595735	168	12	33	1.26898	1
1	64	distinct	same	7.34417	1.43294e+07	194	0.0235354	366.5	2	37.5	0.762599	1
1	65	distinct	same	0.900198	1.43278e+07	117	0.0235354	366.5	2	37.5	0.821591	1
1	66	distinct	same	0.257833	1.43278e+07	202	0.0235354	366.5	2	37.5	0.902259	1
1	67	distinct	same	2.51396	1.43239e+07	46	0.0235354	366.5	2	37.5	1.03138	1
1	68	distinct	same	1.18019	1.43251e+07	119	0.0235354	366.5	2	37.5	1.03965	1
1	69	distinct	same	29.7032	1.44634e+07	201	0.0235354	366.5	2	37.5	0.671262	1
1	70	distinct	distinct	26.8149	1.44574e+07	369	0.0235354	366.5	2	37.5	0.936563	1
1	71	distinct	same	23.1513	1.44473e+07	141	0.0235354	366.5	2	37.5	0.427163	1
1	72	distinct	same	23.9788	1.4442e+07	354	0.0235354	366.5	2	37.5	0.94132	1
1	73	distinct	distinct	1.50232	5.48967e+06	6	0.0782006	244	2	37.5	0.737075	1
1	74	distinct	same	1.28229	1.43283e+07	176	0.0235354	48	66	34	2.41067	1
1	75	distinct	distinct	0.130726	6.98484e+06	12	0.0438457	139	6	35	1.04782	1
1	76	distinct	distinct	22.8232	1.24488e+07	814	0.0681572	114	2	34.5	0.62194	1
1	77	distinct	same	32.1851	1.24394e+07	814	0.0681572	114	2	34.5	0.454053	1
1	78	distinct	same	29.8894	1.48358e+07	526	0.0214724	656	20	9.5	0.909362	1
1	79	distinct	same	20.8046	4.23927e+06	164	0.0782006	284	1	30.5	1.49387	1
1	80	distinct	same	22.0911	4.23769e+06	314	0.0782006	274	3	30.5	1.21945	1
1	81	distinct	same	22.2458	4.23806e+06	464	0.0782006	74	17	31.5	1.23816	1
1	82	distinct	distinct	9.26709	5.49142e+06	64	0.0782006	611	53	40.5	0.251026	1
1	83	distinct	distinct	14.7142	5.48359e+06	57	0.0782006	264	6	39	1.35518	1
1	84	distinct	distinct	29.2555	4.8094e+06	514	0.0595735	204	6	36	1.10228	1
1	85	distinct	distinct	29.7564	4.80684e+06	64	0.0595735	204	6	36	1.26015	1
1	86	distinct	distinct	29.7564	4.80662e+06	564	0.0595735	204	6	36	0.803735	1
1	87	distinct	distinct	28.2509	1.30121e+07	6	0.0782006	244	2	39.5	1.56908	1
1	88	distinct	distinct	21.2619	1.34863e+07	32	0.0681572	142	30	32	3.06553	1
1	89	distinct	distinct	28.3256	6.29682e+06	23	0.0235354	144	36	41	1.39925	1
1	90	distinct	distinct	30.6343	1.4506e+07	1564	0.0681572	108	27	4	0.0923351	1
1	91	distinct	distinct	27.836	1.46485e+07	804	0.0681572	1116	18	16.5	0.715082	1
1	92	distinct	distinct	1.64206	1.2903e+07	1386	0.0681572	334	2	23.5	2.26864	1
1	93	distinct	same	29.3911	1.66504e+07	104	0.0782006	396	1	23	1.1377	1
1	94	distinct	same	29.3356	1.65569e+07	629	0.0782006	382	0	13	0.684795	1
1	95	distinct	same	23.443	1.44605e+07	62	0.0782006	340	6	18	0.367919	1
1	96	distinct	same	15.1404	1.44436e+07	97	0.0782006	193	1	18	0.743243	1
1	97	distinct	same	21.4521	1.44644e+07	30	0.0782006	175	1	18	0.127585	1
1	98	distinct	distinct	10.8808	7.72922e+06	26	0.11157	284	18	28.5	1.5002	1
1	99	distinct	distinct	0.314969	6.81609e+06	1050	0	185	15	14.5	0.113988	1
1	100	distinct	distinct	23.0534	7.55964e+06	14	0.0681572	143	6	19	0.247735	1
1	101	distinct	distinct	8.30954	7.62842e+06	974	0.0235354	206	1	34.5	0.110137	1
1	102	distinct	distinct	31.8066	6.90223e+06	70	0.0406047	15298	68	31.5	1.15899	1
1	103	distinct	distinct	4.11993	7.49201e+06	545	0.0681572	91	11	43.5	0.81493	1
1	104	distinct	distinct	19.0093	7.40489e+06	512	0	404.2	24	23.5	1.23692	1
1	105	distinct	distinct	33.1664	7.27666e+06	984	0.0235354	304	34	35.5	1.22133	1
1	106	distinct	distinct	28.5841	7.53674e+06	1084	0.0235354	304	34	35.5	1.00413	1
1	107	distinct	distinct	24.7859	7.53744e+06	419	0.0235354	304	34	35.5	0.928972	1
1	108	distinct	distinct	2.12434	7.49492e+06	764	0.0235354	304	34	35.5	0.978929	1
1	109	distinct	distinct	33.548	7.27925e+06	1273	0.0235354	304	34	35.5	0.456198	1
1	110	distinct	distinct	23.3518	7.51401e+06	1548	0.0235354	304	34	35.5	0.208294	1
1	111	distinct	distinct	32.4754	7.21083e+06	1834	0.0235354	304	34	35.5	0.930244	1
1	112	distinct	distinct	30.5204	7.15959e+06	1444	0.0235354	304	34	35.5	1.00844	1
1	113	distinct	distinct	30.2747	7.16017e+06	1063	0.0235354	304	34	35.5	1.15274	1
1	114	distinct	distinct	25.6528	7.00753e+06	1599	0.0235354	304	34	35.5	0.856121	1
1	115	distinct	distinct	22.4577	7.48899e+06	864	0.0458996	240	18	34.5	0.671729	1
1	116	distinct	distinct	4.09352	7.49434e+06	608	0.0458996	184	2	35.5	1.41988	1
1	117	distinct	distinct	27.629	7.17324e+06	86	0.0710287	324	4	43	1.18409	1
1	118	distinct	distinct	27.9805	7.16293e+06	50	0.0710287	324	4	43	1.43082	1
1	119	distinct	distinct	29.4297	7.15628e+06	41	0.0710287	324	4	43	1.08548	1
1	120	distinct	distinct	26.6054	7.16996e+06	22	0.0710287	324	4	43	1.16896	1
1	121	distinct	distinct	26.9356	7.17039e+06	26	0.0710287	324	4	43	0.840485	1
1	122	distinct	distinct	28.6366	3.45544e+06	714	0.0782006	78	0	28	1.38327	1
1	123	distinct	distinct	24.1527	1.53964e+07	114	0.0214724	48	6	3	0.205813	1
1	124	distinct	distinct	27.4964	1.36871e+07	1014	0.0681572	239	0	43	3.51834	1
1	125	distinct	same	23.3391	1.20975e+07	764	0.0644346	3176	18	40	0.727728	1
1	126	distinct	same	24.4612	1.20988e+07	764	0.0644346	2712	18	40	0.6349	1
1	127	distinct	same	23.4737	1.20988e+07	764	0.0644346	2856	18	40	0.351421	1
1	128	distinct	same	24.0025	1.20977e+07	764	0.0644346	1632	18	40	0.253224	1
1	129	distinct	same	22.5115	1.20987e+07	764	0.0644346	2648	18	40	0.340641	1
1	130	distinct	distinct	23.4377	1.20956e+07	764	0.0644346	2184	18	40	0.936339	1
1	131	distinct	distinct	23.7586	1.20953e+07	764	0.0644346	1576	18	40	0.6349	1
1	132	distinct	distinct	24.0979	1.20953e+07	764	0.0644346	1080	18	40	1.96627	1
1	133	distinct	distinct	23.6589	1.20956e+07	764	0.0644346	1800	18	40	0.00380909	1
1	134	distinct	same	22.953	1.20986e+07	764	0.0644346	2184	18	40	0.531678	1
1	135	distinct	same	23.1071	1.20983e+07	764	0.0644346	2184	18	40	0.430645	1
1	136	distinct	same	21.6739	1.20998e+07	764	0.0644346	3056	18	40	1.03202	1
1	137	distinct	same	22.5866	1.20991e+07	764	0.0644346	1440	18	40	0.881316	1
1	138	distinct	distinct	26.4621	6.0308e+06	1114	0.140515	2583	34	5.5	1.96994	1
1	139	distinct	distinct	0.695097	5.8384e+06	64	0.140515	1420	34	5.5	2.32231	1
1	140	distinct	same	7.37244	6.27936e+06	154	0	576	1	36	0.297668	1
1	141	distinct	same	28.2184	6.26217e+06	244	0.0641575	1056	25	23.5	0.666148	1
1	142	distinct	distinct	21.7978	1.2095e+07	1309	0.0641575	359	5	39.5	0.64552	1
1	143	distinct	distinct	23.8425	1.21003e+07	1269	0.0641575	359	5	39.5	0.733466	1
1	144	distinct	distinct	23.8968	1.21148e+07	1612	0.0641575	359	5	39.5	0.241566	1
1	145	distinct	distinct	27.4109	1.20874e+07	1884	0.0641575	359	5	39.5	1.0989	1
1	146	distinct	distinct	27.02	1.20996e+07	1764	0.0641575	359	5	39.5	0.843357	1
1	147	distinct	distinct	24.6503	1.21093e+07	1524	0.0641575	359	5	39.5	0.569709	1
1	148	distinct	distinct	24.9747	1.21093e+07	1587	0.0641575	359	5	39.5	1.10568	1
1	149	distinct	distinct	26.9256	1.21152e+07	1984	0.0641575	359	5	39.5	0.811125	1
1	150	distinct	distinct	27.5414	1.20863e+07	2084	0.0641575	359	5	39.5	0.224954	1
1	151	distinct	distinct	27.4224	1.20859e+07	2224	0.0641575	359	5	39.5	0.382536	1
1	152	distinct	distinct	27.6006	1.20909e+07	2504	0.0641575	359	5	39.5	1.11365	1
1	153	distinct	distinct	27.6009	1.2091e+07	2614	0.0641575	359	5	39.5	0.926409	1
1	154	distinct	distinct	27.5892	1.20979e+07	2714	0.0641575	359	5	39.5	0.312441	1
1	155	distinct	distinct	27.5951	1.20907e+07	2184	0.0641575	359	5	39.5	1.21604	1
1	156	distinct	distinct	27.5104	1.20987e+07	2434	0.0641575	359	5	39.5	0.0239223	1
1	157	distinct	distinct	27.4932	1.21124e+07	2524	0.0641575	359	5	39.5	0.341228	1
1	158	distinct	distinct	27.3623	1.21132e+07	2334	0.0641575	359	5	39.5	1.63384	1
1	159	distinct	distinct	26.6439	1.21059e+07	2844	0.0641575	359	5	39.5	0.555773	1
1	160	distinct	distinct	26.6601	1.20847e+07	2814	0.0641575	359	5	39.5	1.28244	1
1	161	distinct	distinct	27.5631	1.20978e+07	2904	0.0641575	359	5	39.5	0.424051	1
1	162	distinct	distinct	27.5957	1.20975e+07	2934	0.0641575	359	5	39.5	1.05698	1
1	163	distinct	distinct	26.6386	1.21064e+07	2684	0.0641575	359	5	39.5	0.160156	1
1	164	distinct	distinct	27.5967	1.21112e+07	2764	0.0641575	359	5	39.5	0.647662	1
1	165	distinct	distinct	26.935	1.20893e+07	1624	0.0641575	359	5	39.5	0.132913	1
1	166	distinct	distinct	22.3896	1.21195e+07	1449	0.0641575	359	5	39.5	0.8128	1
1	167	distinct	distinct	25.3326	1.21218e+07	1276	0.0641575	359	5	39.5	0.613731	1
1	168	distinct	distinct	20.4186	1.21287e+07	1267	0.0641575	359	5	39.5	0.194876	1
1	169	distinct	distinct	26.728	1.20903e+07	1611	0.0641575	359	5	39.5	0.928972	1
1	170	distinct	distinct	19.6031	1.21258e+07	1524	0.0641575	359	5	39.5	1.25632	1
1	171	distinct	distinct	24.0121	1.21353e+07	884	0.0641575	359	5	39.5	0.170621	1
1	172	distinct	distinct	21.0955	1.21208e+07	835	0.0641575	359	5	39.5	0.947651	1
1	173	distinct	distinct	24.2617	1.21247e+07	870	0.0641575	359	5	39.5	0.856202	1
1	174	distinct	distinct	20.5805	1.21332e+07	1117	0.0641575	359	5	39.5	0.814278	1
1	175	distinct	distinct	24.2277	1.21356e+07	948	0.0641575	359	5	39.5	0.731469	1
1	176	distinct	distinct	24.3064	1.21349e+07	915	0.0641575	359	5	39.5	1.03468	1
1	177	distinct	distinct	27.2484	6.32405e+06	2464	0.0641575	384	15	36.5	1.32028	1
1	178	distinct	distinct	20.7261	3.9455e+06	1964	0.0641575	216	6	38	1.3676	1
1	179	distinct	distinct	22.1943	3.94752e+06	2464	0.0641575	216	6	38	1.50313	1
1	180	distinct	distinct	25.1439	4.92477e+06	1964	0.0641575	84	18	40	1.05617	1
1	181	distinct	distinct	25.9525	4.94119e+06	2964	0.0641575	84	18	40	1.52486	1
1	182	distinct	distinct	33.5972	5.91846e+06	1464	0.0641575	576	6	35	0.76148	1
1	183	distinct	distinct	33.3196	5.9315e+06	2964	0.0641575	336	6	35	1.14503	1
1	184	distinct	distinct	28.0227	3.43019e+06	1614	0.0641575	24	2	36.5	1.51208	1
1	185	distinct	distinct	2.35539	3.40223e+06	1664	0.0641575	24	2	36.5	1.45998	1
1	186	distinct	distinct	14.4046	1.38192e+07	32	0.0681572	240	18	13	2.6256	1
1	187	distinct	distinct	23.1942	7.86966e+06	764	0.0681572	222	6	29	1.84971	1
1	188	distinct	distinct	20.6395	1.2193e+07	1126	0.132318	251	5	23	37.5226	1
1	189	distinct	distinct	0.413577	1.14831e+06	202	0.179121	1800	6	6.5	2.98449	0.926829
1	190	distinct	distinct	24.8254	1.00546e+07	214	0.0782006	128	11	33.8333	0.612672	1
1	191	distinct	distinct	27.8974	3.42163e+06	17	0.0843253	288	3	33.5	0.9453	1
1	192	distinct	distinct	14.5798	1.26087e+07	299	0.0781028	288	6	23	1.41323	1
1	193	distinct	distinct	17.5546	1.29132e+07	7	0.0763302	96	6	29	1.43503	1
1	194	distinct	distinct	21.9887	3.4399e+06	39	0.0710287	16	5	10.5	0.825594	1
1	195	distinct	distinct	22.8013	3.44043e+06	39	0.0843253	230	18	11.5	1.04537	1
1	196	distinct	distinct	21.656	6.4237e+06	2	0.0782006	248	5	17.5	0.0854751	1
2	3	same	same	3.32351	26400.8	220	1.04156e-15	0	0	0	0.0970616	0.723577
2	4	same	same	1.37134	24362.6	180	0	0	0	0	0.220339	0.784314
2	5	same	same	0.493894	23645	130	0	0	0	0	0.25305	0.682243
2	6	distinct	same	7.76275	1.17847e+07	378	0.155997	242	4	20.5	3.89095	1
2	7	distinct	same	19.0064	5.02647e+06	210	0.155997	204	37	8.5	0.2189	1
2	8	distinct	same	19.0064	5.02647e+06	210	0.140131	2280	37	8.5	0.152566	1
2	9	distinct	same	9.16321	2.39751e+06	146	0.155997	80	5	23	5.53787	1
2	10	distinct	distinct	14.9767	6.74531e+06	288	0.0546444	103	1	18.5	6.07614	1
2	11	distinct	same	13.9697	5.11959e+06	470	0.16813	7856	6	1.5	0.585393	1
2	12	distinct	same	10.5582	5.11971e+06	185	0.163009	33880	4	15.5	0.0173389	1
2	13	distinct	same	12.7286	5.21935e+06	280	0.106338	65	28	4.5	0.0409409	1
2	14	distinct	same	6.1541	5.24705e+06	345	0.139572	90	16	2.5	0.052311	1
2	15	distinct	same	5.64125	5.19612e+06	260	0.193393	64	4	8	0.0744653	1
2	16	distinct	same	6.10336	5.05156e+06	220	0.139572	10	19	3	0.250364	1
2	17	distinct	same	8.40695	5.41488e+06	470	0.171847	224	4	2	0.0737534	1
2	18	distinct	same	2.2258	5.05577e+06	370	0.193393	68.3	4	4.5	0.438976	1
2	19	distinct	same	5.3878	4.97106e+06	270	0.193393	2	4	10.5	0.944155	1
2	20	distinct	same	1.65912	5.01273e+06	120	0.186662	462	16	14.5	0.131819	1
2	21	distinct	distinct	8.3609	5.00778e+06	180	0.186662	526	16	14.5	0.181903	1
2	22	distinct	same	8.34897	4.98373e+06	140	0.186662	445	16	14.5	0.0449101	1
2	23	distinct	same	20.8784	5.11653e+06	320	0.193393	176	4	4	0.134109	1
2	24	distinct	same	19.0763	4.99285e+06	220	0.193393	180	7	15.5	0.130892	1
2	25	distinct	same	17.1085	5.19091e+06	400	0.193393	137	3	12.5	0.226692	1
2	26	distinct	distinct	7.16097	4.57455e+06	270	0.165755	80	4	8	0.183942	1
2	27	distinct	same	1.58484	1.12288e+07	1170	0.193393	684	4	9.5	0.144427	1
2	28	distinct	same	21.2168	5.20255e+06	480	0.171847	213	1	17.5	0.0291985	1
2	29	distinct	same	23.2144	5.19874e+06	510	0.171847	220	1	17.5	0.282511	1
2	30	distinct	same	21.1782	5.19879e+06	491	0.171847	173	1	17.5	0.160606	1
2	31	distinct	same	15.4773	5.19122e+06	525	0.171847	213	1	17.5	0.063225	1
2	32	distinct	same	18.7125	5.19406e+06	500	0.171847	193	1	17.5	0.0178712	1
2	33	distinct	same	17.0546	5.18953e+06	558	0.171847	186	1	17.5	0.163628	1
2	34	distinct	same	15.04	5.18919e+06	520	0.171847	206	1	17.5	0.147615	1
2	35	distinct	same	9.80105	5.20425e+06	285	0.130491	1049	10	13.5	0.457317	1
2	36	distinct	distinct	19.4559	5.32675e+06	190	0.0613465	336	4	12.5	1.93405	1
2	37	distinct	distinct	19.4733	5.32605e+06	180	0.0613465	336	4	12.5	2.07981	1
2	38	distinct	distinct	8.44806	4.44708e+06	520	0.171847	47	4	4.5	0.196856	1
2	39	distinct	distinct	1.50565	6.20764e+06	418	0.0613465	9744	18	16.5	2.67113	1
2	40	distinct	same	8.66046	3.83856e+06	2070	0.130491	528	13	13	0.132227	1
2	41	distinct	same	11.6525	1.43164e+07	893	0.130491	189	9	9.5	0.165083	1
2	42	distinct	distinct	19.0939	4.59367e+06	488	0.140807	44	4	2.5	0.431088	1
2	43	distinct	same	3.06535	9.41728e+06	37	0.165755	740	28	17.5	0.976233	1
2	44	distinct	same	9.23407	9.42489e+06	237	0.165755	740	28	17.5	0.977967	1
2	45	distinct	same	14.026	9.39866e+06	322	0.165755	740	28	17.5	1.06161	1
2	46	distinct	same	8.53315	9.42111e+06	776	0.165755	740	28	17.5	0.286628	1
2	47	distinct	same	9.57176	9.42359e+06	164	0.165755	740	28	17.5	1.27257	1
2	48	distinct	same	13.4194	9.39373e+06	119	0.165755	740	28	17.5	0.176619	1
2	49	distinct	same	7.56785	9.40665e+06	240	0.165755	740	28	17.5	0.627811	1
2	50	distinct	distinct	14.7125	6.68776e+06	283	0.119695	192	5	18	0.42466	1
2	51	distinct	distinct	11.754	1.45409e+07	545	0.193393	1825	2	17.5	1.73345	1
2	52	distinct	same	5.8602	1.58191e+06	370	0.151292	750	4	18.5	0.226361	1
2	53	distinct	distinct	7.51199	6.3241e+06	764	0.0214724	2	2	15	5.59862	1
2	54	distinct	same	13.9085	5.53926e+06	670	0.181311	25	1	14.5	0.195186	1
2	55	distinct	distinct	12.4643	5.71491e+06	135	0.181311	25	1	14.5	0.127511	1
2	56	distinct	distinct	7.88907	1.48767e+07	350	0.112054	1072	2	15.5	13.5662	1
2	57	distinct	distinct	1.51816	1.50002e+07	86	0.112054	820	2	15.5	13.6709	1
2	58	distinct	distinct	1.65155	3.32823e+06	410	0.130507	60	4	12.5	0.0720571	1
2	59	distinct	distinct	8.72184	8.44656e+06	251	0.155997	2028	0	13.5	3.39526	1
2	60	distinct	same	12.2427	2.67897e+06	300	0.130507	17110	10	8	0.0566046	1
2	61	same	same	21.3361	39757	311	0.140131	204	4	15.5	0.698132	1
2	62	distinct	distinct	3.5477	3.11697e+06	405	0.0534284	1960	2	15.5	0.467972	1
2	63	distinct	same	0.981776	4.52689e+06	120	0.130507	312	10	9.5	0.0556928	1
2	64	distinct	distinct	11.2438	1.3699e+07	200	0.140131	222.5	4	14	0.450686	1
2	65	distinct	distinct	17.6878	1.36974e+07	277	0.140131	222.5	4	14	0.391695	1
2	66	distinct	distinct	18.8458	1.36968e+07	192	0.140131	222.5	4	14	0.311027	1
2	67	distinct	distinct	21.102	1.36932e+07	348	0.140131	222.5	4	14	0.181903	1
2	68	distinct	distinct	19.7682	1.36953e+07	275	0.140131	222.5	4	14	0.173636	1
2	69	distinct	distinct	11.1152	1.37843e+07	193	0.140131	222.5	4	14	0.542024	1
2	70	distinct	distinct	8.2269	1.37789e+07	25	0.140131	222.5	4	14	0.276723	1
2	71	distinct	distinct	4.56329	1.3771e+07	253	0.140131	222.5	4	14	0.786123	1
2	72	distinct	distinct	5.39076	1.37676e+07	40	0.140131	222.5	4	14	0.271966	1
2	73	distinct	distinct	20.0903	6.04499e+06	400	0.165755	100	0	14	0.47621	1
2	74	distinct	distinct	17.3057	1.36973e+07	218	0.140131	192	64	10.5	3.62395	1
2	75	distinct	same	18.4573	4.65215e+06	406	0.171847	5	4	11.5	0.165465	1
2	76	distinct	same	4.23526	1.45477e+07	420	0.155997	30	4	11	0.591346	1
2	77	distinct	distinct	13.5972	1.45387e+07	420	0.155997	30	4	11	0.759233	1
2	78	distinct	distinct	11.3014	1.40984e+07	132	0.140807	800	18	14	2.12265	1
2	79	distinct	distinct	2.21665	4.57677e+06	230	0.165755	140	1	7	0.280581	1
2	80	distinct	distinct	3.50309	4.57656e+06	80	0.165755	130	1	7	0.00616396	1
2	81	distinct	distinct	3.65779	4.57624e+06	70	0.165755	70	15	8	0.0248708	1
2	82	distinct	distinct	9.3209	6.05132e+06	330	0.165755	755	51	17	1.46431	1
2	83	distinct	distinct	3.87381	6.04286e+06	337	0.165755	120	4	15.5	0.141893	1
2	84	distinct	distinct	10.6675	3.32178e+06	120	0.130507	60	4	12.5	0.111003	1
2	85	distinct	distinct	11.1684	3.26516e+06	330	0.130507	60	4	12.5	0.0468655	1
2	86	distinct	distinct	11.1684	3.26868e+06	170	0.130507	60	4	12.5	0.409551	1
2	87	distinct	distinct	9.66291	1.18186e+07	400	0.165755	100	0	16	0.355792	1
2	88	distinct	distinct	2.67393	1.49544e+07	426	0.155997	2	28	8.5	4.27882	1
2	89	distinct	distinct	9.73765	4.12151e+06	417	0.140131	288	34	17.5	0.185968	1
2	90	distinct	same	12.0463	1.61932e+07	1170	0.155997	36	25	19.5	1.30562	1
2	91	distinct	same	9.24802	1.62235e+07	410	0.155997	1260	16	7	0.498203	1
2	92	distinct	distinct	20.23	1.12601e+07	992	0.155997	190	4	0	3.48193	1
2	93	distinct	distinct	10.8031	1.63072e+07	290	0.165755	540	1	0.5	2.35099	1
2	94	distinct	distinct	10.7476	1.62114e+07	235	0.165755	526	2	10.5	0.528491	1
2	95	distinct	distinct	4.85503	1.38387e+07	332	0.165755	484	4	5.5	0.845367	1
2	96	distinct	distinct	3.44755	1.38209e+07	297	0.165755	337	1	5.5	0.470043	1
2	97	distinct	distinct	2.86411	1.38386e+07	364	0.165755	31	3	5.5	1.0857	1
2	98	distinct	same	7.70719	5.25538e+06	420	0.0534284	140	16	5	0.286913	1
2	99	distinct	distinct	18.273	4.31292e+06	656	0.139572	329	13	9	1.0993	1
2	100	distinct	same	4.46539	5.12477e+06	380	0.155997	287	4	4.5	0.965551	1
2	101	distinct	same	10.2785	5.1045e+06	580	0.140131	62	3	11	1.10315	1
2	102	distinct	distinct	13.2186	4.34527e+06	324	0.166249	15442	66	8	0.0542956	1
2	103	distinct	same	14.4681	4.96482e+06	151	0.155997	235	9	20	0.398356	1
2	104	distinct	distinct	0.421303	4.87661e+06	118	0.139572	548.2	22	0	0.0236366	1
2	105	distinct	same	14.5784	4.76548e+06	590	0.140131	160	32	12	0.00804051	1
2	106	distinct	same	9.99613	5.0401e+06	690	0.140131	160	32	12	0.209158	1
2	107	distinct	distinct	6.19794	5.03807e+06	25	0.140131	160	32	12	0.284314	1
2	108	distinct	same	16.4637	4.99189e+06	370	0.140131	160	32	12	0.234357	1
2	109	distinct	same	14.96	4.76826e+06	879	0.140131	160	32	12	0.757088	1
2	110	distinct	same	4.76384	5.01599e+06	1154	0.140131	160	32	12	1.00499	1
2	111	distinct	same	13.8874	4.69683e+06	1440	0.140131	160	32	12	0.283042	1
2	112	distinct	same	11.9324	4.6493e+06	1050	0.140131	160	32	12	0.204844	1
2	113	distinct	same	11.6867	4.64979e+06	669	0.140131	160	32	12	0.0605485	1
2	114	distinct	same	7.06481	4.4941e+06	1205	0.140131	160	32	12	0.357165	1
2	115	distinct	same	3.86971	4.98624e+06	470	0.120917	96	16	11	0.541556	1
2	116	distinct	same	14.4945	4.99166e+06	214	0.120917	40	4	12	2.63316	1
2	117	distinct	same	9.04104	4.79572e+06	308	0.181311	180	6	19.5	0.0291985	1
2	118	distinct	same	9.39251	4.78804e+06	344	0.181311	180	6	19.5	0.217536	1
2	119	distinct	same	10.8417	4.78268e+06	353	0.181311	180	6	19.5	0.127811	1
2	120	distinct	same	8.01745	4.79559e+06	372	0.181311	180	6	19.5	0.0443258	1
2	121	distinct	same	8.34766	4.79573e+06	368	0.181311	180	6	19.5	0.372801	1
2	122	distinct	same	10.0486	2.06097e+06	320	0.165755	222	2	4.5	0.169987	1
2	123	distinct	same	5.56471	1.65596e+07	280	0.140807	192	4	26.5	1.4191	1
2	124	distinct	same	8.90843	1.4941e+07	620	0.155997	383	2	19.5	4.73163	1
2	125	distinct	distinct	4.75115	1.44489e+07	370	0.140863	3320	16	16.5	0.485558	1
2	126	distinct	distinct	5.87321	1.44507e+07	370	0.140863	2856	16	16.5	0.578385	1
2	127	distinct	distinct	4.88575	1.44504e+07	370	0.140863	3000	16	16.5	1.56471	1
2	128	distinct	distinct	5.41451	1.44493e+07	370	0.140863	1776	16	16.5	0.960061	1
2	129	distinct	distinct	3.9235	1.44503e+07	370	0.140863	2792	16	16.5	0.872644	1
2	130	distinct	distinct	4.84971	1.44468e+07	370	0.140863	2328	16	16.5	0.276946	1
2	131	distinct	distinct	5.17057	1.44469e+07	370	0.140863	1720	16	16.5	0.578385	1
2	132	distinct	distinct	5.50995	1.4447e+07	370	0.140863	1224	16	16.5	3.17956	1
2	133	distinct	distinct	5.07087	1.44472e+07	370	0.140863	1944	16	16.5	1.20948	1
2	134	distinct	distinct	4.36503	1.44502e+07	370	0.140863	2328	16	16.5	0.681608	1
2	135	distinct	distinct	4.51906	1.44499e+07	370	0.140863	2328	16	16.5	0.78264	1
2	136	distinct	distinct	3.08591	1.44514e+07	370	0.140863	3200	16	16.5	2.2453	1
2	137	distinct	distinct	3.99858	1.44508e+07	370	0.140863	1584	16	16.5	0.33197	1
2	138	distinct	distinct	7.87408	6.51211e+06	720	0.0584035	2727	32	18	3.18323	1
2	139	distinct	distinct	19.2831	6.26285e+06	330	0.0584035	1564	32	18	3.5356	1
2	140	distinct	distinct	11.2156	7.4358e+06	240	0.139572	720	3	12.5	0.915617	1
2	141	distinct	distinct	9.63036	7.45797e+06	150	0.130491	1200	23	0	1.87943	1
2	142	distinct	same	3.20985	1.1614e+07	915	0.130491	215	7	16	1.85881	1
2	143	distinct	same	5.25452	1.16199e+07	875	0.130491	215	7	16	1.94675	1
2	144	distinct	same	5.30882	1.16367e+07	1218	0.130491	215	7	16	0.97172	1
2	145	distinct	same	8.82292	1.16083e+07	1490	0.130491	215	7	16	0.114387	1
2	146	distinct	same	8.43202	1.16211e+07	1370	0.130491	215	7	16	0.369929	1
2	147	distinct	same	6.06233	1.16306e+07	1130	0.130491	215	7	16	1.78299	1
2	148	distinct	same	6.3867	1.16308e+07	1193	0.130491	215	7	16	0.107607	1
2	149	distinct	same	8.33766	1.16401e+07	1590	0.130491	215	7	16	0.40216	1
2	150	distinct	same	8.95345	1.16082e+07	1690	0.130491	215	7	16	0.988332	1
2	151	distinct	same	8.83438	1.16082e+07	1830	0.130491	215	7	16	0.830749	1
2	152	distinct	same	9.0126	1.16144e+07	2110	0.130491	215	7	16	0.099636	1
2	153	distinct	same	9.0129	1.16146e+07	2220	0.130491	215	7	16	0.286877	1
2	154	distinct	same	9.00122	1.16213e+07	2320	0.130491	215	7	16	1.52573	1
2	155	distinct	same	9.00714	1.16134e+07	1790	0.130491	215	7	16	2.42933	1
2	156	distinct	same	8.92245	1.16217e+07	2040	0.130491	215	7	16	1.18936	1
2	157	distinct	same	8.90518	1.16385e+07	2130	0.130491	215	7	16	1.55451	1
2	158	distinct	same	8.77436	1.1639e+07	1940	0.130491	215	7	16	2.84713	1
2	159	distinct	same	8.05589	1.16305e+07	2450	0.130491	215	7	16	1.76906	1
2	160	distinct	same	8.07207	1.16086e+07	2420	0.130491	215	7	16	2.49573	1
2	161	distinct	same	8.97515	1.16216e+07	2510	0.130491	215	7	16	0.789235	1
2	162	distinct	same	9.00767	1.16215e+07	2540	0.130491	215	7	16	2.27026	1
2	163	distinct	same	8.05065	1.16309e+07	2290	0.130491	215	7	16	1.37344	1
2	164	distinct	same	9.00868	1.16379e+07	2370	0.130491	215	7	16	0.565624	1
2	165	distinct	same	8.34701	1.16099e+07	1230	0.130491	215	7	16	1.08037	1
2	166	distinct	same	3.80156	1.16409e+07	1055	0.130491	215	7	16	2.02609	1
2	167	distinct	same	6.7446	1.16422e+07	882	0.130491	215	7	16	1.82702	1
2	168	distinct	distinct	1.83057	1.16529e+07	873	0.130491	215	7	16	1.40816	1
2	169	distinct	same	8.13998	1.16109e+07	1217	0.130491	215	7	16	0.284314	1
2	170	distinct	same	1.0151	1.16508e+07	1130	0.130491	215	7	16	0.0430332	1
2	171	distinct	distinct	5.42407	1.166e+07	490	0.130491	215	7	16	1.04266	1
2	172	distinct	distinct	2.50756	1.16385e+07	441	0.130491	215	7	16	0.265634	1
2	173	distinct	distinct	5.67371	1.16431e+07	476	0.130491	215	7	16	0.357083	1
2	174	distinct	distinct	1.9925	1.16568e+07	723	0.130491	215	7	16	0.399008	1
2	175	distinct	distinct	5.63971	1.16606e+07	554	0.130491	215	7	16	0.481817	1
2	176	distinct	distinct	5.71839	1.16604e+07	521	0.130491	215	7	16	0.178604	1
2	177	distinct	same	8.66046	3.83856e+06	2070	0.130491	528	13	13	0.106992	1
2	178	distinct	same	2.13807	1.78047e+06	1570	0.130491	360	4	14.5	0.154315	1
2	179	distinct	distinct	3.60628	1.77712e+06	2070	0.130491	360	4	14.5	0.28984	1
2	180	distinct	same	6.55587	2.80625e+06	1570	0.130491	60	16	16.5	0.157111	1
2	181	distinct	same	7.36452	2.82546e+06	2570	0.130491	60	16	16.5	0.311577	1
2	182	distinct	same	15.0092	3.50623e+06	1070	0.130491	720	4	11.5	0.451806	1
2	183	distinct	same	14.7316	3.52001e+06	2570	0.130491	480	4	11.5	0.0682597	1
2	184	distinct	same	9.43474	997279	1220	0.130491	120	0	13	0.298792	1
2	185	distinct	same	16.2326	875332	1270	0.130491	120	0	13	0.24669	1
2	186	distinct	distinct	4.18335	1.51808e+07	426	0.155997	96	16	10.5	3.83888	1
2	187	distinct	distinct	4.60619	9.27132e+06	370	0.155997	78	4	5.5	3.063	1
2	188	distinct	same	2.05153	1.17308e+07	732	0.0701459	107	3	0.5	38.7359	1
2	189	distinct	distinct	18.1744	3.17298e+06	192	0.0860378	1944	4	17	4.19778	1
2	190	distinct	same	6.23737	9.91409e+06	180	0.165755	272	9	10.3333	1.82596	1
2	191	distinct	same	9.30945	1.99937e+06	411	0.128784	432	5	10	0.267986	1
2	192	distinct	same	4.00824	1.51583e+07	95	0.0734658	144	4	0.5	0.199943	1
2	193	distinct	same	1.03336	1.49338e+07	401	0.193393	240	4	5.5	0.221746	1
2	194	distinct	same	3.40071	2.05054e+06	355	0.181311	160	7	13	0.387692	1
2	195	distinct	same	4.21327	2.05136e+06	355	0.128784	86	16	12	0.167916	1
2	196	distinct	distinct	3.068	7.01894e+06	396	0.165755	104	7	6	1.12781	1
3	4	same	same	1.95217	11217.4	400	0	0	0	0	0.123278	0.853211
3	5	same	same	2.82962	6047.28	350	0	0	0	0	0.155989	0.684211
3	6	distinct	same	11.0863	1.17594e+07	598	0.155997	242	4	20.5	3.98801	1
3	7	distinct	same	22.3299	5.01127e+06	10	0.155997	204	37	8.5	0.315962	1
3	8	distinct	same	22.3299	5.01127e+06	10	0.140131	2280	37	8.5	0.0555048	1
3	9	distinct	same	5.83969	2.42381e+06	366	0.155997	80	5	23	5.63493	1
3	10	distinct	distinct	18.3002	6.73171e+06	508	0.0546444	103	1	18.5	6.1732	1
3	11	distinct	same	10.6462	5.10529e+06	250	0.16813	7856	6	1.5	0.488331	1
3	12	distinct	same	7.23471	5.10518e+06	35	0.163009	33880	4	15.5	0.0797227	1
3	13	distinct	same	9.4051	5.20505e+06	500	0.106338	65	28	4.5	0.138002	1
3	14	distinct	same	2.83059	5.22983e+06	565	0.139572	90	16	2.5	0.149373	1
3	15	distinct	same	2.31774	5.18023e+06	480	0.193393	64	4	8	0.0225963	1
3	16	distinct	same	9.42687	5.0341e+06	0	0.139572	10	19	3	0.153302	1
3	17	distinct	same	5.08344	5.40264e+06	250	0.171847	224	4	2	0.0233082	1
3	18	distinct	same	5.54931	5.04044e+06	150	0.193393	68.3	4	4.5	0.536038	1
3	19	distinct	same	8.71131	4.95599e+06	50	0.193393	2	4	10.5	1.04122	1
3	20	distinct	same	4.98264	4.99767e+06	100	0.186662	462	16	14.5	0.0347575	1
3	21	distinct	distinct	11.6844	4.99259e+06	40	0.186662	526	16	14.5	0.278965	1
3	22	distinct	same	11.6725	4.96864e+06	80	0.186662	445	16	14.5	0.141972	1
3	23	distinct	same	24.2019	5.10133e+06	100	0.193393	176	4	4	0.0370479	1
3	24	distinct	same	22.3998	4.97784e+06	0	0.193393	180	7	15.5	0.227954	1
3	25	distinct	same	20.432	5.17428e+06	620	0.193393	137	3	12.5	0.129631	1
3	26	distinct	distinct	3.83746	4.55632e+06	50	0.165755	80	4	8	0.0868806	1
3	27	distinct	same	4.90835	1.12031e+07	950	0.193393	684	4	9.5	0.241489	1
3	28	distinct	same	24.5404	5.18891e+06	260	0.171847	213	1	17.5	0.12626	1
3	29	distinct	same	26.5379	5.18507e+06	290	0.171847	220	1	17.5	0.379573	1
3	30	distinct	same	24.5017	5.18512e+06	271	0.171847	173	1	17.5	0.257668	1
3	31	distinct	same	18.8008	5.1776e+06	305	0.171847	213	1	17.5	0.160287	1
3	32	distinct	same	22.036	5.1804e+06	280	0.171847	193	1	17.5	0.114933	1
3	33	distinct	same	20.3781	5.17586e+06	338	0.171847	186	1	17.5	0.260689	1
3	34	distinct	same	18.3635	5.17555e+06	300	0.171847	206	1	17.5	0.244676	1
3	35	distinct	same	6.47754	5.19016e+06	505	0.130491	1049	10	13.5	0.360255	1
3	36	distinct	distinct	22.7794	5.30409e+06	410	0.0613465	336	4	12.5	2.03112	1
3	37	distinct	distinct	22.7968	5.3034e+06	400	0.0613465	336	4	12.5	2.17687	1
3	38	distinct	distinct	5.12454	4.42689e+06	300	0.171847	47	4	4.5	0.293917	1
3	39	distinct	distinct	1.81787	6.1881e+06	638	0.0613465	9744	18	16.5	2.7682	1
3	40	distinct	same	5.33694	3.83494e+06	1850	0.130491	528	13	13	0.0351653	1
3	41	distinct	same	8.32899	1.43289e+07	673	0.130491	189	9	9.5	0.068021	1
3	42	distinct	distinct	22.4174	4.57801e+06	268	0.140807	44	4	2.5	0.334027	1
3	43	distinct	same	0.25816	9.44315e+06	183	0.165755	740	28	17.5	1.07329	1
3	44	distinct	same	5.91056	9.45074e+06	17	0.165755	740	28	17.5	1.07503	1
3	45	distinct	same	17.3495	9.42453e+06	542	0.165755	740	28	17.5	1.15867	1
3	46	distinct	same	5.20963	9.44697e+06	556	0.165755	740	28	17.5	0.383689	1
3	47	distinct	same	6.24825	9.44944e+06	56	0.165755	740	28	17.5	1.36963	1
3	48	distinct	same	16.7429	9.41962e+06	101	0.165755	740	28	17.5	0.273681	1
3	49	distinct	same	4.24434	9.4325e+06	460	0.165755	740	28	17.5	0.724872	1
3	50	distinct	distinct	18.036	6.66834e+06	503	0.119695	192	5	18	0.521722	1
3	51	distinct	distinct	8.4305	1.45342e+07	325	0.193393	1825	2	17.5	1.83051	1
3	52	distinct	same	9.18371	1.59705e+06	590	0.151292	750	4	18.5	0.1293	1
3	53	distinct	distinct	4.18848	6.30696e+06	544	0.0214724	2	2	15	5.69569	1
3	54	distinct	same	10.585	5.52669e+06	450	0.181311	25	1	14.5	0.0981246	1
3	55	distinct	distinct	9.14084	5.70417e+06	355	0.181311	25	1	14.5	0.0304497	1
3	56	distinct	distinct	11.2126	1.48983e+07	570	0.112054	1072	2	15.5	13.6632	1
3	57	distinct	distinct	1.80535	1.50219e+07	306	0.112054	820	2	15.5	13.7679	1
3	58	distinct	distinct	1.67197	3.34661e+06	630	0.130507	60	4	12.5	0.0250045	1
3	59	distinct	distinct	5.39833	8.4336e+06	471	0.155997	2028	0	13.5	3.49232	1
3	60	distinct	same	8.91918	2.68275e+06	520	0.130507	17110	10	8	0.040457	1
3	61	same	same	24.6596	65276.3	531	0.140131	204	4	15.5	0.795194	0.972222
3	62	distinct	distinct	0.224186	3.14335e+06	625	0.0534284	1960	2	15.5	0.565033	1
3	63	distinct	same	2.34174	4.50402e+06	100	0.130507	312	10	9.5	0.0413688	1
3	64	distinct	distinct	14.5673	1.3717e+07	420	0.140131	222.5	4	14	0.547748	1
3	65	distinct	distinct	21.0113	1.37153e+07	497	0.140131	222.5	4	14	0.488756	1
3	66	distinct	distinct	22.1693	1.37148e+07	412	0.140131	222.5	4	14	0.408088	1
3	67	distinct	distinct	24.4255	1.37111e+07	568	0.140131	222.5	4	14	0.278965	1
3	68	distinct	distinct	23.0917	1.37133e+07	495	0.140131	222.5	4	14	0.270697	1
3	69	distinct	distinct	7.79169	1.38017e+07	413	0.140131	222.5	4	14	0.639086	1
3	70	distinct	distinct	4.90339	1.37964e+07	245	0.140131	222.5	4	14	0.373785	1
3	71	distinct	distinct	1.23978	1.37886e+07	473	0.140131	222.5	4	14	0.883185	1
3	72	distinct	distinct	2.06725	1.37851e+07	260	0.140131	222.5	4	14	0.369027	1
3	73	distinct	distinct	23.4138	6.02669e+06	620	0.165755	100	0	14	0.573272	1
3	74	distinct	distinct	20.6292	1.37153e+07	438	0.140131	192	64	10.5	3.72101	1
3	75	distinct	same	21.7808	4.63099e+06	626	0.171847	5	4	11.5	0.262526	1
3	76	distinct	same	0.911746	1.4541e+07	200	0.155997	30	4	11	0.688408	1
3	77	distinct	distinct	10.2736	1.4532e+07	200	0.155997	30	4	11	0.856294	1
3	78	distinct	distinct	7.97791	1.41151e+07	88	0.140807	800	18	14	2.21971	1
3	79	distinct	distinct	1.10686	4.55853e+06	450	0.165755	140	1	7	0.18352	1
3	80	distinct	distinct	0.179573	4.55832e+06	300	0.165755	130	1	7	0.0908976	1
3	81	distinct	distinct	0.334277	4.55801e+06	150	0.165755	70	15	8	0.0721908	1
3	82	distinct	distinct	12.6444	6.03304e+06	550	0.165755	755	51	17	1.56137	1
3	83	distinct	distinct	7.19732	6.02459e+06	557	0.165755	120	4	15.5	0.044831	1
3	84	distinct	distinct	7.34402	3.3402e+06	100	0.130507	60	4	12.5	0.208064	1
3	85	distinct	distinct	7.84491	3.28307e+06	550	0.130507	60	4	12.5	0.0501961	1
3	86	distinct	distinct	7.84491	3.28663e+06	50	0.130507	60	4	12.5	0.506612	1
3	87	distinct	distinct	6.3394	1.17924e+07	620	0.165755	100	0	16	0.25873	1
3	88	distinct	distinct	0.649586	1.4938e+07	646	0.155997	2	28	8.5	4.37588	1
3	89	distinct	distinct	6.41414	4.09795e+06	637	0.140131	288	34	17.5	0.0889066	1
3	90	distinct	same	8.72282	1.62195e+07	950	0.155997	36	25	19.5	1.40268	1
3	91	distinct	same	5.92451	1.62499e+07	190	0.155997	1260	16	7	0.595265	1
3	92	distinct	distinct	23.5536	1.12349e+07	772	0.155997	190	4	0	3.57899	1
3	93	distinct	distinct	7.47963	1.63237e+07	510	0.165755	540	1	0.5	2.44805	1
3	94	distinct	distinct	7.42411	1.62281e+07	15	0.165755	526	2	10.5	0.625552	1
3	95	distinct	distinct	1.53152	1.38566e+07	552	0.165755	484	4	5.5	0.942429	1
3	96	distinct	distinct	6.77106	1.38388e+07	517	0.165755	337	1	5.5	0.567104	1
3	97	distinct	distinct	0.459399	1.38565e+07	584	0.165755	31	3	5.5	1.18276	1
3	98	distinct	same	11.0307	5.23787e+06	640	0.0534284	140	16	5	0.189852	1
3	99	distinct	distinct	21.5965	4.29635e+06	436	0.139572	329	13	9	1.19636	1
3	100	distinct	same	1.14188	5.10601e+06	600	0.155997	287	4	4.5	1.06261	1
3	101	distinct	same	13.602	5.0892e+06	360	0.140131	62	3	11	1.20021	1
3	102	distinct	distinct	9.89508	4.33406e+06	544	0.166249	15442	66	8	0.151357	1
3	103	distinct	same	17.7916	4.94971e+06	69	0.155997	235	9	20	0.495418	1
3	104	distinct	distinct	2.90221	4.86155e+06	102	0.139572	548.2	22	0	0.073425	1
3	105	distinct	same	11.2549	4.76e+06	370	0.140131	160	32	12	0.0890211	1
3	106	distinct	same	6.67262	5.03539e+06	470	0.140131	160	32	12	0.30622	1
3	107	distinct	distinct	2.87443	5.03321e+06	195	0.140131	160	32	12	0.381376	1
3	108	distinct	same	19.7872	4.98683e+06	150	0.140131	160	32	12	0.331418	1
3	109	distinct	same	11.6365	4.7628e+06	659	0.140131	160	32	12	0.85415	1
3	110	distinct	same	1.44033	5.01121e+06	934	0.140131	160	32	12	1.10205	1
3	111	distinct	same	10.5639	4.6912e+06	1220	0.140131	160	32	12	0.380103	1
3	112	distinct	same	8.60886	4.64391e+06	830	0.140131	160	32	12	0.301905	1
3	113	distinct	same	8.36322	4.6444e+06	449	0.140131	160	32	12	0.15761	1
3	114	distinct	same	3.7413	4.48856e+06	985	0.140131	160	32	12	0.454227	1
3	115	distinct	same	0.546193	4.9812e+06	250	0.120917	96	16	11	0.638618	1
3	116	distinct	same	17.818	4.98662e+06	6	0.120917	40	4	12	2.73023	1
3	117	distinct	same	5.71752	4.77548e+06	528	0.181311	180	6	19.5	0.12626	1
3	118	distinct	same	6.069	4.76774e+06	564	0.181311	180	6	19.5	0.120474	1
3	119	distinct	same	7.51816	4.76235e+06	573	0.181311	180	6	19.5	0.224872	1
3	120	distinct	same	4.69393	4.77528e+06	592	0.181311	180	6	19.5	0.141387	1
3	121	distinct	same	5.02414	4.77544e+06	588	0.181311	180	6	19.5	0.469862	1
3	122	distinct	same	6.72509	2.08331e+06	100	0.165755	222	2	4.5	0.0729258	1
3	123	distinct	same	2.2412	1.65853e+07	500	0.140807	192	4	26.5	1.51616	1
3	124	distinct	same	5.58492	1.49224e+07	400	0.155997	383	2	19.5	4.82869	1
3	125	distinct	distinct	1.42764	1.44483e+07	150	0.140863	3320	16	16.5	0.58262	1
3	126	distinct	distinct	2.54969	1.44501e+07	150	0.140863	2856	16	16.5	0.675447	1
3	127	distinct	distinct	1.56223	1.44498e+07	150	0.140863	3000	16	16.5	1.66177	1
3	128	distinct	distinct	2.091	1.44487e+07	150	0.140863	1776	16	16.5	1.05712	1
3	129	distinct	distinct	0.599992	1.44497e+07	150	0.140863	2792	16	16.5	0.969706	1
3	130	distinct	distinct	1.5262	1.44462e+07	150	0.140863	2328	16	16.5	0.374008	1
3	131	distinct	distinct	1.84706	1.44463e+07	150	0.140863	1720	16	16.5	0.675447	1
3	132	distinct	distinct	2.18644	1.44464e+07	150	0.140863	1224	16	16.5	3.27662	1
3	133	distinct	distinct	1.74735	1.44466e+07	150	0.140863	1944	16	16.5	1.30654	1
3	134	distinct	distinct	1.04152	1.44496e+07	150	0.140863	2328	16	16.5	0.778669	1
3	135	distinct	distinct	1.19555	1.44492e+07	150	0.140863	2328	16	16.5	0.879702	1
3	136	distinct	distinct	0.237599	1.44508e+07	150	0.140863	3200	16	16.5	2.34236	1
3	137	distinct	distinct	0.675065	1.44502e+07	150	0.140863	1584	16	16.5	0.429032	1
3	138	distinct	distinct	4.55057	6.49284e+06	500	0.0584035	2727	32	18	3.28029	1
3	139	distinct	distinct	22.6066	6.24338e+06	550	0.0584035	1564	32	18	3.63266	1
3	140	distinct	distinct	14.5391	7.4214e+06	460	0.139572	720	3	12.5	1.01268	1
3	141	distinct	distinct	6.30685	7.44393e+06	370	0.130491	1200	23	0	1.9765	1
3	142	distinct	same	0.113665	1.1588e+07	695	0.130491	215	7	16	1.95587	1
3	143	distinct	same	1.931	1.15939e+07	655	0.130491	215	7	16	2.04381	1
3	144	distinct	same	1.9853	1.16107e+07	998	0.130491	215	7	16	1.06878	1
3	145	distinct	same	5.49941	1.15823e+07	1270	0.130491	215	7	16	0.211449	1
3	146	distinct	same	5.1085	1.15951e+07	1150	0.130491	215	7	16	0.46699	1
3	147	distinct	same	2.73882	1.16047e+07	910	0.130491	215	7	16	1.88006	1
3	148	distinct	same	3.06318	1.16048e+07	973	0.130491	215	7	16	0.204668	1
3	149	distinct	same	5.01414	1.16142e+07	1370	0.130491	215	7	16	0.499222	1
3	150	distinct	same	5.62994	1.15823e+07	1470	0.130491	215	7	16	1.08539	1
3	151	distinct	same	5.51086	1.15822e+07	1610	0.130491	215	7	16	0.927811	1
3	152	distinct	same	5.68909	1.15884e+07	1890	0.130491	215	7	16	0.196698	1
3	153	distinct	same	5.68939	1.15886e+07	2000	0.130491	215	7	16	0.383938	1
3	154	distinct	same	5.67771	1.15954e+07	2100	0.130491	215	7	16	1.62279	1
3	155	distinct	same	5.68362	1.15874e+07	1570	0.130491	215	7	16	2.52639	1
3	156	distinct	same	5.59894	1.15958e+07	1820	0.130491	215	7	16	1.28643	1
3	157	distinct	same	5.58167	1.16126e+07	1910	0.130491	215	7	16	1.65158	1
3	158	distinct	same	5.45084	1.16131e+07	1720	0.130491	215	7	16	2.94419	1
3	159	distinct	same	4.73237	1.16045e+07	2230	0.130491	215	7	16	1.86612	1
3	160	distinct	same	4.74856	1.15827e+07	2200	0.130491	215	7	16	2.59279	1
3	161	distinct	same	5.65163	1.15956e+07	2290	0.130491	215	7	16	0.886297	1
3	162	distinct	same	5.68415	1.15955e+07	2320	0.130491	215	7	16	2.36732	1
3	163	distinct	same	4.72714	1.1605e+07	2070	0.130491	215	7	16	1.4705	1
3	164	distinct	same	5.68517	1.16119e+07	2150	0.130491	215	7	16	0.662686	1
3	165	distinct	same	5.02349	1.1584e+07	1010	0.130491	215	7	16	1.17743	1
3	166	distinct	same	0.478051	1.1615e+07	835	0.130491	215	7	16	2.12315	1
3	167	distinct	same	3.42109	1.16163e+07	662	0.130491	215	7	16	1.92408	1
3	168	distinct	distinct	1.49294	1.1627e+07	653	0.130491	215	7	16	1.50522	1
3	169	distinct	same	4.81647	1.15849e+07	997	0.130491	215	7	16	0.381376	1
3	170	distinct	same	2.30842	1.16249e+07	910	0.130491	215	7	16	0.0540284	1
3	171	distinct	distinct	2.10055	1.1634e+07	270	0.130491	215	7	16	1.13973	1
3	172	distinct	distinct	0.815952	1.16125e+07	221	0.130491	215	7	16	0.362696	1
3	173	distinct	distinct	2.3502	1.16171e+07	256	0.130491	215	7	16	0.454145	1
3	174	distinct	distinct	1.33101	1.16309e+07	503	0.130491	215	7	16	0.496069	1
3	175	distinct	distinct	2.3162	1.16347e+07	334	0.130491	215	7	16	0.578879	1
3	176	distinct	distinct	2.39488	1.16344e+07	301	0.130491	215	7	16	0.275666	1
3	177	distinct	same	5.33694	3.83494e+06	1850	0.130491	528	13	13	0.00993085	1
3	178	distinct	same	1.18544	1.79148e+06	1350	0.130491	360	4	14.5	0.0572532	1
3	179	distinct	distinct	0.282771	1.78799e+06	1850	0.130491	360	4	14.5	0.192779	1
3	180	distinct	same	3.23236	2.81564e+06	1350	0.130491	60	16	16.5	0.254173	1
3	181	distinct	same	4.04101	2.83488e+06	2350	0.130491	60	16	16.5	0.214516	1
3	182	distinct	same	11.6857	3.50615e+06	850	0.130491	720	4	11.5	0.548867	1
3	183	distinct	same	11.4081	3.51994e+06	2350	0.130491	480	4	11.5	0.165321	1
3	184	distinct	same	6.11122	1.00161e+06	1000	0.130491	120	0	13	0.201731	1
3	185	distinct	same	19.5561	872246	1050	0.130491	120	0	13	0.149628	1
3	186	distinct	distinct	7.50687	1.51631e+07	646	0.155997	96	16	10.5	3.93595	1
3	187	distinct	distinct	1.28268	9.2973e+06	150	0.155997	78	4	5.5	3.16006	1
3	188	distinct	same	1.27198	1.17049e+07	512	0.0701459	107	3	0.5	38.833	1
3	189	distinct	distinct	21.4979	3.19172e+06	412	0.0860378	1944	4	17	4.29484	1
3	190	distinct	same	2.91385	9.93742e+06	400	0.165755	272	9	10.3333	1.92302	1
3	191	distinct	same	5.98593	2.02165e+06	631	0.128784	432	5	10	0.365048	1
3	192	distinct	same	7.33175	1.51672e+07	315	0.0734658	144	4	0.5	0.102882	1
3	193	distinct	same	4.35687	1.49253e+07	621	0.193393	240	4	5.5	0.124684	1
3	194	distinct	same	0.0771999	2.07296e+06	575	0.181311	160	7	13	0.484754	1
3	195	distinct	same	0.889755	2.07378e+06	575	0.128784	86	16	12	0.264977	1
3	196	distinct	distinct	0.255514	7.00012e+06	616	0.165755	104	7	6	1.22487	1
4	5	same	same	0.877446	15442.2	50	0	0	0	0	0.0327108	0.849462
4	6	distinct	same	9.13409	1.17607e+07	198	0.155997	242	4	20.5	4.11129	1
4	7	distinct	same	20.3777	5.0053e+06	390	0.155997	204	37	8.5	0.439239	1
4	8	distinct	same	20.3777	5.0053e+06	390	0.140131	2280	37	8.5	0.0677729	1
4	9	distinct	same	7.79187	2.41859e+06	34	0.155997	80	5	23	5.75821	1
4	10	distinct	distinct	16.348	6.74281e+06	108	0.0546444	103	1	18.5	6.29648	1
4	11	distinct	same	12.5984	5.09894e+06	650	0.16813	7856	6	1.5	0.365054	1
4	12	distinct	same	9.18688	5.09893e+06	365	0.163009	33880	4	15.5	0.203	1
4	13	distinct	same	11.3573	5.1987e+06	100	0.106338	65	28	4.5	0.26128	1
4	14	distinct	same	4.78276	5.22482e+06	165	0.139572	90	16	2.5	0.27265	1
4	15	distinct	same	4.26991	5.17458e+06	80	0.193393	64	4	8	0.145874	1
4	16	distinct	same	7.4747	5.02921e+06	400	0.139572	10	19	3	0.0300247	1
4	17	distinct	same	7.03561	5.39548e+06	650	0.171847	224	4	2	0.146586	1
4	18	distinct	same	3.59714	5.03453e+06	550	0.193393	68.3	4	4.5	0.659316	1
4	19	distinct	same	6.75914	4.94997e+06	450	0.193393	2	4	10.5	1.16449	1
4	20	distinct	same	3.03046	4.99164e+06	300	0.186662	462	16	14.5	0.0885203	1
4	21	distinct	distinct	9.73225	4.98662e+06	360	0.186662	526	16	14.5	0.402243	1
4	22	distinct	same	9.72031	4.96262e+06	320	0.186662	445	16	14.5	0.265249	1
4	23	distinct	same	22.2497	5.09537e+06	500	0.193393	176	4	4	0.0862299	1
4	24	distinct	same	20.4477	4.97179e+06	400	0.193393	180	7	15.5	0.351232	1
4	25	distinct	same	18.4799	5.16897e+06	220	0.193393	137	3	12.5	0.00635278	1
4	26	distinct	distinct	5.78963	4.56681e+06	450	0.165755	80	4	8	0.0363972	1
4	27	distinct	same	2.95618	1.12097e+07	1350	0.193393	684	4	9.5	0.364766	1
4	28	distinct	same	22.5882	5.18229e+06	660	0.171847	213	1	17.5	0.249538	1
4	29	distinct	same	24.5857	5.17846e+06	690	0.171847	220	1	17.5	0.502851	1
4	30	distinct	same	22.5495	5.17851e+06	671	0.171847	173	1	17.5	0.380946	1
4	31	distinct	same	16.8486	5.17097e+06	705	0.171847	213	1	17.5	0.283564	1
4	32	distinct	same	20.0838	5.17378e+06	680	0.171847	193	1	17.5	0.238211	1
4	33	distinct	same	18.426	5.16925e+06	738	0.171847	186	1	17.5	0.383967	1
4	34	distinct	same	16.4114	5.16893e+06	700	0.171847	206	1	17.5	0.367954	1
4	35	distinct	same	8.42971	5.18372e+06	105	0.130491	1049	10	13.5	0.236978	1
4	36	distinct	distinct	20.8273	5.31314e+06	10	0.0613465	336	4	12.5	2.15439	1
4	37	distinct	distinct	20.8446	5.31245e+06	0	0.0613465	336	4	12.5	2.30015	1
4	38	distinct	distinct	7.07672	4.42354e+06	700	0.171847	47	4	4.5	0.417195	1
4	39	distinct	distinct	0.134307	6.19827e+06	238	0.0613465	9744	18	16.5	2.89147	1
4	40	distinct	same	7.28912	3.82528e+06	2250	0.130491	528	13	13	0.0881124	1
4	41	distinct	same	10.2812	1.4336e+07	1073	0.130491	189	9	9.5	0.0552568	1
4	42	distinct	distinct	20.4652	4.57225e+06	668	0.140807	44	4	2.5	0.210749	1
4	43	distinct	same	1.69401	9.44097e+06	217	0.165755	740	28	17.5	1.19657	1
4	44	distinct	same	7.86273	9.44858e+06	417	0.165755	740	28	17.5	1.19831	1
4	45	distinct	same	15.3974	9.42233e+06	142	0.165755	740	28	17.5	1.28195	1
4	46	distinct	same	7.16181	9.4448e+06	956	0.165755	740	28	17.5	0.506967	1
4	47	distinct	same	8.20042	9.44728e+06	344	0.165755	740	28	17.5	1.49291	1
4	48	distinct	same	14.7907	9.4174e+06	299	0.165755	740	28	17.5	0.396959	1
4	49	distinct	same	6.19651	9.43035e+06	60	0.165755	740	28	17.5	0.84815	1
4	50	distinct	distinct	16.0838	6.67855e+06	103	0.119695	192	5	18	0.644999	1
4	51	distinct	distinct	10.3827	1.45453e+07	725	0.193393	1825	2	17.5	1.95379	1
4	52	distinct	same	7.23154	1.58611e+06	190	0.151292	750	4	18.5	0.00602184	1
4	53	distinct	distinct	6.14065	6.31765e+06	944	0.0214724	2	2	15	5.81896	1
4	54	distinct	same	12.5372	5.51965e+06	850	0.181311	25	1	14.5	0.0251532	1
4	55	distinct	distinct	11.093	5.69648e+06	45	0.181311	25	1	14.5	0.0928281	1
4	56	distinct	distinct	9.26041	1.49007e+07	170	0.112054	1072	2	15.5	13.7865	1
4	57	distinct	distinct	0.146818	1.50242e+07	94	0.112054	820	2	15.5	13.8912	1
4	58	distinct	distinct	0.280206	3.33617e+06	230	0.130507	60	4	12.5	0.148282	1
4	59	distinct	distinct	7.3505	8.44475e+06	71	0.155997	2028	0	13.5	3.6156	1
4	60	distinct	same	10.8714	2.67188e+06	120	0.130507	17110	10	8	0.163735	1
4	61	same	same	22.7074	64036.8	131	0.140131	204	4	15.5	0.918471	0.918699
4	62	distinct	distinct	2.17636	3.13871e+06	225	0.0534284	1960	2	15.5	0.688311	1
4	63	distinct	same	0.389564	4.50261e+06	300	0.130507	312	10	9.5	0.164647	1
4	64	distinct	distinct	12.6152	1.37064e+07	20	0.140131	222.5	4	14	0.671026	1
4	65	distinct	distinct	19.0591	1.37048e+07	97	0.140131	222.5	4	14	0.612034	1
4	66	distinct	distinct	20.2172	1.37042e+07	12	0.140131	222.5	4	14	0.531366	1
4	67	distinct	distinct	22.4733	1.37006e+07	168	0.140131	222.5	4	14	0.402243	1
4	68	distinct	distinct	21.1395	1.37027e+07	95	0.140131	222.5	4	14	0.393975	1
4	69	distinct	distinct	9.74386	1.37911e+07	13	0.140131	222.5	4	14	0.762364	1
4	70	distinct	distinct	6.85556	1.37858e+07	155	0.140131	222.5	4	14	0.497063	1
4	71	distinct	distinct	3.19195	1.37779e+07	73	0.140131	222.5	4	14	1.00646	1
4	72	distinct	distinct	4.01942	1.37745e+07	140	0.140131	222.5	4	14	0.492305	1
4	73	distinct	distinct	21.4616	6.03716e+06	220	0.165755	100	0	14	0.69655	1
4	74	distinct	distinct	18.677	1.37047e+07	38	0.140131	192	64	10.5	3.84429	1
4	75	distinct	same	19.8286	4.62828e+06	226	0.171847	5	4	11.5	0.385804	1
4	76	distinct	same	2.86392	1.45521e+07	600	0.155997	30	4	11	0.811685	1
4	77	distinct	distinct	12.2258	1.45431e+07	600	0.155997	30	4	11	0.979572	1
4	78	distinct	distinct	9.93008	1.41043e+07	312	0.140807	800	18	14	2.34299	1
4	79	distinct	distinct	0.845312	4.56902e+06	50	0.165755	140	1	7	0.060242	1
4	80	distinct	distinct	2.13175	4.56881e+06	100	0.165755	130	1	7	0.214175	1
4	81	distinct	distinct	2.28645	4.56849e+06	250	0.165755	70	15	8	0.195469	1
4	82	distinct	distinct	10.6922	6.04352e+06	150	0.165755	755	51	17	1.68465	1
4	83	distinct	distinct	5.24515	6.03506e+06	157	0.165755	120	4	15.5	0.0784467	1
4	84	distinct	distinct	9.2962	3.32978e+06	300	0.130507	60	4	12.5	0.331342	1
4	85	distinct	distinct	9.79708	3.27253e+06	150	0.130507	60	4	12.5	0.173474	1
4	86	distinct	distinct	9.79708	3.2761e+06	350	0.130507	60	4	12.5	0.62989	1
4	87	distinct	distinct	8.29157	1.17955e+07	220	0.165755	100	0	16	0.135452	1
4	88	distinct	distinct	1.30259	1.49488e+07	246	0.155997	2	28	8.5	4.49916	1
4	89	distinct	distinct	8.36631	4.09716e+06	237	0.140131	288	34	17.5	0.0343712	1
4	90	distinct	same	10.675	1.62161e+07	1350	0.155997	36	25	19.5	1.52596	1
4	91	distinct	same	7.87668	1.62458e+07	590	0.155997	1260	16	7	0.718543	1
4	92	distinct	distinct	21.6014	1.12359e+07	1172	0.155997	190	4	0	3.70227	1
4	93	distinct	distinct	9.4318	1.63129e+07	110	0.165755	540	1	0.5	2.57133	1
4	94	distinct	distinct	9.37628	1.62174e+07	415	0.165755	526	2	10.5	0.74883	1
4	95	distinct	distinct	3.48369	1.3846e+07	152	0.165755	484	4	5.5	1.06571	1
4	96	distinct	distinct	4.81889	1.38282e+07	117	0.165755	337	1	5.5	0.690382	1
4	97	distinct	distinct	1.49277	1.38459e+07	184	0.165755	31	3	5.5	1.30604	1
4	98	distinct	same	9.07853	5.233e+06	240	0.0534284	140	16	5	0.0665739	1
4	99	distinct	distinct	19.6444	4.29102e+06	836	0.139572	329	13	9	1.31964	1
4	100	distinct	same	3.09405	5.10181e+06	200	0.155997	287	4	4.5	1.18589	1
4	101	distinct	same	11.6498	5.08328e+06	760	0.140131	62	3	11	1.32349	1
4	102	distinct	distinct	11.8473	4.32653e+06	144	0.166249	15442	66	8	0.274635	1
4	103	distinct	same	15.8394	4.9437e+06	331	0.155997	235	9	20	0.618695	1
4	104	distinct	distinct	0.950037	4.85553e+06	298	0.139572	548.2	22	0	0.196703	1
4	105	distinct	same	13.2071	4.75077e+06	770	0.140131	160	32	12	0.212299	1
4	106	distinct	same	8.62479	5.02598e+06	870	0.140131	160	32	12	0.429497	1
4	107	distinct	distinct	4.8266	5.02383e+06	205	0.140131	160	32	12	0.504653	1
4	108	distinct	same	17.835	4.9775e+06	550	0.140131	160	32	12	0.454696	1
4	109	distinct	same	13.5887	4.75357e+06	1059	0.140131	160	32	12	0.977428	1
4	110	distinct	same	3.3925	5.00181e+06	1334	0.140131	160	32	12	1.22533	1
4	111	distinct	same	12.5161	4.68201e+06	1620	0.140131	160	32	12	0.503381	1
4	112	distinct	same	10.561	4.63466e+06	1230	0.140131	160	32	12	0.425183	1
4	113	distinct	same	10.3154	4.63515e+06	849	0.140131	160	32	12	0.280888	1
4	114	distinct	same	5.69347	4.47935e+06	1385	0.140131	160	32	12	0.577504	1
4	115	distinct	same	2.49837	4.97187e+06	650	0.120917	96	16	11	0.761896	1
4	116	distinct	same	15.8658	4.97729e+06	394	0.120917	40	4	12	2.8535	1
4	117	distinct	same	7.6697	4.77216e+06	128	0.181311	180	6	19.5	0.249538	1
4	118	distinct	same	8.02117	4.76446e+06	164	0.181311	180	6	19.5	0.00280367	1
4	119	distinct	same	9.47033	4.75909e+06	173	0.181311	180	6	19.5	0.34815	1
4	120	distinct	same	6.64611	4.772e+06	192	0.181311	180	6	19.5	0.264665	1
4	121	distinct	same	6.97632	4.77216e+06	188	0.181311	180	6	19.5	0.59314	1
4	122	distinct	same	8.67727	2.07415e+06	500	0.165755	222	2	4.5	0.0503519	1
4	123	distinct	same	4.19337	1.65786e+07	100	0.140807	192	4	26.5	1.63944	1
4	124	distinct	same	7.53709	1.49328e+07	800	0.155997	383	2	19.5	4.95197	1
4	125	distinct	distinct	3.37981	1.44587e+07	550	0.140863	3320	16	16.5	0.705897	1
4	126	distinct	distinct	4.50187	1.44605e+07	550	0.140863	2856	16	16.5	0.798725	1
4	127	distinct	distinct	3.51441	1.44603e+07	550	0.140863	3000	16	16.5	1.78505	1
4	128	distinct	distinct	4.04317	1.44591e+07	550	0.140863	1776	16	16.5	1.1804	1
4	129	distinct	distinct	2.55216	1.44601e+07	550	0.140863	2792	16	16.5	1.09298	1
4	130	distinct	distinct	3.47837	1.44567e+07	550	0.140863	2328	16	16.5	0.497286	1
4	131	distinct	distinct	3.79923	1.44567e+07	550	0.140863	1720	16	16.5	0.798725	1
4	132	distinct	distinct	4.13861	1.44569e+07	550	0.140863	1224	16	16.5	3.3999	1
4	133	distinct	distinct	3.69953	1.4457e+07	550	0.140863	1944	16	16.5	1.42982	1
4	134	distinct	distinct	2.99369	1.44601e+07	550	0.140863	2328	16	16.5	0.901947	1
4	135	distinct	distinct	3.14772	1.44597e+07	550	0.140863	2328	16	16.5	1.00298	1
4	136	distinct	distinct	1.71457	1.44613e+07	550	0.140863	3200	16	16.5	2.46564	1
4	137	distinct	distinct	2.62724	1.44606e+07	550	0.140863	1584	16	16.5	0.552309	1
4	138	distinct	distinct	6.50274	6.50309e+06	900	0.0584035	2727	32	18	3.40357	1
4	139	distinct	distinct	20.6544	6.25357e+06	150	0.0584035	1564	32	18	3.75594	1
4	140	distinct	distinct	12.5869	7.43244e+06	60	0.139572	720	3	12.5	1.13596	1
4	141	distinct	distinct	8.25902	7.455e+06	30	0.130491	1200	23	0	2.09977	1
4	142	distinct	same	1.83851	1.15942e+07	1095	0.130491	215	7	16	2.07914	1
4	143	distinct	same	3.88318	1.16001e+07	1055	0.130491	215	7	16	2.16709	1
4	144	distinct	same	3.93748	1.16169e+07	1398	0.130491	215	7	16	1.19206	1
4	145	distinct	same	7.45158	1.15885e+07	1670	0.130491	215	7	16	0.334727	1
4	146	distinct	same	7.06068	1.16013e+07	1550	0.130491	215	7	16	0.590268	1
4	147	distinct	same	4.69099	1.16109e+07	1310	0.130491	215	7	16	2.00333	1
4	148	distinct	same	5.01536	1.1611e+07	1373	0.130491	215	7	16	0.327946	1
4	149	distinct	same	6.96632	1.16204e+07	1770	0.130491	215	7	16	0.6225	1
4	150	distinct	same	7.58211	1.15885e+07	1870	0.130491	215	7	16	1.20867	1
4	151	distinct	same	7.46304	1.15884e+07	2010	0.130491	215	7	16	1.05109	1
4	152	distinct	same	7.64126	1.15946e+07	2290	0.130491	215	7	16	0.319975	1
4	153	distinct	same	7.64156	1.15948e+07	2400	0.130491	215	7	16	0.507216	1
4	154	distinct	same	7.62988	1.16016e+07	2500	0.130491	215	7	16	1.74607	1
4	155	distinct	same	7.6358	1.15936e+07	1970	0.130491	215	7	16	2.64966	1
4	156	distinct	same	7.55111	1.1602e+07	2220	0.130491	215	7	16	1.4097	1
4	157	distinct	same	7.53384	1.16188e+07	2310	0.130491	215	7	16	1.77485	1
4	158	distinct	same	7.40302	1.16193e+07	2120	0.130491	215	7	16	3.06747	1
4	159	distinct	same	6.68455	1.16107e+07	2630	0.130491	215	7	16	1.9894	1
4	160	distinct	same	6.70073	1.15889e+07	2600	0.130491	215	7	16	2.71607	1
4	161	distinct	same	7.60381	1.16018e+07	2690	0.130491	215	7	16	1.00957	1
4	162	distinct	same	7.63633	1.16017e+07	2720	0.130491	215	7	16	2.4906	1
4	163	distinct	same	6.67931	1.16112e+07	2470	0.130491	215	7	16	1.59378	1
4	164	distinct	same	7.63734	1.16181e+07	2550	0.130491	215	7	16	0.785964	1
4	165	distinct	same	6.97567	1.15902e+07	1410	0.130491	215	7	16	1.30071	1
4	166	distinct	same	2.43022	1.16212e+07	1235	0.130491	215	7	16	2.24643	1
4	167	distinct	same	5.37326	1.16225e+07	1062	0.130491	215	7	16	2.04736	1
4	168	distinct	distinct	0.459229	1.16332e+07	1053	0.130491	215	7	16	1.6285	1
4	169	distinct	same	6.76864	1.15911e+07	1397	0.130491	215	7	16	0.504653	1
4	170	distinct	same	0.356242	1.16311e+07	1310	0.130491	215	7	16	0.177306	1
4	171	distinct	distinct	4.05273	1.16402e+07	670	0.130491	215	7	16	1.263	1
4	172	distinct	distinct	1.13622	1.16187e+07	621	0.130491	215	7	16	0.485974	1
4	173	distinct	distinct	4.30237	1.16233e+07	656	0.130491	215	7	16	0.577423	1
4	174	distinct	distinct	0.621161	1.16371e+07	903	0.130491	215	7	16	0.619347	1
4	175	distinct	distinct	4.26837	1.16409e+07	734	0.130491	215	7	16	0.702156	1
4	176	distinct	distinct	4.34705	1.16406e+07	701	0.130491	215	7	16	0.398943	1
4	177	distinct	same	7.28912	3.82528e+06	2250	0.130491	528	13	13	0.113347	1
4	178	distinct	same	0.766731	1.78027e+06	1750	0.130491	360	4	14.5	0.0660246	1
4	179	distinct	distinct	2.23494	1.77678e+06	2250	0.130491	360	4	14.5	0.0695009	1
4	180	distinct	same	5.18453	2.80443e+06	1750	0.130491	60	16	16.5	0.37745	1
4	181	distinct	same	5.99318	2.82367e+06	2750	0.130491	60	16	16.5	0.0912381	1
4	182	distinct	same	13.6378	3.49581e+06	1250	0.130491	720	4	11.5	0.672145	1
4	183	distinct	same	13.3603	3.5096e+06	2750	0.130491	480	4	11.5	0.288599	1
4	184	distinct	same	8.0634	990670	1400	0.130491	120	0	13	0.078453	1
4	185	distinct	same	17.6039	862417	1450	0.130491	120	0	13	0.0263502	1
4	186	distinct	distinct	5.55469	1.51736e+07	246	0.155997	96	16	10.5	4.05922	1
4	187	distinct	distinct	3.23485	9.29487e+06	550	0.155997	78	4	5.5	3.28334	1
4	188	distinct	same	0.680188	1.17111e+07	912	0.0701459	107	3	0.5	38.9562	1
4	189	distinct	distinct	19.5458	3.19591e+06	12	0.0860378	1944	4	17	4.41812	1
4	190	distinct	same	4.86603	9.92874e+06	0	0.165755	272	9	10.3333	2.0463	1
4	191	distinct	same	7.9381	2.01247e+06	231	0.128784	432	5	10	0.488325	1
4	192	distinct	same	5.37958	1.51754e+07	85	0.0734658	144	4	0.5	0.0203962	1
4	193	distinct	same	2.4047	1.49365e+07	221	0.193393	240	4	5.5	0.00140637	1
4	194	distinct	same	2.02937	2.06384e+06	175	0.181311	160	7	13	0.608032	1
4	195	distinct	same	2.84193	2.06466e+06	175	0.128784	86	16	12	0.388255	1
4	196	distinct	distinct	1.69666	7.01048e+06	216	0.165755	104	7	6	1.34815	1
5	6	distinct	same	8.25665	1.1764e+07	248	0.155997	242	4	20.5	4.144	1
5	7	distinct	same	19.5003	5.01731e+06	340	0.155997	204	37	8.5	0.47195	1
5	8	distinct	same	19.5003	5.01731e+06	340	0.140131	2280	37	8.5	0.100484	1
5	9	distinct	same	8.66931	2.42097e+06	16	0.155997	80	5	23	5.79092	1
5	10	distinct	distinct	15.4706	6.72907e+06	158	0.0546444	103	1	18.5	6.32919	1
5	11	distinct	same	13.4759	5.11134e+06	600	0.16813	7856	6	1.5	0.332343	1
5	12	distinct	same	10.0643	5.11123e+06	315	0.163009	33880	4	15.5	0.235711	1
5	13	distinct	same	12.2347	5.2111e+06	150	0.106338	65	28	4.5	0.293991	1
5	14	distinct	same	5.66021	5.23582e+06	215	0.139572	90	16	2.5	0.305361	1
5	15	distinct	same	5.14736	5.18626e+06	130	0.193393	64	4	8	0.178585	1
5	16	distinct	same	6.59725	5.04009e+06	350	0.139572	10	19	3	0.00268608	1
5	17	distinct	same	7.91306	5.40866e+06	600	0.171847	224	4	2	0.179297	1
5	18	distinct	same	2.71969	5.04648e+06	500	0.193393	68.3	4	4.5	0.692027	1
5	19	distinct	same	5.88169	4.96204e+06	400	0.193393	2	4	10.5	1.19721	1
5	20	distinct	same	2.15302	5.00371e+06	250	0.186662	462	16	14.5	0.121231	1
5	21	distinct	distinct	8.8548	4.99863e+06	310	0.186662	526	16	14.5	0.434953	1
5	22	distinct	same	8.84286	4.97468e+06	270	0.186662	445	16	14.5	0.29796	1
5	23	distinct	same	21.3723	5.10737e+06	450	0.193393	176	4	4	0.118941	1
5	24	distinct	same	19.5702	4.98389e+06	350	0.193393	180	7	15.5	0.383942	1
5	25	distinct	same	17.6024	5.18029e+06	270	0.193393	137	3	12.5	0.026358	1
5	26	distinct	distinct	6.66708	4.55493e+06	400	0.165755	80	4	8	0.069108	1
5	27	distinct	same	2.07873	1.12052e+07	1300	0.193393	684	4	9.5	0.397477	1
5	28	distinct	same	21.7107	5.19495e+06	610	0.171847	213	1	17.5	0.282249	1
5	29	distinct	same	23.7083	5.19112e+06	640	0.171847	220	1	17.5	0.535561	1
5	30	distinct	same	21.6721	5.19116e+06	621	0.171847	173	1	17.5	0.413656	1
5	31	distinct	same	15.9712	5.18365e+06	655	0.171847	213	1	17.5	0.316275	1
5	32	distinct	same	19.2064	5.18644e+06	630	0.171847	193	1	17.5	0.270921	1
5	33	distinct	same	17.5485	5.1819e+06	688	0.171847	186	1	17.5	0.416678	1
5	34	distinct	same	15.5339	5.18159e+06	650	0.171847	206	1	17.5	0.400665	1
5	35	distinct	same	9.30716	5.19621e+06	155	0.130491	1049	10	13.5	0.204267	1
5	36	distinct	distinct	19.9498	5.30433e+06	60	0.0613465	336	4	12.5	2.1871	1
5	37	distinct	distinct	19.9672	5.30363e+06	50	0.0613465	336	4	12.5	2.33286	1
5	38	distinct	distinct	7.95416	4.43268e+06	650	0.171847	47	4	4.5	0.449906	1
5	39	distinct	distinct	1.01175	6.18713e+06	288	0.0613465	9744	18	16.5	2.92419	1
5	40	distinct	same	8.16656	3.8404e+06	2200	0.130491	528	13	13	0.120823	1
5	41	distinct	same	11.1586	1.43229e+07	1023	0.130491	189	9	9.5	0.0879676	1
5	42	distinct	distinct	19.5878	4.58405e+06	618	0.140807	44	4	2.5	0.178038	1
5	43	distinct	same	2.57146	9.4389e+06	167	0.165755	740	28	17.5	1.22928	1
5	44	distinct	same	8.74018	9.44648e+06	367	0.165755	740	28	17.5	1.23102	1
5	45	distinct	same	14.5199	9.42029e+06	192	0.165755	740	28	17.5	1.31466	1
5	46	distinct	same	8.03925	9.44271e+06	906	0.165755	740	28	17.5	0.539678	1
5	47	distinct	same	9.07787	9.44518e+06	294	0.165755	740	28	17.5	1.52562	1
5	48	distinct	same	13.9133	9.41538e+06	249	0.165755	740	28	17.5	0.42967	1
5	49	distinct	same	7.07396	9.42824e+06	110	0.165755	740	28	17.5	0.880861	1
5	50	distinct	distinct	15.2064	6.66734e+06	153	0.119695	192	5	18	0.67771	1
5	51	distinct	distinct	11.2601	1.45301e+07	675	0.193393	1825	2	17.5	1.9865	1
5	52	distinct	same	6.3541	1.59928e+06	240	0.151292	750	4	18.5	0.026689	1
5	53	distinct	distinct	7.0181	6.30525e+06	894	0.0214724	2	2	15	5.85167	1
5	54	distinct	same	13.4146	5.53271e+06	800	0.181311	25	1	14.5	0.057864	1
5	55	distinct	distinct	11.9705	5.71014e+06	5	0.181311	25	1	14.5	0.125539	1
5	56	distinct	distinct	8.38296	1.48927e+07	220	0.112054	1072	2	15.5	13.8192	1
5	57	distinct	distinct	1.02426	1.50163e+07	44	0.112054	820	2	15.5	13.9239	1
5	58	distinct	distinct	1.15765	3.34793e+06	280	0.130507	60	4	12.5	0.180993	1
5	59	distinct	distinct	8.22794	8.43081e+06	121	0.155997	2028	0	13.5	3.64831	1
5	60	distinct	same	11.7488	2.68728e+06	170	0.130507	17110	10	8	0.196446	1
5	61	same	same	21.83	61179.2	181	0.140131	204	4	15.5	0.951182	0.984375
5	62	distinct	distinct	3.05381	3.14021e+06	275	0.0534284	1960	2	15.5	0.721022	1
5	63	distinct	same	0.487882	4.50942e+06	250	0.130507	312	10	9.5	0.197357	1
5	64	distinct	distinct	11.7377	1.37184e+07	70	0.140131	222.5	4	14	0.703736	1
5	65	distinct	distinct	18.1817	1.37168e+07	147	0.140131	222.5	4	14	0.644745	1
5	66	distinct	distinct	19.3397	1.37163e+07	62	0.140131	222.5	4	14	0.564077	1
5	67	distinct	distinct	21.5958	1.37126e+07	218	0.140131	222.5	4	14	0.434953	1
5	68	distinct	distinct	20.2621	1.37147e+07	145	0.140131	222.5	4	14	0.426686	1
5	69	distinct	distinct	10.6213	1.38034e+07	63	0.140131	222.5	4	14	0.795074	1
5	70	distinct	distinct	7.73301	1.3798e+07	105	0.140131	222.5	4	14	0.529773	1
5	71	distinct	distinct	4.0694	1.37902e+07	123	0.140131	222.5	4	14	1.03917	1
5	72	distinct	distinct	4.89687	1.37867e+07	90	0.140131	222.5	4	14	0.525016	1
5	73	distinct	distinct	20.5842	6.02532e+06	270	0.165755	100	0	14	0.729261	1
5	74	distinct	distinct	17.7996	1.37167e+07	88	0.140131	192	64	10.5	3.877	1
5	75	distinct	same	18.9512	4.63667e+06	276	0.171847	5	4	11.5	0.418515	1
5	76	distinct	same	3.74136	1.45369e+07	550	0.155997	30	4	11	0.844396	1
5	77	distinct	distinct	13.1033	1.45279e+07	550	0.155997	30	4	11	1.01228	1
5	78	distinct	distinct	10.8075	1.41169e+07	262	0.140807	800	18	14	2.3757	1
5	79	distinct	distinct	1.72276	4.55715e+06	100	0.165755	140	1	7	0.0275312	1
5	80	distinct	distinct	3.00919	4.55694e+06	50	0.165755	130	1	7	0.246886	1
5	81	distinct	distinct	3.1639	4.55662e+06	200	0.165755	70	15	8	0.228179	1
5	82	distinct	distinct	9.8148	6.03167e+06	200	0.165755	755	51	17	1.71736	1
5	83	distinct	distinct	4.3677	6.02321e+06	207	0.165755	120	4	15.5	0.111158	1
5	84	distinct	distinct	10.1736	3.34151e+06	250	0.130507	60	4	12.5	0.364053	1
5	85	distinct	distinct	10.6745	3.28454e+06	200	0.130507	60	4	12.5	0.206185	1
5	86	distinct	distinct	10.6745	3.28808e+06	300	0.130507	60	4	12.5	0.662601	1
5	87	distinct	distinct	9.16902	1.17963e+07	270	0.165755	100	0	16	0.102741	1
5	88	distinct	distinct	2.18003	1.49361e+07	296	0.155997	2	28	8.5	4.53187	1
5	89	distinct	distinct	9.24376	4.10319e+06	287	0.140131	288	34	17.5	0.067082	1
5	90	distinct	same	11.5524	1.62158e+07	1300	0.155997	36	25	19.5	1.55867	1
5	91	distinct	same	8.75413	1.62465e+07	540	0.155997	1260	16	7	0.751254	1
5	92	distinct	distinct	20.7239	1.12396e+07	1122	0.155997	190	4	0	3.73498	1
5	93	distinct	distinct	10.3092	1.63256e+07	160	0.165755	540	1	0.5	2.60404	1
5	94	distinct	distinct	10.2537	1.623e+07	365	0.165755	526	2	10.5	0.781541	1
5	95	distinct	distinct	4.36114	1.38581e+07	202	0.165755	484	4	5.5	1.09842	1
5	96	distinct	distinct	3.94144	1.38403e+07	167	0.165755	337	1	5.5	0.723093	1
5	97	distinct	distinct	2.37022	1.3858e+07	234	0.165755	31	3	5.5	1.33875	1
5	98	distinct	same	8.20108	5.24385e+06	290	0.0534284	140	16	5	0.0338631	1
5	99	distinct	distinct	18.7669	4.30237e+06	786	0.139572	329	13	9	1.35235	1
5	100	distinct	same	3.9715	5.11192e+06	250	0.155997	287	4	4.5	1.2186	1
5	101	distinct	same	10.7723	5.09524e+06	710	0.140131	62	3	11	1.3562	1
5	102	distinct	distinct	12.7247	4.34005e+06	194	0.166249	15442	66	8	0.307346	1
5	103	distinct	same	14.962	4.95575e+06	281	0.155997	235	9	20	0.651406	1
5	104	distinct	distinct	0.0725909	4.8676e+06	248	0.139572	548.2	22	0	0.229414	1
5	105	distinct	same	14.0845	4.76564e+06	720	0.140131	160	32	12	0.24501	1
5	106	distinct	same	9.50224	5.04096e+06	820	0.140131	160	32	12	0.462208	1
5	107	distinct	distinct	5.70405	5.03879e+06	155	0.140131	160	32	12	0.537364	1
5	108	distinct	same	16.9575	4.99243e+06	500	0.140131	160	32	12	0.487407	1
5	109	distinct	same	14.4661	4.76843e+06	1009	0.140131	160	32	12	1.01014	1
5	110	distinct	same	4.26995	5.01678e+06	1284	0.140131	160	32	12	1.25804	1
5	111	distinct	same	13.3936	4.69685e+06	1570	0.140131	160	32	12	0.536092	1
5	112	distinct	same	11.4385	4.64954e+06	1180	0.140131	160	32	12	0.457894	1
5	113	distinct	same	11.1928	4.65003e+06	799	0.140131	160	32	12	0.313599	1
5	114	distinct	same	6.57092	4.4942e+06	1335	0.140131	160	32	12	0.610215	1
5	115	distinct	same	3.37581	4.9868e+06	600	0.120917	96	16	11	0.794607	1
5	116	distinct	same	14.9884	4.99222e+06	344	0.120917	40	4	12	2.88621	1
5	117	distinct	same	8.54714	4.78127e+06	178	0.181311	180	6	19.5	0.282249	1
5	118	distinct	same	8.89862	4.77353e+06	214	0.181311	180	6	19.5	0.0355145	1
5	119	distinct	same	10.3478	4.76813e+06	223	0.181311	180	6	19.5	0.380861	1
5	120	distinct	same	7.52355	4.78106e+06	242	0.181311	180	6	19.5	0.297376	1
5	121	distinct	same	7.85376	4.78122e+06	238	0.181311	180	6	19.5	0.625851	1
5	122	distinct	same	9.55471	2.0832e+06	450	0.165755	222	2	4.5	0.0830627	1
5	123	distinct	same	5.07082	1.65833e+07	150	0.140807	192	4	26.5	1.67215	1
5	124	distinct	same	8.41453	1.49211e+07	750	0.155997	383	2	19.5	4.98468	1
5	125	distinct	distinct	4.25726	1.44433e+07	500	0.140863	3320	16	16.5	0.738608	1
5	126	distinct	distinct	5.37931	1.44451e+07	500	0.140863	2856	16	16.5	0.831435	1
5	127	distinct	distinct	4.39185	1.44448e+07	500	0.140863	3000	16	16.5	1.81776	1
5	128	distinct	distinct	4.92062	1.44437e+07	500	0.140863	1776	16	16.5	1.21311	1
5	129	distinct	distinct	3.42961	1.44447e+07	500	0.140863	2792	16	16.5	1.12569	1
5	130	distinct	distinct	4.35582	1.44412e+07	500	0.140863	2328	16	16.5	0.529996	1
5	131	distinct	distinct	4.67668	1.44413e+07	500	0.140863	1720	16	16.5	0.831435	1
5	132	distinct	distinct	5.01605	1.44414e+07	500	0.140863	1224	16	16.5	3.43261	1
5	133	distinct	distinct	4.57697	1.44416e+07	500	0.140863	1944	16	16.5	1.46253	1
5	134	distinct	distinct	3.87114	1.44446e+07	500	0.140863	2328	16	16.5	0.934658	1
5	135	distinct	distinct	4.02517	1.44442e+07	500	0.140863	2328	16	16.5	1.03569	1
5	136	distinct	distinct	2.59202	1.44458e+07	500	0.140863	3200	16	16.5	2.49835	1
5	137	distinct	distinct	3.50468	1.44452e+07	500	0.140863	1584	16	16.5	0.58502	1
5	138	distinct	distinct	7.38019	6.49179e+06	850	0.0584035	2727	32	18	3.43628	1
5	139	distinct	distinct	19.777	6.24239e+06	200	0.0584035	1564	32	18	3.78865	1
5	140	distinct	distinct	11.7094	7.41896e+06	110	0.139572	720	3	12.5	1.16867	1
5	141	distinct	distinct	9.13647	7.4414e+06	20	0.130491	1200	23	0	2.13248	1
5	142	distinct	same	2.71595	1.15904e+07	1045	0.130491	215	7	16	2.11186	1
5	143	distinct	same	4.76062	1.15963e+07	1005	0.130491	215	7	16	2.1998	1
5	144	distinct	same	4.81492	1.1613e+07	1348	0.130491	215	7	16	1.22477	1
5	145	distinct	same	8.32903	1.15846e+07	1620	0.130491	215	7	16	0.367437	1
5	146	distinct	same	7.93812	1.15975e+07	1500	0.130491	215	7	16	0.622979	1
5	147	distinct	same	5.56844	1.1607e+07	1260	0.130491	215	7	16	2.03604	1
5	148	distinct	same	5.8928	1.16072e+07	1323	0.130491	215	7	16	0.360657	1
5	149	distinct	same	7.84376	1.16165e+07	1720	0.130491	215	7	16	0.65521	1
5	150	distinct	same	8.45956	1.15846e+07	1820	0.130491	215	7	16	1.24138	1
5	151	distinct	same	8.34048	1.15845e+07	1960	0.130491	215	7	16	1.0838	1
5	152	distinct	same	8.51871	1.15907e+07	2240	0.130491	215	7	16	0.352686	1
5	153	distinct	same	8.51901	1.15909e+07	2350	0.130491	215	7	16	0.539927	1
5	154	distinct	same	8.50733	1.15977e+07	2450	0.130491	215	7	16	1.77878	1
5	155	distinct	same	8.51324	1.15897e+07	1920	0.130491	215	7	16	2.68238	1
5	156	distinct	same	8.42856	1.15981e+07	2170	0.130491	215	7	16	1.44241	1
5	157	distinct	same	8.41129	1.16149e+07	2260	0.130491	215	7	16	1.80756	1
5	158	distinct	same	8.28046	1.16154e+07	2070	0.130491	215	7	16	3.10018	1
5	159	distinct	same	7.56199	1.16068e+07	2580	0.130491	215	7	16	2.02211	1
5	160	distinct	same	7.57818	1.1585e+07	2550	0.130491	215	7	16	2.74878	1
5	161	distinct	same	8.48125	1.15979e+07	2640	0.130491	215	7	16	1.04229	1
5	162	distinct	same	8.51377	1.15978e+07	2670	0.130491	215	7	16	2.52331	1
5	163	distinct	same	7.55675	1.16073e+07	2420	0.130491	215	7	16	1.62649	1
5	164	distinct	same	8.51479	1.16142e+07	2500	0.130491	215	7	16	0.818674	1
5	165	distinct	same	7.85311	1.15863e+07	1360	0.130491	215	7	16	1.33342	1
5	166	distinct	same	3.30767	1.16173e+07	1185	0.130491	215	7	16	2.27914	1
5	167	distinct	same	6.25071	1.16186e+07	1012	0.130491	215	7	16	2.08007	1
5	168	distinct	distinct	1.33668	1.16293e+07	1003	0.130491	215	7	16	1.66121	1
5	169	distinct	same	7.64609	1.15872e+07	1347	0.130491	215	7	16	0.537364	1
5	170	distinct	same	0.521204	1.16272e+07	1260	0.130491	215	7	16	0.210017	1
5	171	distinct	distinct	4.93017	1.16363e+07	620	0.130491	215	7	16	1.29572	1
5	172	distinct	distinct	2.01367	1.16148e+07	571	0.130491	215	7	16	0.518685	1
5	173	distinct	distinct	5.17982	1.16194e+07	606	0.130491	215	7	16	0.610133	1
5	174	distinct	distinct	1.49861	1.16332e+07	853	0.130491	215	7	16	0.652058	1
5	175	distinct	distinct	5.14582	1.1637e+07	684	0.130491	215	7	16	0.734867	1
5	176	distinct	distinct	5.2245	1.16367e+07	651	0.130491	215	7	16	0.431654	1
5	177	distinct	same	8.16656	3.8404e+06	2200	0.130491	528	13	13	0.146058	1
5	178	distinct	same	1.64418	1.79468e+06	1700	0.130491	360	4	14.5	0.0987354	1
5	179	distinct	distinct	3.11239	1.79122e+06	2200	0.130491	360	4	14.5	0.0367901	1
5	180	distinct	same	6.06198	2.81918e+06	1700	0.130491	60	16	16.5	0.410161	1
5	181	distinct	same	6.87063	2.83842e+06	2700	0.130491	60	16	16.5	0.0585273	1
5	182	distinct	same	14.5153	3.51121e+06	1200	0.130491	720	4	11.5	0.704856	1
5	183	distinct	same	14.2377	3.52501e+06	2700	0.130491	480	4	11.5	0.32131	1
5	184	distinct	same	8.94084	1.00602e+06	1350	0.130491	120	0	13	0.0457422	1
5	185	distinct	same	16.7265	877626	1400	0.130491	120	0	13	0.00636061	1
5	186	distinct	distinct	4.67725	1.51615e+07	296	0.155997	96	16	10.5	4.09193	1
5	187	distinct	distinct	4.1123	9.29315e+06	500	0.155997	78	4	5.5	3.31605	1
5	188	distinct	same	1.55763	1.17071e+07	862	0.0701459	107	3	0.5	38.9889	1
5	189	distinct	distinct	18.6683	3.18581e+06	62	0.0860378	1944	4	17	4.45083	1
5	190	distinct	same	5.74347	9.93687e+06	50	0.165755	272	9	10.3333	2.07901	1
5	191	distinct	same	8.81555	2.02157e+06	281	0.128784	432	5	10	0.521036	1
5	192	distinct	same	4.50213	1.51613e+07	35	0.0734658	144	4	0.5	0.053107	1
5	193	distinct	same	1.52725	1.49216e+07	271	0.193393	240	4	5.5	0.0313044	1
5	194	distinct	same	2.90682	2.07282e+06	225	0.181311	160	7	13	0.640742	1
5	195	distinct	same	3.71937	2.07364e+06	225	0.128784	86	16	12	0.420966	1
5	196	distinct	distinct	2.5741	6.99892e+06	266	0.165755	104	7	6	1.38086	1
6	7	distinct	same	11.2436	7.78685e+06	588	0	446	33	12	3.67205	1
6	8	distinct	same	11.2436	7.78685e+06	588	0.0853747	2038	33	12	4.04352	1
6	9	distinct	same	16.926	1.39861e+07	232	0	162	9	2.5	1.64692	1
6	10	distinct	distinct	7.21392	9.50835e+06	90	0.152803	345	3	2	2.18519	1
6	11	distinct	same	21.7325	7.83874e+06	848	0.0620598	7614	2	22	4.47634	1
6	12	distinct	same	18.321	7.80627e+06	563	0.0601005	33638	0	36	3.90829	1
6	13	distinct	same	20.4914	7.76299e+06	98	0.0763302	307	24	25	3.85001	1
6	14	distinct	same	13.9169	7.34254e+06	33	0.0681572	332	12	18	3.83864	1
6	15	distinct	same	13.404	7.56202e+06	118	0.0609293	178	0	28.5	3.96542	1
6	16	distinct	same	1.6594	7.47405e+06	598	0.0681572	232	15	23.5	4.14131	1
6	17	distinct	same	16.1697	7.92028e+06	848	0.0554136	18	0	18.5	3.9647	1
6	18	distinct	same	5.53695	7.74711e+06	748	0.0609293	173.7	0	25	3.45197	1
6	19	distinct	same	2.37496	7.84698e+06	648	0.0609293	240	0	31	2.9468	1
6	20	distinct	same	6.10363	7.816e+06	498	0.0603449	220	12	35	4.02277	1
6	21	distinct	distinct	0.598153	7.80197e+06	558	0.0603449	284	12	35	3.70905	1
6	22	distinct	same	0.586218	7.83483e+06	518	0.0603449	203	12	35	3.84604	1
6	23	distinct	same	13.1157	7.71763e+06	698	0.0609293	418	0	16.5	4.02506	1
6	24	distinct	same	11.3136	7.83836e+06	598	0.0609293	422	3	36	3.76006	1
6	25	distinct	same	9.34576	7.46709e+06	22	0.0609293	379	1	33	4.11764	1
6	26	distinct	distinct	14.9237	9.47216e+06	648	0.0654916	322	0	28.5	4.07489	1
6	27	distinct	same	6.17791	3.25254e+06	1548	0.0609293	442	8	30	3.74652	0.983015
6	28	distinct	same	13.4541	7.86748e+06	858	0.0554136	455	5	38	3.86175	1
6	29	distinct	same	15.4516	7.8673e+06	888	0.0554136	462	5	38	3.60844	1
6	30	distinct	same	13.4155	7.86597e+06	869	0.0554136	415	5	38	3.73034	1
6	31	distinct	same	7.71456	7.88053e+06	903	0.0554136	455	5	38	3.82773	1
6	32	distinct	same	10.9497	7.87177e+06	878	0.0554136	435	5	38	3.87308	1
6	33	distinct	same	9.29187	7.87318e+06	936	0.0554136	428	5	38	3.72732	1
6	34	distinct	same	7.27727	7.87752e+06	898	0.0554136	448	5	38	3.74334	1
6	35	distinct	same	17.5638	7.80321e+06	93	0.070606	807	6	34	4.34827	1
6	36	distinct	distinct	11.6932	8.06512e+06	188	0.103563	94	0	33	1.9569	1
6	37	distinct	distinct	11.7106	8.06848e+06	198	0.103563	94	0	33	1.81114	1
6	38	distinct	distinct	16.2108	7.69268e+06	898	0.0554136	289	0	25	3.69409	1
6	39	distinct	distinct	9.2684	8.32984e+06	40	0.103563	9502	14	4	1.21982	1
6	40	distinct	same	16.4232	1.00112e+07	2448	0.070606	286	9	33.5	4.02318	1
6	41	distinct	same	19.4153	1.2345e+07	1271	0.070606	431	5	11	4.05603	1
6	42	distinct	distinct	11.3311	8.06806e+06	866	0.0785614	286	0	23	4.32204	1
6	43	distinct	same	10.8281	1.8727e+07	415	0.0654916	498	24	38	2.91472	1
6	44	distinct	same	16.9968	1.87257e+07	615	0.0654916	498	24	38	2.91298	1
6	45	distinct	same	6.26329	1.87377e+07	56	0.0654916	498	24	38	2.82934	1
6	46	distinct	same	16.2959	1.87272e+07	1154	0.0654916	498	24	38	3.60432	1
6	47	distinct	same	17.3345	1.87267e+07	542	0.0654916	498	24	38	2.61838	1
6	48	distinct	same	5.65665	1.87394e+07	497	0.0654916	498	24	38	3.71433	1
6	49	distinct	same	15.3306	1.87445e+07	138	0.0654916	498	24	38	3.26314	1
6	50	distinct	distinct	6.94971	8.11278e+06	95	0.0756459	434	9	38.5	3.46629	1
6	51	distinct	distinct	19.5168	8.99483e+06	923	0.0609293	1583	6	38	2.1575	1
6	52	distinct	same	1.90255	1.22214e+07	8	0.0606179	508	0	39	4.11731	1
6	53	distinct	distinct	15.2747	8.85701e+06	1142	0.153675	244	2	35.5	1.70767	1
6	54	distinct	same	21.6713	7.78527e+06	1048	0.068101	267	3	35	4.08614	1
6	55	distinct	distinct	20.2271	7.95417e+06	243	0.068101	267	3	35	4.01846	1
6	56	distinct	distinct	0.126316	1.31334e+07	28	0.0536626	830	6	36	9.67524	1
6	57	distinct	distinct	9.28091	1.30304e+07	292	0.0536626	578	6	36	9.7799	1
6	58	distinct	distinct	9.4143	1.30525e+07	32	0.0587782	302	0	33	3.96301	1
6	59	distinct	distinct	16.4846	9.08258e+06	127	0	1786	4	34	0.495692	1
6	60	distinct	same	20.0054	1.1247e+07	78	0.0587782	16868	6	12.5	3.94755	1
6	61	distinct	same	13.5733	1.18244e+07	67	0.0853747	446	0	36	3.19282	1
6	62	distinct	distinct	11.3105	1.47032e+07	27	0.138701	1718	2	36	3.42298	1
6	63	distinct	same	8.74453	7.37868e+06	498	0.0587782	70	6	30	3.94664	1
6	64	distinct	distinct	3.48107	1.13481e+07	178	0.0853747	464.5	8	34.5	3.44026	1
6	65	distinct	distinct	9.92504	1.13491e+07	101	0.0853747	464.5	8	34.5	3.49926	1
6	66	distinct	distinct	11.0831	1.13485e+07	186	0.0853747	464.5	8	34.5	3.57992	1
6	67	distinct	distinct	13.3392	1.13515e+07	30	0.0853747	464.5	8	34.5	3.70905	1
6	68	distinct	distinct	12.0054	1.13518e+07	103	0.0853747	464.5	8	34.5	3.71731	1
6	69	distinct	distinct	18.878	1.11975e+07	185	0.0853747	464.5	8	34.5	3.34893	1
6	70	distinct	distinct	15.9897	1.12024e+07	353	0.0853747	464.5	8	34.5	3.61423	1
6	71	distinct	distinct	12.326	1.1212e+07	125	0.0853747	464.5	8	34.5	3.10483	1
6	72	distinct	distinct	13.1535	1.12178e+07	338	0.0853747	464.5	8	34.5	3.61898	1
6	73	distinct	distinct	12.3276	8.71352e+06	22	0.0654916	342	4	34.5	3.41474	1
6	74	distinct	distinct	9.54295	1.13481e+07	160	0.0853747	50	60	31	0.266999	1
6	75	distinct	same	10.6945	7.40915e+06	28	0.0554136	237	0	32	3.72549	1
6	76	distinct	same	11.998	8.99294e+06	798	0	212	8	31.5	3.2996	1
6	77	distinct	distinct	21.3599	8.99745e+06	798	0	212	8	31.5	3.13172	1
6	78	distinct	distinct	19.0642	1.08757e+07	510	0.0785614	558	14	6.5	1.7683	1
6	79	distinct	distinct	9.9794	9.46946e+06	148	0.0654916	382	5	27.5	4.17153	1
6	80	distinct	distinct	11.2658	9.47161e+06	298	0.0654916	372	3	27.5	3.89711	1
6	81	distinct	distinct	11.4205	9.47086e+06	448	0.0654916	172	11	28.5	3.91582	1
6	82	distinct	distinct	1.55815	8.71729e+06	48	0.0654916	513	47	37.5	2.42664	1
6	83	distinct	distinct	3.88895	8.7222e+06	41	0.0654916	362	0	36	4.03284	1
6	84	distinct	distinct	18.4303	1.3058e+07	498	0.0587782	302	0	33	3.77995	1
6	85	distinct	distinct	18.9312	1.296e+07	48	0.0587782	302	0	33	3.93782	1
6	86	distinct	distinct	18.9312	1.29668e+07	548	0.0587782	302	0	33	3.4814	1
6	87	distinct	distinct	17.4257	1.03157e+06	22	0.0654916	342	4	36.5	4.24674	1
6	88	distinct	distinct	10.4367	7.02823e+06	48	0	240	24	29	0.387869	1
6	89	distinct	distinct	17.5004	7.72692e+06	39	0.0853747	46	30	38	4.07692	1
6	90	distinct	same	19.8091	1.20082e+07	1548	0	206	21	1	2.58533	1
6	91	distinct	same	17.0108	1.19198e+07	788	0	1018	12	13.5	3.39275	1
6	92	distinct	distinct	12.4673	544122	1370	0	432	8	20.5	0.409023	1
6	93	distinct	distinct	18.5659	9.84665e+06	88	0.0654916	298	5	20	1.53996	1
6	94	distinct	distinct	18.5104	9.92158e+06	613	0.0654916	284	6	10	3.36246	1
6	95	distinct	distinct	12.6178	1.12678e+07	46	0.0654916	242	0	15	3.04558	1
6	96	distinct	distinct	4.3152	1.12784e+07	81	0.0654916	95	5	15	3.42091	1
6	97	distinct	distinct	10.6269	1.12605e+07	14	0.0654916	273	7	15	2.80525	1
6	98	distinct	same	0.0555633	7.29747e+06	42	0.138701	382	12	25.5	4.17786	1
6	99	distinct	distinct	10.5103	8.19012e+06	1034	0.0681572	87	9	11.5	2.79165	1
6	100	distinct	same	12.2281	7.25e+06	2	0	45	0	16	2.9254	1
6	101	distinct	same	2.5157	7.71421e+06	958	0.0853747	304	7	31.5	2.7878	1
6	102	distinct	distinct	20.9813	8.79299e+06	54	0.0543408	15200	62	28.5	3.83665	1
6	103	distinct	same	6.70531	7.84604e+06	529	0	7	5	40.5	3.49259	1
6	104	distinct	distinct	8.18405	7.92148e+06	496	0.0681572	306.2	18	20.5	3.91459	1
6	105	distinct	same	22.3412	9.29873e+06	968	0.0853747	402	28	32.5	3.89899	1
6	106	distinct	same	17.7589	9.26932e+06	1068	0.0853747	402	28	32.5	3.68179	1
6	107	distinct	distinct	13.9607	9.24786e+06	403	0.0853747	402	28	32.5	3.60664	1
6	108	distinct	same	8.7009	9.24255e+06	748	0.0853747	402	28	32.5	3.65659	1
6	109	distinct	same	22.7228	9.29893e+06	1257	0.0853747	402	28	32.5	3.13386	1
6	110	distinct	same	12.5266	9.27124e+06	1532	0.0853747	402	28	32.5	2.88596	1
6	111	distinct	same	21.6502	9.31245e+06	1818	0.0853747	402	28	32.5	3.60791	1
6	112	distinct	same	19.6951	9.37272e+06	1428	0.0853747	402	28	32.5	3.68611	1
6	113	distinct	same	19.4495	9.37161e+06	1047	0.0853747	402	28	32.5	3.8304	1
6	114	distinct	same	14.8276	9.43378e+06	1583	0.0853747	402	28	32.5	3.53379	1
6	115	distinct	same	11.6325	9.2481e+06	848	0.071171	338	12	31.5	3.34939	1
6	116	distinct	same	6.73172	9.24565e+06	592	0.071171	282	8	32.5	1.25779	1
6	117	distinct	same	16.8038	7.37101e+06	70	0.068101	422	10	40	3.86175	1
6	118	distinct	same	17.1553	7.3718e+06	34	0.068101	422	10	40	4.10849	1
6	119	distinct	same	18.6044	7.37364e+06	25	0.068101	422	10	40	3.76314	1
6	120	distinct	same	15.7802	7.36408e+06	6	0.068101	422	10	40	3.84662	1
6	121	distinct	same	16.1104	7.36458e+06	10	0.068101	422	10	40	3.51815	1
6	122	distinct	same	17.8114	1.30684e+07	698	0.0654916	20	6	25	4.06094	1
[truncated: 18,029 more rows]
